# Supplementary material for: Low mutational load and high mutation rate variation in gut commensal bacteria
Source: PLoS Biol. 2020 Mar 10;18(3):e3000617. doi: 10.1371/journal.pbio.3000617 (PMC7064181; doi:10.1371/journal.pbio.3000617)
Supplement: S1 Table — Mutation in dnaQ is highlighted in bold, as this is the mutation responsible for the increase in mutation rate. (XLSX) [file pbio.3000617.s019.xlsx]

## Sheet: S2_Table
S1 Table - Mutations common to all mutator clones, i.e. present in the mutator common ancestor. Mutation in dnaQ is highlighted in bold as this is the mutation responsible for the increase in mutation rate.
position	mutation	annotation	gene
151429	G→T	V57V (GTC→GTA)	yadK
200618	T→G	L46R (CTG→CGG)	skp
236500	T→C	L145P (CTC→CCC)	dnaQ
294858	C→T	intergenic (‑55/+62)	yagN/intF
340845	C→T	A166V (GCA→GTA)	yahJ
357581	C→A	D112Y (GAT→TAT)	cynR
501709	C→A	intergenic (+110/+206)	ybaQ/copA
554843	A→C	N703H (AAT→CAT)	sfmD
690506	C→T	intergenic (‑333/+47)	metT/asnB
735175	G→A	S141L (TCG→TTG)	dtpD
769989	C→T	A203V (GCT→GTT)	tolA
778392	C→T	intergenic (‑35/‑281)	ybgS/aroG
837586	Δ1 bp	coding (935/2226 nt)	ybiO
868823	A→G	N150S (AAT→AGT)	yliF
871419	T→C	D44D (GAT→GAC)	bssR
887995	G→A	intergenic (+59/‑36)	potF/potG
896912	(G)5→6	intergenic (‑138/+80)	artP/ybjP
1,080,237	A→T	I217N (ATC→AAC)	pgaC
1,171,968	A→C	S112S (TCA→TCC)	nagK
1,361,960	G→T	intergenic (+116/‑97)	pspE/ycjM
1,363,808	G→A	G20D (GGC→GAC)	ycjN
1,605,172	T→C	E98E (GAA→GAG)	dcp
1,708,758	C→T	T529T (ACC→ACT)	lhr
1,770,049	T→C	R19R (AGA→AGG)	ydiV
1,912,604	T→G	Q29P (CAA→CCA)	edd
2,341,129	T→G	S197R (AGC→CGC)	yfaY
2,436,330	C→A	A306A (GCG→GCT)	fadJ
2,614,202	A→C	Y415D (TAT→GAT)	der
2,782,769	T→G	intergenic (+220/‑134)	nrdF/proV
2,782,846	G→A	intergenic (+297/‑57)	nrdF/proV
2,911,777	T→G	intergenic (‑1/‑546)	fucA/fucP
2,945,634	C→A	D297Y (GAT→TAT)	ptsP
3,123,020	T→A	E70V (GAA→GTA)	hybA
3,371,137	A→C	F1070L (TTT→TTG)	yhdP
3,391,680	T→C	intergenic (‑127/‑272)	envR/acrE
3,482,174	T→G	L12R (CTC→CGC)	frlR
3,505,844	T→G	W430G (TGG→GGG)	yrfF
3,635,809	T→G	intergenic (+153/‑646)	hdeD/gadE
3,673,037	C→A	E97* (GAA→TAA)	bcsA
3,853,189	+T	coding (61/690 nt)	dgoR
3,956,832	T→C	F48S (TTC→TCC)	wzyE
4,159,472	T→A	Y47N (TAT→AAT)	rpoB
4,239,145	A→T	K153M (AAG→ATG)	yjbM
4,363,996	C→T	L68F (CTC→TTC)	yjeO
4,535,747	G→T	R212S (CGC→AGC)	yjiE
