# Supplementary material for: Low mutational load and high mutation rate variation in gut commensal bacteria
Source: PLoS Biol. 2020 Mar 10;18(3):e3000617. doi: 10.1371/journal.pbio.3000617 (PMC7064181; doi:10.1371/journal.pbio.3000617)
Supplement: S2 Table — (XLSX) [file pbio.3000617.s020.xlsx]

## Sheet: S4_Table
S2 Table - Mutations identified by breseq across all clones.
position	mutation	annotation	gene	mouse	fluorescent marker	day post-colonization	clone	clone type
3391	C→T	R197R (CGC→CGT)	thrB	M1	CFP	136	C6	mutators
15322	G→A	intergenic (+24/‑123)	dnaJ/insL1	M1	CFP	136	C6	mutators
24277	G→T	V629V (GTG→GTT)	ileS	M1	CFP	136	C6	mutators
30386	G→C	A246P (GCC→CCC)	carA	M1	CFP	136	C6	mutators
44304	C→T	A42V (GCC→GTC)	fixC	M1	CFP	136	C6	mutators
71627	A→G	K93E (AAA→GAA)	yabI	M1	CFP	136	C6	mutators
98588	G→A	M62I (ATG→ATA)	ftsW	M1	CFP	136	C6	mutators
125837	C→A	S48Y (TCT→TAT)	aceF	M1	CFP	136	C6	mutators
142336	T→C	E112G (GAA→GGA)	can	M1	CFP	136	C6	mutators
151429	G→T	V57V (GTC→GTA)	yadK	M1	CFP	136	C6	mutators
156161	A→G	V14A (GTA→GCA)	yadV	M1	CFP	136	C6	mutators
196963	G→A	A140T (GCT→ACT)	rseP	M1	CFP	136	C6	mutators
200618	T→G	L46R (CTG→CGG)	skp	M1	CFP	136	C6	mutators
206349	G→A	M408I (ATG→ATA)	dnaE	M1	CFP	136	C6	mutators
206628	G→A	L501L (CTG→CTA)	dnaE	M1	CFP	136	C6	mutators
221983	C→T	E221E (GAG→GAA)	metN	M1	CFP	136	C6	mutators
228920	A→C	intergenic (+45/‑8)	rrfH/aspU	M1	CFP	136	C6	mutators
231574	G→T	M151I (ATG→ATT)	yafD	M1	CFP	136	C6	mutators
236500	T→C	L145P (CTC→CCC)	dnaQ	M1	CFP	136	C6	mutators
240766	Δ1 bp	coding (424/474 nt)	ivy	M1	CFP	136	C6	mutators
242911	C→T	P131P (CCG→CCA)	fadE	M1	CFP	136	C6	mutators
269128	G→T	S93S (TCC→TCA)	perR	M1	CFP	136	C6	mutators
269408	C→T	intergenic (‑2/‑94)	perR/insN	M1	CFP	136	C6	mutators
270717	A→G	E297E (GAA→GAG)	insI1	M1	CFP	136	C6	mutators
272929	G→A	pseudogene (859/1108 nt)	ykfC	M1	CFP	136	C6	mutators
275490	G→A	L314L (CTG→CTA)	mmuP	M1	CFP	136	C6	mutators
277114	C→T	E305K (GAA→AAA)	afuC	M1	CFP	136	C6	mutators
279003	A→G	S33P (TCT→CCT)	insA	M1	CFP	136	C6	mutators
289565	A→G	intergenic (‑36/‑88)	argF/ykgS	M1	CFP	136	C6	mutators
294858	C→T	intergenic (‑55/+62)	yagN/intF	M1	CFP	136	C6	mutators
296561	C→A	intergenic (+83/+44)	ptwF/yagP	M1	CFP	136	C6	mutators
300252	A→G	F287S (TTC→TCC)	paoB	M1	CFP	136	C6	mutators
307910	C→T	G216E (GGG→GAG)	ecpC	M1	CFP	136	C6	mutators
334465	A→T	intergenic (‑219/‑39)	yahC/yahD	M1	CFP	136	C6	mutators
340845	C→T	A166V (GCA→GTA)	yahJ	M1	CFP	136	C6	mutators
342016	G→A	intergenic (+285/‑92)	yahJ/yahK	M1	CFP	136	C6	mutators
355441	G→A	G16D (GGC→GAC)	codA	M1	CFP	136	C6	mutators
357551	G→T	L122I (CTC→ATC)	cynR	M1	CFP	136	C6	mutators
357581	C→A	D112Y (GAT→TAT)	cynR	M1	CFP	136	C6	mutators
364042	G→T	M242I (ATG→ATT)	mhpB	M1	CFP	136	C6	mutators
384535	G→A	intergenic (‑2439/+244)	yaiX/insF1	M1	CFP	136	C6	mutators
392194	T→C	E60E (GAA→GAG)	yaiY	M1	CFP	136	C6	mutators
411210	C→T	G94G (GGC→GGT)	phoR	M1	CFP	136	C6	mutators
435475	A→G	Q296R (CAG→CGG)	thiI	M1	CFP	136	C6	mutators
435701	+T	coding (1113/1449 nt)	thiI	M1	CFP	136	C6	mutators
439001	Δ1 bp	coding (706/1365 nt)	yajR	M1	CFP	136	C6	mutators
440245	A→G	A167A (GCT→GCC)	cyoE	M1	CFP	136	C6	mutators
445392	C→A	L398F (TTG→TTT)	ampG	M1	CFP	136	C6	mutators
455105	A→C	S51R (AGC→CGC)	ppiD	M1	CFP	136	C6	mutators
459703	T→C	D217G (GAT→GGT)	ybaE	M1	CFP	136	C6	mutators
463316	G→T	R469L (CGC→CTC)	mdlA	M1	CFP	136	C6	mutators
469980	+C	coding (269/354 nt)	ybaA	M1	CFP	136	C6	mutators
490366	A→G	D51G (GAC→GGC)	adk	M1	CFP	136	C6	mutators
492168	A→G	C282C (TGT→TGC)	aes	M1	CFP	136	C6	mutators
501709	C→A	intergenic (+110/+206)	ybaQ/copA	M1	CFP	136	C6	mutators
517993	A→C	T565P (ACG→CCG)	rhsD	M1	CFP	136	C6	mutators
532572	A→G	Y129C (TAC→TGC)	allB	M1	CFP	136	C6	mutators
536433	G→T	N218K (AAC→AAA)	ylbA	M1	CFP	136	C6	mutators
537248	A→T	I362N (ATT→AAT)	allC	M1	CFP	136	C6	mutators
542141	G→T	intergenic (+754/‑526)	fdrA/ylbF	M1	CFP	136	C6	mutators
554843	A→C	N703H (AAT→CAT)	sfmD	M1	CFP	136	C6	mutators
563064	G→A	E375K (GAA→AAA)	ybcK	M1	CFP	136	C6	mutators
570093	T→G	intergenic (‑1300/‑345)	insH1/essD	M1	CFP	136	C6	mutators
574377	G→T	L168L (CTG→CTT)	nohD	M1	CFP	136	C6	mutators
596316	C→T	L440L (CTG→TTG)	pheP	M1	CFP	136	C6	mutators
599678	T→A	H249L (CAC→CTC)	ybdK	M1	CFP	136	C6	mutators
611825	G→T	A178S (GCG→TCG)	fepE	M1	CFP	136	C6	mutators
616213	C→A	L292M (CTG→ATG)	entS	M1	CFP	136	C6	mutators
623637	C→T	S235F (TCT→TTT)	cstA	M1	CFP	136	C6	mutators
680627	G→A	S54F (TCT→TTT)	gltI	M1	CFP	136	C6	mutators
684928	C→T	A152T (GCC→ACC)	ybeY	M1	CFP	136	C6	mutators
690506	C→T	intergenic (‑333/+47)	metT/asnB	M1	CFP	136	C6	mutators
697298	T→C	G105G (GGT→GGC)	nagE	M1	CFP	136	C6	mutators
702172	A→T	T267S (ACC→TCC)	chiP	M1	CFP	136	C6	mutators
706006	A→G	intergenic (‑164/‑21)	ybfF/seqA	M1	CFP	136	C6	mutators
710624	G→A	L228F (CTC→TTC)	potE	M1	CFP	136	C6	mutators
716001	A→G	L485S (TTA→TCA)	kdpD	M1	CFP	136	C6	mutators
735175	G→A	S141L (TCG→TTG)	dtpD	M1	CFP	136	C6	mutators
739490	G→T	R172R (CGG→CGT)	nei	M1	CFP	136	C6	mutators
760759	T→C	V579A (GTG→GCG)	mngA	M1	CFP	136	C6	mutators
765542	A→C	K349Q (AAA→CAA)	cydA	M1	CFP	136	C6	mutators
767671	C→T	intergenic (+29/‑121)	ybgE/ybgC	M1	CFP	136	C6	mutators
769989	C→T	A203V (GCT→GTT)	tolA	M1	CFP	136	C6	mutators
771430	G→T	V217V (GTG→GTT)	tolB	M1	CFP	136	C6	mutators
778392	C→T	intergenic (‑35/‑281)	ybgS/aroG	M1	CFP	136	C6	mutators
789711	C→T	L40L (CTG→TTG)	modC	M1	CFP	136	C6	mutators
795757	C→T	V277V (GTC→GTT)	ybhI	M1	CFP	136	C6	mutators
813953	G→T	A41S (GCT→TCT)	ybhM	M1	CFP	136	C6	mutators
837586	Δ1 bp	coding (935/2226 nt)	ybiO	M1	CFP	136	C6	mutators
847748	G→A	M354I (ATG→ATA)	ybiR	M1	CFP	136	C6	mutators
852403	C→T	M222I (ATG→ATA)	ybiV	M1	CFP	136	C6	mutators
859107	T→C	T100A (ACC→GCC)	moeA	M1	CFP	136	C6	mutators
868823	A→G	N150S (AAT→AGT)	yliF	M1	CFP	136	C6	mutators
871419	T→C	D44D (GAT→GAC)	bssR	M1	CFP	136	C6	mutators
872004	C→T	P75S (CCG→TCG)	yliI	M1	CFP	136	C6	mutators
887995	G→A	intergenic (+59/‑36)	potF/potG	M1	CFP	136	C6	mutators
896912	(G)5→6	intergenic (‑138/+80)	artP/ybjP	M1	CFP	136	C6	mutators
906090	G→A	Y255Y (TAC→TAT)	hcp	M1	CFP	136	C6	mutators
933785	A→G	intergenic (+25/‑214)	serS/dmsA	M1	CFP	136	C6	mutators
941246	A→G	K326K (AAA→AAG)	ycaM	M1	CFP	136	C6	mutators
948431	A→C	I414M (ATT→ATG)	ycaO	M1	CFP	136	C6	mutators
950209	G→T	E136D (GAG→GAT)	ycaP	M1	CFP	136	C6	mutators
952010	G→A	M53I (ATG→ATA)	aroA	M1	CFP	136	C6	mutators
966353	A→C	L30R (CTG→CGG)	ycbC	M1	CFP	136	C6	mutators
966661	A→G	I29V (ATT→GTT)	smtA	M1	CFP	136	C6	mutators
978651	A→T	I33I (ATT→ATA)	aspC	M1	CFP	136	C6	mutators
1002000	G→A	V373I (GTA→ATA)	rlmL	M1	CFP	136	C6	mutators
1005819	T→C	L260P (CTT→CCT)	pqiA	M1	CFP	136	C6	mutators
1015269	C→T	R552Q (CGG→CAG)	yccS	M1	CFP	136	C6	mutators
1015488	A→G	F479S (TTC→TCC)	yccS	M1	CFP	136	C6	mutators
1032056	C→A	A426E (GCG→GAG)	appC	M1	CFP	136	C6	mutators
1050347	C→T	V216V (GTG→GTA)	torR	M1	CFP	136	C6	mutators
1067003	T→C	R17G (AGG→GGG)	rutA	M1	CFP	136	C6	mutators
1072969	G→A	V209I (GTC→ATC)	putP	M1	CFP	136	C6	mutators
1080237	A→T	I217N (ATC→AAC)	pgaC	M1	CFP	136	C6	mutators
1084535	A→C	I265M (ATT→ATG)	pgaA	M1	CFP	136	C6	mutators
1126532	C→T	Q307* (CAA→TAA)	flgE	M1	CFP	136	C6	mutators
1146598	A→T	S87C (AGT→TGT)	pabC	M1	CFP	136	C6	mutators
1146703	A→C	T122P (ACG→CCG)	pabC	M1	CFP	136	C6	mutators
1154435	Δ1 bp	coding (157/2190 nt)	fhuE	M1	CFP	136	C6	mutators
1163259	G→T	D52E (GAC→GAA)	ycfS	M1	CFP	136	C6	mutators
1166486	C→T	P173P (CCG→CCA)	mfd	M1	CFP	136	C6	mutators
1171968	A→C	S112S (TCA→TCC)	nagK	M1	CFP	136	C6	mutators
1192405	A→G	N224S (AAT→AGT)	lit	M1	CFP	136	C6	mutators
1192831	A→G	L339P (CTG→CCG)	intE	M1	CFP	136	C6	mutators
1194316	G→A	intergenic (‑244/‑221)	xisE/ymfI	M1	CFP	136	C6	mutators
1198355	C→A	pseudogene (912/1134 nt)	aaaE	M1	CFP	136	C6	mutators
1202806	G→T	E28* (GAG→TAG)	pinE	M1	CFP	136	C6	mutators
1213102	C→T	pseudogene (462/2648 nt)	ycgH	M1	CFP	136	C6	mutators
1227258	C→A	R167L (CGC→CTC)	nhaB	M1	CFP	136	C6	mutators
1238393	T→C	L65P (CTA→CCA)	ycgY	M1	CFP	136	C6	mutators
1261452	A→C	E83A (GAG→GCG)	kdsA	M1	CFP	136	C6	mutators
1274142	A→G	E413E (GAA→GAG)	narG	M1	CFP	136	C6	mutators
1283352	A→G	D24G (GAT→GGT)	rssB	M1	CFP	136	C6	mutators
1295132	G→A	V131V (GTG→GTA)	oppB	M1	CFP	136	C6	mutators
1306620	G→A	P149L (CCG→CTG)	yciE	M1	CFP	136	C6	mutators
1313566	G→T	R408S (CGT→AGT)	trpE	M1	CFP	136	C6	mutators
1316156	C→T	S73F (TCT→TTT)	yciO	M1	CFP	136	C6	mutators
1325074	T→C	M729T (ATG→ACG)	topA	M1	CFP	136	C6	mutators
1325715	G→T	R7L (CGC→CTC)	cysB	M1	CFP	136	C6	mutators
1328631	T→A	D320E (GAT→GAA)	acnA	M1	CFP	136	C6	mutators
1329892	C→T	H741Y (CAT→TAT)	acnA	M1	CFP	136	C6	mutators
1341172	G→A	G259G (GGC→GGT)	yciW	M1	CFP	136	C6	mutators
1345641	C→A	G240V (GGC→GTC)	sapC	M1	CFP	136	C6	mutators
1355839	A→G	N419S (AAC→AGC)	puuC	M1	CFP	136	C6	mutators
1361960	G→T	intergenic (+116/‑97)	pspE/ycjM	M1	CFP	136	C6	mutators
1363808	G→A	G20D (GGC→GAC)	ycjN	M1	CFP	136	C6	mutators
1367768	T→A	V322E (GTG→GAG)	ycjQ	M1	CFP	136	C6	mutators
1382293	G→A	H49H (CAC→CAT)	mpaA	M1	CFP	136	C6	mutators
1426014	A→G	K137K (AAA→AAG)	feaB	M1	CFP	136	C6	mutators
1434561	C→A	T16N (ACC→AAC)	paaE	M1	CFP	136	C6	mutators
1453791	C→T	T188I (ACT→ATT)	ydbD	M1	CFP	136	C6	mutators
1461320	G→A	G59R (GGG→AGG)	hrpA	M1	CFP	136	C6	mutators
1461501	G→T	R119L (CGC→CTC)	hrpA	M1	CFP	136	C6	mutators
1461793	G→A	L216L (TTG→TTA)	hrpA	M1	CFP	136	C6	mutators
1471312	Δ1 bp	pseudogene (2772/3497 nt)	ydbA	M1	CFP	136	C6	mutators
1472464	G→A	I231I (ATC→ATT)	ydcI	M1	CFP	136	C6	mutators
1475010	Δ1 bp	coding (70/1656 nt)	opgD	M1	CFP	136	C6	mutators
1482939	G→T	A380S (GCG→TCG)	insQ	M1	CFP	136	C6	mutators
1491618	T→C	N239N (AAT→AAC)	ydcT	M1	CFP	136	C6	mutators
1505551	G→A	intergenic (+314/‑436)	yncH/rhsE	M1	CFP	136	C6	mutators
1512212	C→T	T35I (ACC→ATC)	nhoA	M1	CFP	136	C6	mutators
1513289	T→C	I219V (ATT→GTT)	yddE	M1	CFP	136	C6	mutators
1515922	T→A	A339A (GCA→GCT)	narY	M1	CFP	136	C6	mutators
1517331	C→T	P1115P (CCG→CCA)	narZ	M1	CFP	136	C6	mutators
1535812	T→G	T104T (ACA→ACC)	ddpF	M1	CFP	136	C6	mutators
1553985	C→T	D574N (GAT→AAT)	yddB	M1	CFP	136	C6	mutators
1560796	T→C	intergenic (‑187/+215)	ydeN/ydeO	M1	CFP	136	C6	mutators
1572864	A→T	pseudogene (3209/5323 nt)	yneO	M1	CFP	136	C6	mutators
1589040	A→G	D300D (GAT→GAC)	yneF	M1	CFP	136	C6	mutators
1593709	C→A	P274Q (CCG→CAG)	yneJ	M1	CFP	136	C6	mutators
1600646	A→G	intergenic (+42/‑85)	ydeE/yneM	M1	CFP	136	C6	mutators
1605172	T→C	E98E (GAA→GAG)	dcp	M1	CFP	136	C6	mutators
1614008	C→T	pseudogene (445/528 nt)	nohQ	M1	CFP	136	C6	mutators
1618965	T→C	intergenic (‑295/+459)	essQ/cspB	M1	CFP	136	C6	mutators
1630536	Δ1 bp	pseudogene (901/1158 nt)	intQ	M1	CFP	136	C6	mutators
1640061	C→T	T474I (ACA→ATA)	ynfF	M1	CFP	136	C6	mutators
1643055	T→A	L155L (CTT→CTA)	dmsD	M1	CFP	136	C6	mutators
1646566	A→G	L28L (CTT→CTC)	mlc	M1	CFP	136	C6	mutators
1650312	C→T	P90S (CCA→TCA)	ydgD	M1	CFP	136	C6	mutators
1667766	T→C	I369T (ATT→ACT)	manA	M1	CFP	136	C6	mutators
1689883	C→T	T92T (ACC→ACT)	nth	M1	CFP	136	C6	mutators
1708758	C→T	T529T (ACC→ACT)	lhr	M1	CFP	136	C6	mutators
1723733	T→C	E160E (GAA→GAG)	ydhQ	M1	CFP	136	C6	mutators
1729866	C→T	G684R (GGG→AGG)	ydhV	M1	CFP	136	C6	mutators
1733290	C→T	intergenic (‑64/‑493)	ydhZ/pykF	M1	CFP	136	C6	mutators
1734645	Δ1 bp	coding (863/1413 nt)	pykF	M1	CFP	136	C6	mutators
1741729	C→A	E122D (GAG→GAT)	sufB	M1	CFP	136	C6	mutators
1764192	G→T	R336S (CGT→AGT)	ppsA	M1	CFP	136	C6	mutators
1770049	T→C	R19R (AGA→AGG)	ydiV	M1	CFP	136	C6	mutators
1776463	C→T	A189T (GCG→ACG)	pheS	M1	CFP	136	C6	mutators
1782104	T→C	intergenic (‑1449/‑1146)	thrS/yniD	M1	CFP	136	C6	mutators
1790499	T→C	K240R (AAA→AGA)	ydjO	M1	CFP	136	C6	mutators
1790540	A→G	C226C (TGT→TGC)	ydjO	M1	CFP	136	C6	mutators
1791924	Δ1 bp	intergenic (‑176/‑28)	cedA/katE	M1	CFP	136	C6	mutators
1792862	G→A	W304* (TGG→TAG)	katE	M1	CFP	136	C6	mutators
1805560	C→A	C262F (TGC→TTC)	astB	M1	CFP	136	C6	mutators
1817618	+G	coding (67/1308 nt)	ynjE	M1	CFP	136	C6	mutators
1820491	C→A	N12K (AAC→AAA)	gdhA	M1	CFP	136	C6	mutators
1820735	G→A	G94S (GGT→AGT)	gdhA	M1	CFP	136	C6	mutators
1830614	T→C	intergenic (+1/+92)	pncA/ydjE	M1	CFP	136	C6	mutators
1831958	A→G	F36S (TTT→TCT)	ydjE	M1	CFP	136	C6	mutators
1844264	T→C	Q98Q (CAA→CAG)	mipA	M1	CFP	136	C6	mutators
1855705	A→G	intergenic (‑88/‑95)	yoaF/yeaP	M1	CFP	136	C6	mutators
1858480	A→G	I122T (ATT→ACT)	leuE	M1	CFP	136	C6	mutators
1873207	A→G	A106A (GCA→GCG)	pabB	M1	CFP	136	C6	mutators
1878893	G→A	R260C (CGT→TGT)	yoaE	M1	CFP	136	C6	mutators
1896154	G→A	G187E (GGA→GAA)	yebT	M1	CFP	136	C6	mutators
1911592	C→T	L366L (CTG→CTA)	edd	M1	CFP	136	C6	mutators
1912604	T→G	Q29P (CAA→CCA)	edd	M1	CFP	136	C6	mutators
1913962	C→T	E146E (GAG→GAA)	zwf	M1	CFP	136	C6	mutators
1919741	C→T	D310N (GAT→AAT)	znuA	M1	CFP	136	C6	mutators
1921225	A→G	Y160C (TAT→TGT)	znuC	M1	CFP	136	C6	mutators
1950838	C→T	intergenic (‑62/+83)	tar/cheW	M1	CFP	136	C6	mutators
1953401	Δ1 bp	coding (9/1965 nt)	cheA	M1	CFP	136	C6	mutators
1966747	T→C	intergenic (+117/‑54)	yecR/ftnA	M1	CFP	136	C6	mutators
1967875	T→C	L37S (TTA→TCA)	tyrP	M1	CFP	136	C6	mutators
1989813	T→A	intergenic (+649/‑774)	yedL/intG	M1	CFP	136	C6	mutators
1993170	T→G	L69R (CTG→CGG)	fliG	M1	CFP	136	C6	mutators
2000309	A→G	E119G (GAG→GGG)	fliP	M1	CFP	136	C6	mutators
2002146	G→A	D32N (GAC→AAC)	rcsA	M1	CFP	136	C6	mutators
2010424	A→G	intergenic (‑49/+45)	yedN/yedJ	M1	CFP	136	C6	mutators
2015302	G→A	L312L (CTC→CTT)	yedV	M1	CFP	136	C6	mutators
2015815	A→G	V141V (GTT→GTC)	yedV	M1	CFP	136	C6	mutators
2024308	A→G	E429G (GAA→GGA)	yeeJ	M1	CFP	136	C6	mutators
2033201	C→A	pseudogene (465/531 nt)	yedS	M1	CFP	136	C6	mutators
2043491	A→G	I120T (ATT→ACT)	cobU	M1	CFP	136	C6	mutators
2046625	T→A	intergenic (‑121/+412)	yoeH/insD1	M1	CFP	136	C6	mutators
2066321	A→G	L8S (TTG→TCG)	yeeY	M1	CFP	136	C6	mutators
2076596	A→G	M368T (ATG→ACG)	ugd	M1	CFP	136	C6	mutators
2078326	G→A	A343V (GCG→GTG)	gnd	M1	CFP	136	C6	mutators
2081276	T→C	intergenic (‑280/+200)	insH1/wbbK	M1	CFP	136	C6	mutators
2082958	G→A	S71F (TCC→TTC)	wbbJ	M1	CFP	136	C6	mutators
2093589	C→T	M131I (ATG→ATA)	wcaM	M1	CFP	136	C6	mutators
2097145	A→G	F367L (TTT→CTT)	wzxC	M1	CFP	136	C6	mutators
2101637	G→T	V323V (GTC→GTA)	cpsB	M1	CFP	136	C6	mutators
2102937	Δ1 bp	coding (895/1224 nt)	wcaI	M1	CFP	136	C6	mutators
2114293	T→C	T346A (ACC→GCC)	wza	M1	CFP	136	C6	mutators
2132695	A→G	T199A (ACC→GCC)	mdtA	M1	CFP	136	C6	mutators
2152780	G→A	G118G (GGC→GGT)	gatA	M1	CFP	136	C6	mutators
2157376	T→C	S158P (TCA→CCA)	yegT	M1	CFP	136	C6	mutators
2164330	G→A	W110* (TGG→TGA)	rcnA	M1	CFP	136	C6	mutators
2164607	Δ1 bp	coding (607/825 nt)	rcnA	M1	CFP	136	C6	mutators
2185234	A→G	S486G (AGC→GGC)	yehM	M1	CFP	136	C6	mutators
2210679	G→A	G251D (GGT→GAT)	cdd	M1	CFP	136	C6	mutators
2216835	A→G	L180S (TTA→TCA)	mglA	M1	CFP	136	C6	mutators
2235127	G→A	A98V (GCC→GTC)	psuT	M1	CFP	136	C6	mutators
2235350	(T)5→6	coding (70/1251 nt)	psuT	M1	CFP	136	C6	mutators
2238208	C→A	P429P (CCG→CCT)	fruA	M1	CFP	136	C6	mutators
2244937	A→C	A203A (GCA→GCC)	yeiQ	M1	CFP	136	C6	mutators
2280488	G→A	P117L (CCA→CTA)	napA	M1	CFP	136	C6	mutators
2285207	T→G	pseudogene (1730/2525 nt)	yejO	M1	CFP	136	C6	mutators
2290241	C→T	G198D (GGC→GAC)	ompC	M1	CFP	136	C6	mutators
2300356	T→G	L136R (CTG→CGG)	atoC	M1	CFP	136	C6	mutators
2304172	T→C	intergenic (+10/‑21)	atoE/atoB	M1	CFP	136	C6	mutators
2322148	C→A	G36* (GGA→TGA)	yfaL	M1	CFP	136	C6	mutators
2332856	G→A	E170K (GAA→AAA)	glpB	M1	CFP	136	C6	mutators
2341129	T→G	S197R (AGC→CGC)	yfaY	M1	CFP	136	C6	mutators
2341803	C→T	intergenic (‑86/+14)	yfaY/yfaZ	M1	CFP	136	C6	mutators
2342360	T→C	intergenic (‑1/‑278)	yfaZ/nudI	M1	CFP	136	C6	mutators
2348210	T→C	F37L (TTT→CTT)	arnD	M1	CFP	136	C6	mutators
2358107	C→A	A209S (GCG→TCG)	menF	M1	CFP	136	C6	mutators
2366317	G→T	N66K (AAC→AAA)	yfbN	M1	CFP	136	C6	mutators
2371214	(G)5→6	intergenic (‑85/+79)	nuoM/nuoL	M1	CFP	136	C6	mutators
2383728	T→A	intergenic (‑568/+63)	nuoA/lrhA	M1	CFP	136	C6	mutators
2390757	+A	intergenic (‑75/+8)	yfbU/yfbV	M1	CFP	136	C6	mutators
2404902	A→G	intergenic (‑26/+195)	hisJ/argT	M1	CFP	136	C6	mutators
2416204	G→T	W56L (TGG→TTG)	flk	M1	CFP	136	C6	mutators
2426934	C→A	H81N (CAT→AAT)	smrB	M1	CFP	136	C6	mutators
2436330	C→A	A306A (GCG→GCT)	fadJ	M1	CFP	136	C6	mutators
2444304	T→C	Y306H (TAT→CAT)	yfdC	M1	CFP	136	C6	mutators
2460363	C→T	V355V (GTG→GTA)	emrK	M1	CFP	136	C6	mutators
2469574	T→C	V155V (GTA→GTG)	oxc	M1	CFP	136	C6	mutators
2479590	C→A	L125I (CTT→ATT)	ypdC	M1	CFP	136	C6	mutators
2487887	T→C	L57P (CTC→CCC)	yfeO	M1	CFP	136	C6	mutators
2498128	G→A	I211I (ATC→ATT)	gltX	M1	CFP	136	C6	mutators
2509780	G→A	W77* (TGG→TAG)	cysZ	M1	CFP	136	C6	mutators
2514867	C→T	A153A (GCG→GCA)	pdxK	M1	CFP	136	C6	mutators
2524118	Δ1 bp	coding (258/897 nt)	murQ	M1	CFP	136	C6	mutators
2535797	T→C	N324S (AAC→AGC)	eutB	M1	CFP	136	C6	mutators
2536420	C→T	G116G (GGG→GGA)	eutB	M1	CFP	136	C6	mutators
2542587	T→C	intergenic (+127/‑24)	yffR/yffS	M1	CFP	136	C6	mutators
2547143	C→T	A153T (GCC→ACC)	eutG	M1	CFP	136	C6	mutators
2547688	C→T	P246P (CCG→CCA)	eutJ	M1	CFP	136	C6	mutators
2561829	T→C	V595V (GTA→GTG)	aegA	M1	CFP	136	C6	mutators
2562519	C→A	L365F (TTG→TTT)	aegA	M1	CFP	136	C6	mutators
2587254	A→G	E227G (GAA→GGA)	hyfG	M1	CFP	136	C6	mutators
2604139	G→A	D313N (GAT→AAT)	ppx	M1	CFP	136	C6	mutators
2614202	A→C	Y415D (TAT→GAT)	der	M1	CFP	136	C6	mutators
2646048	C→T	intergenic (‑114/+46)	hcaT/hcaR	M1	CFP	136	C6	mutators
2664197	C→A	P92Q (CCG→CAG)	hmp	M1	CFP	136	C6	mutators
2674586	G→C	S233T (AGC→ACC)	mltF	M1	CFP	136	C6	mutators
2683913	A→G	Y434H (TAC→CAC)	lepA	M1	CFP	136	C6	mutators
2690457	G→T	C132* (TGC→TGA)	yfiC	M1	CFP	136	C6	mutators
2697704	C→T	L132L (CTG→TTG)	yfiP	M1	CFP	136	C6	mutators
2697727	C→T	T139T (ACC→ACT)	yfiP	M1	CFP	136	C6	mutators
2700456	A→T	I806F (ATC→TTC)	pka	M1	CFP	136	C6	mutators
2709762	G→A	L834L (CTG→TTG)	clpB	M1	CFP	136	C6	mutators
2720218	G→T	E86* (GAG→TAG)	yfiR	M1	CFP	136	C6	mutators
2720494	T→A	L8L (CTT→CTA)	yfiN	M1	CFP	136	C6	mutators
2734137	T→C	intergenic (+671/‑110)	smpB/intA	M1	CFP	136	C6	mutators
2738012	A→G	R314G (AGA→GGA)	yfjI	M1	CFP	136	C6	mutators
2738041	C→T	V323V (GTC→GTT)	yfjI	M1	CFP	136	C6	mutators
2738917	C→A	R95S (CGT→AGT)	yfjJ	M1	CFP	136	C6	mutators
2740187	T→C	E481G (GAG→GGG)	yfjK	M1	CFP	136	C6	mutators
2740495	G→A	D378D (GAC→GAT)	yfjK	M1	CFP	136	C6	mutators
2765724	G→A	pseudogene (1240/2253 nt)	ygaQ	M1	CFP	136	C6	mutators
2782588	A→G	intergenic (+39/‑315)	nrdF/proV	M1	CFP	136	C6	mutators
2782769	T→G	intergenic (+220/‑134)	nrdF/proV	M1	CFP	136	C6	mutators
2782846	G→A	intergenic (+297/‑57)	nrdF/proV	M1	CFP	136	C6	mutators
2789933	A→C	Q140P (CAA→CCA)	emrA	M1	CFP	136	C6	mutators
2805247	T→C	H256H (CAT→CAC)	srlE	M1	CFP	136	C6	mutators
2814703	Δ1 bp	coding (811/2253 nt)	hypF	M1	CFP	136	C6	mutators
2827804	T→C	E45G (GAA→GGA)	hycB	M1	CFP	136	C6	mutators
2838173	A→G	E109G (GAG→GGG)	pphB	M1	CFP	136	C6	mutators
2847366	T→C	E81G (GAA→GGA)	pcm	M1	CFP	136	C6	mutators
2855636	T→C	I323T (ATA→ACA)	iap	M1	CFP	136	C6	mutators
2863238	G→A	G690G (GGC→GGT)	ygcB	M1	CFP	136	C6	mutators
2883445	A→T	V21D (GTT→GAT)	queE	M1	CFP	136	C6	mutators
2904531	A→G	S46G (AGT→GGT)	ygdH	M1	CFP	136	C6	mutators
2911777	T→G	intergenic (‑1/‑546)	fucA/fucP	M1	CFP	136	C6	mutators
2920494	G→A	R54R (CGC→CGT)	gcvA	M1	CFP	136	C6	mutators
2921457	C→A	A11A (GCC→GCA)	csdA	M1	CFP	136	C6	mutators
2940248	C→T	S90N (AGC→AAC)	recC	M1	CFP	136	C6	mutators
2945634	C→A	D297Y (GAT→TAT)	ptsP	M1	CFP	136	C6	mutators
2954680	T→C	intergenic (‑578/‑7)	aas/galR	M1	CFP	136	C6	mutators
2964373	C→A	H147N (CAT→AAT)	yqeG	M1	CFP	136	C6	mutators
2971168	T→C	Y329Y (TAT→TAC)	ygeH	M1	CFP	136	C6	mutators
2980388	C→T	G652G (GGC→GGT)	xdhA	M1	CFP	136	C6	mutators
2988439	G→A	E108E (GAG→GAA)	hyuA	M1	CFP	136	C6	mutators
2992916	T→A	H77L (CAT→CTT)	yqeC	M1	CFP	136	C6	mutators
3001655	T→C	F751S (TTC→TCC)	xdhD	M1	CFP	136	C6	mutators
3021116	C→A	A41S (GCG→TCG)	yqfA	M1	CFP	136	C6	mutators
3021266	T→C	intergenic (‑30/+134)	yqfA/yqfB	M1	CFP	136	C6	mutators
3072392	T→G	A259A (GCA→GCC)	yggR	M1	CFP	136	C6	mutators
3089741	C→A	pseudogene (438/963 nt)	yghE	M1	CFP	136	C6	mutators
3119765	A→G	I438T (ATC→ACC)	hybC	M1	CFP	136	C6	mutators
3123020	T→A	E70V (GAA→GTA)	hybA	M1	CFP	136	C6	mutators
3154373	Δ1 bp	coding (549/828 nt)	cpdA	M1	CFP	136	C6	mutators
3156341	G→T	D47Y (GAT→TAT)	tolC	M1	CFP	136	C6	mutators
3193516	C→A	G16C (GGT→TGT)	mug	M1	CFP	136	C6	mutators
3211113	T→A	L454* (TTA→TAA)	fadH	M1	CFP	136	C6	mutators
3214006	G→T	intergenic (‑43/‑42)	rlmG/ygjP	M1	CFP	136	C6	mutators
3226514	T→C	N218N (AAT→AAC)	yqjA	M1	CFP	136	C6	mutators
3227588	A→G	K42K (AAA→AAG)	yqjD	M1	CFP	136	C6	mutators
3230411	T→C	V7A (GTA→GCA)	yhaH	M1	CFP	136	C6	mutators
3245771	G→A	intergenic (+85/‑171)	tdcR/yhaB	M1	CFP	136	C6	mutators
3251581	C→T	G22D (GGT→GAT)	garL	M1	CFP	136	C6	mutators
3259906	G→A	intergenic (+193/‑158)	agaA/agaS	M1	CFP	136	C6	mutators
3276878	C→T	R19R (CGG→CGA)	yraR	M1	CFP	136	C6	mutators
3281212	A→T	Q212H (CAA→CAT)	yhbV	M1	CFP	136	C6	mutators
3302244	G→A	H252H (CAC→CAT)	folP	M1	CFP	136	C6	mutators
3337873	(A)5→4	coding (588/1419 nt)	gltD	M1	CFP	136	C6	mutators
3340679	T→C	S160S (AGT→AGC)	yhcA	M1	CFP	136	C6	mutators
3349451	C→T	L404L (CTG→CTA)	nanT	M1	CFP	136	C6	mutators
3357945	G→A	P47P (CCC→CCT)	yhcM	M1	CFP	136	C6	mutators
3361064	T→G	I259M (ATT→ATG)	degS	M1	CFP	136	C6	mutators
3361364	C→A	intergenic (+9/+54)	degS/mdh	M1	CFP	136	C6	mutators
3371137	A→C	F1070L (TTT→TTG)	yhdP	M1	CFP	136	C6	mutators
3381728	A→G	I53V (ATC→GTC)	acuI	M1	CFP	136	C6	mutators
3391680	T→C	intergenic (‑127/‑272)	envR/acrE	M1	CFP	136	C6	mutators
3392382	A→T	Q144L (CAG→CTG)	acrE	M1	CFP	136	C6	mutators
3401602	T→G	noncoding (29/120 nt)	rrfF	M1	CFP	136	C6	mutators
3401733	G→T	noncoding (11/76 nt)	thrV	M1	CFP	136	C6	mutators
3425554	T→G	E101A (GAA→GCA)	rplX	M1	CFP	136	C6	mutators
3437511	C→T	S362L (TCA→TTA)	gspE	M1	CFP	136	C6	mutators
3458079	C→A	R206L (CGC→CTC)	kefB	M1	CFP	136	C6	mutators
3470170	G→A	R72R (CGC→CGT)	ppiA	M1	CFP	136	C6	mutators
3476132	T→A	C73S (TGC→AGC)	cysG	M1	CFP	136	C6	mutators
3482174	T→G	L12R (CTC→CGC)	frlR	M1	CFP	136	C6	mutators
3484763	C→A	R221L (CGC→CTC)	yhfT	M1	CFP	136	C6	mutators
3498885	T→C	T75A (ACA→GCA)	hofP	M1	CFP	136	C6	mutators
3505844	T→G	W430G (TGG→GGG)	yrfF	M1	CFP	136	C6	mutators
3512287	C→A	A461D (GCC→GAC)	pck	M1	CFP	136	C6	mutators
3539282	G→A	A87V (GCC→GTC)	glpG	M1	CFP	136	C6	mutators
3557799	A→C	intergenic (‑65/+58)	yhhW/yhhX	M1	CFP	136	C6	mutators
3564164	T→G	Q250P (CAG→CCG)	ggt	M1	CFP	136	C6	mutators
3588096	C→A	A18E (GCG→GAG)	dcrB	M1	CFP	136	C6	mutators
3600312	Δ1 bp	coding (3032/4236 nt)	rhsB	M1	CFP	136	C6	mutators
3615778	A→G	L16L (TTA→TTG)	pitA	M1	CFP	136	C6	mutators
3632235	T→A	pseudogene (247/1194 nt)	yhiL	M1	CFP	136	C6	mutators
3635809	T→G	intergenic (+153/‑646)	hdeD/gadE	M1	CFP	136	C6	mutators
3650074	G→A	intergenic (‑91/‑429)	yhjB/yhjC	M1	CFP	136	C6	mutators
3653449	A→T	Q192L (CAG→CTG)	yhjE	M1	CFP	136	C6	mutators
3661923	T→G	E595D (GAA→GAC)	yhjK	M1	CFP	136	C6	mutators
3669347	Δ1 bp	coding (1350/2340 nt)	bcsB	M1	CFP	136	C6	mutators
3673037	C→A	E97* (GAA→TAA)	bcsA	M1	CFP	136	C6	mutators
3686550	A→C	intergenic (‑756/+155)	dppA/proK	M1	CFP	136	C6	mutators
3691633	(A)6→7	coding (453/564 nt)	tag	M1	CFP	136	C6	mutators
3724255	Δ1 bp	coding (73/987 nt)	yiaO	M1	CFP	136	C6	mutators
3737617	T→G	T112P (ACC→CCC)	selB	M1	CFP	136	C6	mutators
3739555	A→G	Y164H (TAT→CAT)	yibF	M1	CFP	136	C6	mutators
3746376	Δ1 bp	coding (111/462 nt)	yibG	M1	CFP	136	C6	mutators
3760465	T→C	I63V (ATC→GTC)	cysE	M1	CFP	136	C6	mutators
3774969	G→A	R301K (AGA→AAA)	waaC	M1	CFP	136	C6	mutators
3779510	G→A	D193D (GAC→GAT)	waaJ	M1	CFP	136	C6	mutators
3785599	C→A	D197Y (GAT→TAT)	waaQ	M1	CFP	136	C6	mutators
3798533	C→T	G243S (GGT→AGT)	ligB	M1	CFP	136	C6	mutators
3827496	C→T	A244T (GCC→ACC)	uhpB	M1	CFP	136	C6	mutators
3830296	(G)5→4	coding (578/1689 nt)	ilvB	M1	CFP	136	C6	mutators
3835739	A→G	F252S (TTT→TCT)	yidJ	M1	CFP	136	C6	mutators
3836555	C→T	D551N (GAC→AAC)	yidK	M1	CFP	136	C6	mutators
3845424	T→G	S30R (AGT→CGT)	ibpA	M1	CFP	136	C6	mutators
3847314	T→C	T29A (ACC→GCC)	yidR	M1	CFP	136	C6	mutators
3848159	G→A	E232K (GAG→AAG)	cbrA	M1	CFP	136	C6	mutators
3853189	+T	coding (61/690 nt)	dgoR	M1	CFP	136	C6	mutators
3863764	C→T	I200I (ATC→ATT)	yidC	M1	CFP	136	C6	mutators
3867088	C→A	I90I (ATC→ATA)	tnaA	M1	CFP	136	C6	mutators
3877625	C→A	A348S (GCC→TCC)	yieL	M1	CFP	136	C6	mutators
3884316	A→T	L114* (TTG→TAG)	bglG	M1	CFP	136	C6	mutators
3886959	C→T	L190L (CTG→CTA)	pstA	M1	CFP	136	C6	mutators
3889090	C→T	A175A (GCG→GCA)	pstS	M1	CFP	136	C6	mutators
3892243	C→T	E349E (GAG→GAA)	glmU	M1	CFP	136	C6	mutators
3901007	G→T	intergenic (‑478/+139)	atpI/rsmG	M1	CFP	136	C6	mutators
3918943	C→T	M158I (ATG→ATA)	yieP	M1	CFP	136	C6	mutators
3920128	G→T	noncoding (232/1542 nt)	rrsC	M1	CFP	136	C6	mutators
3921916	G→A	noncoding (124/2904 nt)	rrlC	M1	CFP	136	C6	mutators
3934287	G→T	A290S (GCG→TCG)	ilvA	M1	CFP	136	C6	mutators
3935708	C→A	A68S (GCC→TCC)	ilvY	M1	CFP	136	C6	mutators
3938789	A→G	Q8Q (CAA→CAG)	rep	M1	CFP	136	C6	mutators
3941347	A→T	I324I (ATT→ATA)	gpp	M1	CFP	136	C6	mutators
3956573	T→C	I320I (ATT→ATC)	wecF	M1	CFP	136	C6	mutators
3956832	T→C	F48S (TTC→TCC)	wzyE	M1	CFP	136	C6	mutators
3966014	G→T	P381Q (CCG→CAG)	hemX	M1	CFP	136	C6	mutators
3975675	C→T	T135I (ACC→ATC)	yigB	M1	CFP	136	C6	mutators
3975858	G→A	G196E (GGG→GAG)	yigB	M1	CFP	136	C6	mutators
3984064	C→A	L38I (CTT→ATT)	recQ	M1	CFP	136	C6	mutators
3989962	G→A	A266A (GCG→GCA)	yigM	M1	CFP	136	C6	mutators
3994354	G→A	intergenic (‑96/‑166)	ysgA/udp	M1	CFP	136	C6	mutators
4006243	C→T	D207N (GAC→AAC)	fadA	M1	CFP	136	C6	mutators
4023221	A→C	K312Q (AAG→CAG)	yihF	M1	CFP	136	C6	mutators
4040713	C→T	G126G (GGC→GGT)	yihN	M1	CFP	136	C6	mutators
4049437	A→G	Y137H (TAC→CAC)	yihS	M1	CFP	136	C6	mutators
4065502	G→T	A138S (GCT→TCT)	yiiG	M1	CFP	136	C6	mutators
4069780	A→C	S226A (TCG→GCG)	frvB	M1	CFP	136	C6	mutators
4076324	A→G	E167G (GAA→GGA)	rhaS	M1	CFP	136	C6	mutators
4084817	G→A	S87N (AGT→AAT)	fieF	M1	CFP	136	C6	mutators
4110655	T→C	intergenic (+299/‑50)	metL/metF	M1	CFP	136	C6	mutators
4122261	G→A	D60N (GAT→AAT)	pflD	M1	CFP	136	C6	mutators
4131057	G→T	S44Y (TCT→TAT)	ppc	M1	CFP	136	C6	mutators
4152402	T→G	T238T (ACA→ACC)	coaA	M1	CFP	136	C6	mutators
4156346	A→C	E172A (GAG→GCG)	nusG	M1	CFP	136	C6	mutators
4159472	T→A	Y47N (TAT→AAT)	rpoB	M1	CFP	136	C6	mutators
4166894	G→T	E1152D (GAG→GAT)	rpoC	M1	CFP	136	C6	mutators
4185629	C→T	intergenic (‑8/‑607)	purH/rrsE	M1	CFP	136	C6	mutators
4194973	C→T	S469S (AGC→AGT)	aceB	M1	CFP	136	C6	mutators
4210026	C→T	G433S (GGC→AGC)	lysC	M1	CFP	136	C6	mutators
4227117	A→C	Y353S (TAC→TCC)	lamB	M1	CFP	136	C6	mutators
4232082	T→A	intergenic (+105/+50)	ubiA/plsB	M1	CFP	136	C6	mutators
4232936	G→T	L540L (CTC→CTA)	plsB	M1	CFP	136	C6	mutators
4239145	A→T	K153M (AAG→ATG)	yjbM	M1	CFP	136	C6	mutators
4241323	A→C	intergenic (+152/+14)	pspG/qorA	M1	CFP	136	C6	mutators
4248675	A→G	I117V (ATT→GTT)	yjbQ	M1	CFP	136	C6	mutators
4272503	C→A	intergenic (+275/‑67)	nrfG/gltP	M1	CFP	136	C6	mutators
4276405	A→G	Y351Y (TAT→TAC)	fdhF	M1	CFP	136	C6	mutators
4287706	C→T	A456T (GCG→ACG)	alsA	M1	CFP	136	C6	mutators
4326337	G→T	R167S (CGC→AGC)	dcuB	M1	CFP	136	C6	mutators
4329573	G→T	R61S (CGT→AGT)	dcuS	M1	CFP	136	C6	mutators
4331562	A→C	F416C (TTC→TGC)	lysU	M1	CFP	136	C6	mutators
4339206	+C	coding (820/1539 nt)	cadC	M1	CFP	136	C6	mutators
4339242	C→T	V262I (GTT→ATT)	cadC	M1	CFP	136	C6	mutators
4351165	G→A	G89D (GGC→GAC)	yjeI	M1	CFP	136	C6	mutators
4352457	G→A	intergenic (‑132/+263)	yjeJ/epmB	M1	CFP	136	C6	mutators
4363996	C→T	L68F (CTC→TTC)	yjeO	M1	CFP	136	C6	mutators
4368158	T→C	K98K (AAA→AAG)	psd	M1	CFP	136	C6	mutators
4369292	A→G	R103R (CGT→CGC)	rsgA	M1	CFP	136	C6	mutators
4369665	T→C	intergenic (‑65/‑30)	rsgA/orn	M1	CFP	136	C6	mutators
4391325	+A	coding (207/1164 nt)	yjfC	M1	CFP	136	C6	mutators
4404832	C→A	E228* (GAG→TAG)	yjfZ	M1	CFP	136	C6	mutators
4426812	A→G	G10G (GGA→GGG)	chpB	M1	CFP	136	C6	mutators
4429104	G→A	intergenic (+95/‑45)	ytfQ/ytfR	M1	CFP	136	C6	mutators
4440904	A→G	intergenic (‑153/+241)	nrdD/treC	M1	CFP	136	C6	mutators
4441641	A→G	M387T (ATG→ACG)	treC	M1	CFP	136	C6	mutators
4456445	T→C	intergenic (‑43/‑119)	argI/rraB	M1	CFP	136	C6	mutators
4459558	C→T	E791K (GAA→AAA)	valS	M1	CFP	136	C6	mutators
4469255	C→A	intergenic (‑25/+42)	idnR/idnT	M1	CFP	136	C6	mutators
4490625	C→A	T292T (ACG→ACT)	fecC	M1	CFP	136	C6	mutators
4494051	T→C	S240G (AGC→GGC)	fecA	M1	CFP	136	C6	mutators
4520040	A→G	intergenic (+390/‑88)	fimB/fimE	M1	CFP	136	C6	mutators
4521180	A→G	intergenic (+456/‑26)	fimE/fimA	M1	CFP	136	C6	mutators
4535747	G→T	R212S (CGC→AGC)	yjiE	M1	CFP	136	C6	mutators
4546899	G→T	intergenic (‑289/‑190)	mdtM/yjiP	M1	CFP	136	C6	mutators
4566046	A→T	L304Q (CTG→CAG)	yjiA	M1	CFP	136	C6	mutators
4568885	C→T	G162G (GGG→GGA)	yjiY	M1	CFP	136	C6	mutators
4580725	G→T	R75R (CGC→CGA)	yjjP	M1	CFP	136	C6	mutators
4588147	C→A	L215I (CTC→ATC)	prfC	M1	CFP	136	C6	mutators
4588461	T→C	R319R (CGT→CGC)	prfC	M1	CFP	136	C6	mutators
4592581	G→T	intergenic (+230/+190)	yjjV/yjjW	M1	CFP	136	C6	mutators
4601549	G→A	I220I (ATC→ATT)	lplA	M1	CFP	136	C6	mutators
84800	T→A	F145I (TTC→ATC)	leuO	M1	CFP	136	C9	mutators
102790	G→A	P186P (CCG→CCA)	ddlB	M1	CFP	136	C9	mutators
110469	C→T	H731Y (CAT→TAT)	secA	M1	CFP	136	C9	mutators
124922	G→T	G636C (GGC→TGC)	aceE	M1	CFP	136	C9	mutators
151429	G→T	V57V (GTC→GTA)	yadK	M1	CFP	136	C9	mutators
200618	T→G	L46R (CTG→CGG)	skp	M1	CFP	136	C9	mutators
230132	G→T	R250R (CGC→CGA)	yafC	M1	CFP	136	C9	mutators
236500	T→C	L145P (CTC→CCC)	dnaQ	M1	CFP	136	C9	mutators
294858	C→T	intergenic (‑55/+62)	yagN/intF	M1	CFP	136	C9	mutators
340845	C→T	A166V (GCA→GTA)	yahJ	M1	CFP	136	C9	mutators
357581	C→A	D112Y (GAT→TAT)	cynR	M1	CFP	136	C9	mutators
372654	G→A	L90F (CTT→TTT)	frmR	M1	CFP	136	C9	mutators
400270	T→G	intergenic (+60/‑198)	yaiA/aroM	M1	CFP	136	C9	mutators
465381	G→T	W569L (TGG→TTG)	mdlB	M1	CFP	136	C9	mutators
501709	C→A	intergenic (+110/+206)	ybaQ/copA	M1	CFP	136	C9	mutators
554843	A→C	N703H (AAT→CAT)	sfmD	M1	CFP	136	C9	mutators
570093	T→G	intergenic (‑1300/‑345)	insH1/essD	M1	CFP	136	C9	mutators
598055	T→C	E137G (GAG→GGG)	nfsB	M1	CFP	136	C9	mutators
598143	A→C	F108V (TTT→GTT)	nfsB	M1	CFP	136	C9	mutators
602659	G→T	A154E (GCA→GAA)	entD	M1	CFP	136	C9	mutators
645574	T→G	I100M (ATT→ATG)	dpiB	M1	CFP	136	C9	mutators
647778	A→T	S411T (TCT→ACT)	dcuC	M1	CFP	136	C9	mutators
690506	C→T	intergenic (‑333/+47)	metT/asnB	M1	CFP	136	C9	mutators
735175	G→A	S141L (TCG→TTG)	dtpD	M1	CFP	136	C9	mutators
744129	T→C	N361D (AAT→GAT)	ybgQ	M1	CFP	136	C9	mutators
764518	Δ1 bp	coding (21/1569 nt)	cydA	M1	CFP	136	C9	mutators
767354	T→A	S2R (AGT→AGA)	ybgE	M1	CFP	136	C9	mutators
769989	C→T	A203V (GCT→GTT)	tolA	M1	CFP	136	C9	mutators
778392	C→T	intergenic (‑35/‑281)	ybgS/aroG	M1	CFP	136	C9	mutators
800010	T→C	A104A (GCA→GCG)	ybhC	M1	CFP	136	C9	mutators
803694	G→T	E92* (GAG→TAG)	bioF	M1	CFP	136	C9	mutators
837586	Δ1 bp	coding (935/2226 nt)	ybiO	M1	CFP	136	C9	mutators
858171	A→T	*412K (TAA→AAA)	moeA	M1	CFP	136	C9	mutators
858633	C→T	A258T (GCG→ACG)	moeA	M1	CFP	136	C9	mutators
868823	A→G	N150S (AAT→AGT)	yliF	M1	CFP	136	C9	mutators
871419	T→C	D44D (GAT→GAC)	bssR	M1	CFP	136	C9	mutators
887995	G→A	intergenic (+59/‑36)	potF/potG	M1	CFP	136	C9	mutators
896912	(G)5→6	intergenic (‑138/+80)	artP/ybjP	M1	CFP	136	C9	mutators
937059	G→T	P202P (CCG→CCT)	dmsB	M1	CFP	136	C9	mutators
965960	A→T	L161* (TTG→TAG)	ycbC	M1	CFP	136	C9	mutators
1023526	C→T	P61P (CCG→CCA)	tusE	M1	CFP	136	C9	mutators
1051706	C→T	L195L (CTG→TTG)	torC	M1	CFP	136	C9	mutators
1080237	A→T	I217N (ATC→AAC)	pgaC	M1	CFP	136	C9	mutators
1123302	G→T	S201* (TCG→TAG)	flgA	M1	CFP	136	C9	mutators
1159973	A→G	K283K (AAA→AAG)	ndh	M1	CFP	136	C9	mutators
1168844	A→C	T126T (ACA→ACC)	lolC	M1	CFP	136	C9	mutators
1171968	A→C	S112S (TCA→TCC)	nagK	M1	CFP	136	C9	mutators
1225653	G→T	L140M (CTG→ATG)	dsbB	M1	CFP	136	C9	mutators
1261323	A→T	H40L (CAC→CTC)	kdsA	M1	CFP	136	C9	mutators
1266655	T→G	intergenic (‑16/‑169)	ychN/ychO	M1	CFP	136	C9	mutators
1270543	C→T	G39D (GGC→GAC)	narX	M1	CFP	136	C9	mutators
1304559	A→C	V58G (GTG→GGG)	yciB	M1	CFP	136	C9	mutators
1314254	A→T	A178A (GCT→GCA)	trpE	M1	CFP	136	C9	mutators
1348263	C→T	R230H (CGC→CAC)	sapA	M1	CFP	136	C9	mutators
1350244	A→C	L262R (CTG→CGG)	puuP	M1	CFP	136	C9	mutators
1361960	G→T	intergenic (+116/‑97)	pspE/ycjM	M1	CFP	136	C9	mutators
1363808	G→A	G20D (GGC→GAC)	ycjN	M1	CFP	136	C9	mutators
1385990	G→T	R308L (CGC→CTC)	mppA	M1	CFP	136	C9	mutators
1404701	G→T	pseudogene (163/933 nt)	ynaA	M1	CFP	136	C9	mutators
1405447	+T	pseudogene (909/933 nt)	ynaA	M1	CFP	136	C9	mutators
1438091	A→G	D318G (GAC→GGC)	paaH	M1	CFP	136	C9	mutators
1443512	A→C	intergenic (‑197/+2494)	ynbG/insD1	M1	CFP	136	C9	mutators
1475699	T→C	S253S (AGT→AGC)	opgD	M1	CFP	136	C9	mutators
1479230	A→G	G191G (GGA→GGG)	tehA	M1	CFP	136	C9	mutators
1504393	T→A	L21Q (CTG→CAG)	yncG	M1	CFP	136	C9	mutators
1543819	G→T	intergenic (‑81/+24)	yddK/dosC	M1	CFP	136	C9	mutators
1544942	G→T	A95E (GCG→GAG)	dosC	M1	CFP	136	C9	mutators
1586202	C→T	Q302Q (CAG→CAA)	yneE	M1	CFP	136	C9	mutators
1605172	T→C	E98E (GAA→GAG)	dcp	M1	CFP	136	C9	mutators
1708758	C→T	T529T (ACC→ACT)	lhr	M1	CFP	136	C9	mutators
1738565	A→G	L15P (CTT→CCT)	sufS	M1	CFP	136	C9	mutators
1765664	T→A	N45K (AAT→AAA)	ppsR	M1	CFP	136	C9	mutators
1770049	T→C	R19R (AGA→AGG)	ydiV	M1	CFP	136	C9	mutators
1771367	A→C	Y93D (TAC→GAC)	btuD	M1	CFP	136	C9	mutators
1776722	T→A	E102D (GAA→GAT)	pheS	M1	CFP	136	C9	mutators
1805632	T→G	N238T (AAC→ACC)	astB	M1	CFP	136	C9	mutators
1906212	A→G	V238A (GTC→GCC)	ptrB	M1	CFP	136	C9	mutators
1912604	T→G	Q29P (CAA→CCA)	edd	M1	CFP	136	C9	mutators
2009021	C→A	R461L (CGT→CTT)	dcm	M1	CFP	136	C9	mutators
2140656	C→A	R370S (CGT→AGT)	mdtD	M1	CFP	136	C9	mutators
2141310	T→A	L117Q (CTG→CAG)	baeS	M1	CFP	136	C9	mutators
2149364	C→T	R250W (CGG→TGG)	insF1	M1	CFP	136	C9	mutators
2160666	G→A	A67V (GCG→GTG)	yegW	M1	CFP	136	C9	mutators
2192838	C→A	intergenic (‑110/‑112)	yehU/mlrA	M1	CFP	136	C9	mutators
2198281	G→A	pseudogene (938/948 nt)	yehH	M1	CFP	136	C9	mutators
2243011	C→A	I355I (ATC→ATA)	setB	M1	CFP	136	C9	mutators
2272596	C→A	M131I (ATG→ATT)	ccmF	M1	CFP	136	C9	mutators
2274331	A→C	L25R (CTG→CGG)	ccmC	M1	CFP	136	C9	mutators
2276442	A→G	Y121H (TAT→CAT)	napB	M1	CFP	136	C9	mutators
2287512	A→T	R326R (CGT→CGA)	ada	M1	CFP	136	C9	mutators
2289565	A→G	V18V (GTT→GTC)	apbE	M1	CFP	136	C9	mutators
2293004	A→C	Q478P (CAG→CCG)	rcsD	M1	CFP	136	C9	mutators
2337753	C→A	A162S (GCG→TCG)	rhmT	M1	CFP	136	C9	mutators
2341129	T→G	S197R (AGC→CGC)	yfaY	M1	CFP	136	C9	mutators
2391027	A→C	L65R (CTG→CGG)	yfbV	M1	CFP	136	C9	mutators
2436330	C→A	A306A (GCG→GCT)	fadJ	M1	CFP	136	C9	mutators
2529790	C→T	V9I (GTC→ATC)	yfeZ	M1	CFP	136	C9	mutators
2548576	A→C	C422G (TGC→GGC)	eutE	M1	CFP	136	C9	mutators
2550471	Δ1 bp	coding (68/294 nt)	eutM	M1	CFP	136	C9	mutators
2585006	T→C	M1T (ATG→ACG) †	hyfF	M1	CFP	136	C9	mutators
2585856	C→T	F284F (TTC→TTT)	hyfF	M1	CFP	136	C9	mutators
2614202	A→C	Y415D (TAT→GAT)	der	M1	CFP	136	C9	mutators
2619211	G→A	L228L (CTG→TTG)	ispG	M1	CFP	136	C9	mutators
2627105	G→A	P1091S (CCG→TCG)	yfhM	M1	CFP	136	C9	mutators
2628011	C→T	V789I (GTC→ATC)	yfhM	M1	CFP	136	C9	mutators
2644682	C→T	A387V (GCA→GTA)	csiE	M1	CFP	136	C9	mutators
2656674	T→G	Q261P (CAG→CCG)	yphF	M1	CFP	136	C9	mutators
2782769	T→G	intergenic (+220/‑134)	nrdF/proV	M1	CFP	136	C9	mutators
2782846	G→A	intergenic (+297/‑57)	nrdF/proV	M1	CFP	136	C9	mutators
2879522	C→A	T281T (ACC→ACA)	yqcE	M1	CFP	136	C9	mutators
2911777	T→G	intergenic (‑1/‑546)	fucA/fucP	M1	CFP	136	C9	mutators
2945634	C→A	D297Y (GAT→TAT)	ptsP	M1	CFP	136	C9	mutators
2951149	C→T	V268I (GTT→ATT)	lplT	M1	CFP	136	C9	mutators
2970629	(A)7→8	coding (448/1377 nt)	ygeH	M1	CFP	136	C9	mutators
2976310	C→A	pseudogene (607/1137 nt)	ygeQ	M1	CFP	136	C9	mutators
2978102	A→T	intergenic (‑123/‑331)	ygeR/xdhA	M1	CFP	136	C9	mutators
3000236	A→G	E278G (GAA→GGA)	xdhD	M1	CFP	136	C9	mutators
3017552	C→T	D94N (GAC→AAC)	xerD	M1	CFP	136	C9	mutators
3051273	A→G	D169D (GAT→GAC)	epd	M1	CFP	136	C9	mutators
3052778	G→A	P169L (CCG→CTG)	yggD	M1	CFP	136	C9	mutators
3081072	T→C	intergenic (‑132/‑29)	trmI/mutY	M1	CFP	136	C9	mutators
3083643	A→G	intergenic (+43/‑159)	mltC/nupG	M1	CFP	136	C9	mutators
3123020	T→A	E70V (GAA→GTA)	hybA	M1	CFP	136	C9	mutators
3171304	C→A	T118K (ACG→AAG)	yqiK	M1	CFP	136	C9	mutators
3206023	T→G	S45S (TCT→TCG)	ygjJ	M1	CFP	136	C9	mutators
3293870	C→T	S78N (AGC→AAC)	infB	M1	CFP	136	C9	mutators
3298504	T→A	T400S (ACA→TCA)	yhbX	M1	CFP	136	C9	mutators
3340335	G→T	D46Y (GAT→TAT)	yhcA	M1	CFP	136	C9	mutators
3371137	A→C	F1070L (TTT→TTG)	yhdP	M1	CFP	136	C9	mutators
3391680	T→C	intergenic (‑127/‑272)	envR/acrE	M1	CFP	136	C9	mutators
3410776	T→A	P291P (CCA→CCT)	smf	M1	CFP	136	C9	mutators
3425279	T→C	Y83C (TAT→TGT)	rplE	M1	CFP	136	C9	mutators
3464790	A→G	N195D (AAC→GAC)	crp	M1	CFP	136	C9	mutators
3474623	T→G	L842R (CTG→CGG)	nirB	M1	CFP	136	C9	mutators
3482174	T→G	L12R (CTC→CGC)	frlR	M1	CFP	136	C9	mutators
3505844	T→G	W430G (TGG→GGG)	yrfF	M1	CFP	136	C9	mutators
3507232	C→A	A159D (GCC→GAC)	yrfG	M1	CFP	136	C9	mutators
3520603	C→T	I703I (ATC→ATT)	feoB	M1	CFP	136	C9	mutators
3538582	C→A	R38L (CGC→CTC)	glpR	M1	CFP	136	C9	mutators
3594796	C→A	H176N (CAT→AAT)	nikC	M1	CFP	136	C9	mutators
3601614	T→A	Y43N (TAT→AAT)	yhhH	M1	CFP	136	C9	mutators
3608634	C→T	A20T (GCT→ACT)	yhiI	M1	CFP	136	C9	mutators
3635809	T→G	intergenic (+153/‑646)	hdeD/gadE	M1	CFP	136	C9	mutators
3673037	C→A	E97* (GAA→TAA)	bcsA	M1	CFP	136	C9	mutators
3680256	C→A	V234V (GTG→GTT)	dppF	M1	CFP	136	C9	mutators
3681644	C→A	P98P (CCG→CCT)	dppD	M1	CFP	136	C9	mutators
3725226	G→T	G18G (GGG→GGT)	lyxK	M1	CFP	136	C9	mutators
3759478	C→A	R59S (CGT→AGT)	trmL	M1	CFP	136	C9	mutators
3793399	C→A	S153S (TCG→TCT)	pyrE	M1	CFP	136	C9	mutators
3852808	G→A	R148C (CGC→TGC)	dgoR	M1	CFP	136	C9	mutators
3853189	+T	coding (61/690 nt)	dgoR	M1	CFP	136	C9	mutators
3855763	C→A	intergenic (‑209/+31)	yidB/gyrB	M1	CFP	136	C9	mutators
3869955	C→A	F84L (TTC→TTA)	mdtL	M1	CFP	136	C9	mutators
3872989	T→G	Y83* (TAT→TAG)	chrR	M1	CFP	136	C9	mutators
3877512	C→A	Q385H (CAG→CAT)	yieL	M1	CFP	136	C9	mutators
3893362	G→A	intergenic (‑73/+280)	glmU/atpC	M1	CFP	136	C9	mutators
3911383	C→A	intergenic (+110/‑57)	kup/rbsD	M1	CFP	136	C9	mutators
3924614	G→T	noncoding (2822/2904 nt)	rrlC	M1	CFP	136	C9	mutators
3938309	A→T	intergenic (‑407/‑457)	ppiC/rep	M1	CFP	136	C9	mutators
3938377	G→T	intergenic (‑475/‑389)	ppiC/rep	M1	CFP	136	C9	mutators
3949487	A→G	pseudogene (905/984 nt)	ilvG	M1	CFP	136	C9	mutators
3956832	T→C	F48S (TTC→TCC)	wzyE	M1	CFP	136	C9	mutators
3964848	T→A	H375L (CAC→CTC)	hemY	M1	CFP	136	C9	mutators
3996172	A→G	K251E (AAA→GAA)	rmuC	M1	CFP	136	C9	mutators
4036279	C→T	intergenic (‑156/‑217)	glnA/typA	M1	CFP	136	C9	mutators
4159472	T→A	Y47N (TAT→AAT)	rpoB	M1	CFP	136	C9	mutators
4159758	A→C	E142A (GAG→GCG)	rpoB	M1	CFP	136	C9	mutators
4163122	A→T	A1263A (GCA→GCT)	rpoB	M1	CFP	136	C9	mutators
4169848	A→G	L37P (CTC→CCC)	thiH	M1	CFP	136	C9	mutators
4238093	C→T	intergenic (‑1/‑317)	zur/yjbL	M1	CFP	136	C9	mutators
4239145	A→T	K153M (AAG→ATG)	yjbM	M1	CFP	136	C9	mutators
4308770	G→T	D60Y (GAC→TAC)	proP	M1	CFP	136	C9	mutators
4338310	G→A	intergenic (‑188/+177)	cadB/cadC	M1	CFP	136	C9	mutators
4343611	A→T	V418V (GTT→GTA)	dcuA	M1	CFP	136	C9	mutators
4363996	C→T	L68F (CTC→TTC)	yjeO	M1	CFP	136	C9	mutators
4390973	A→T	T166S (ACT→TCT)	yjfM	M1	CFP	136	C9	mutators
4415817	A→T	H7L (CAC→CTC)	ytfI	M1	CFP	136	C9	mutators
4448123	A→T	Q803L (CAG→CTG)	mgtA	M1	CFP	136	C9	mutators
4458516	C→T	L232L (CTC→CTT)	yjgN	M1	CFP	136	C9	mutators
4466152	A→C	A248A (GCA→GCC)	lptG	M1	CFP	136	C9	mutators
4519639	G→T	A198S (GCT→TCT)	fimB	M1	CFP	136	C9	mutators
4535747	G→T	R212S (CGC→AGC)	yjiE	M1	CFP	136	C9	mutators
4547019	A→T	intergenic (‑409/‑70)	mdtM/yjiP	M1	CFP	136	C9	mutators
4593525	T→C	N37S (AAC→AGC)	yjjW	M1	CFP	136	C9	mutators
4594448	A→C	Y237D (TAC→GAC)	yjjI	M1	CFP	136	C9	mutators
4618917	A→G	intergenic (+284/‑116)	yjjY/yjtD	M1	CFP	136	C9	mutators
9516	C→T	L71F (CTC→TTC)	mog	M1	CFP	136	E10	mutators
11186	C→T	E57E (GAG→GAA)	yaaW	M1	CFP	136	E10	mutators
11448	G→T	I113I (ATC→ATA)	yaaI	M1	CFP	136	E10	mutators
30961	T→G	S49A (TCC→GCC)	carB	M1	CFP	136	E10	mutators
32589	A→C	E591D (GAA→GAC)	carB	M1	CFP	136	E10	mutators
38469	A→G	F216S (TTC→TCC)	caiB	M1	CFP	136	E10	mutators
46484	G→A	E226E (GAG→GAA)	yaaU	M1	CFP	136	E10	mutators
52269	C→T	P54P (CCG→CCA)	rsmA	M1	CFP	136	E10	mutators
79299	T→C	E52G (GAA→GGA)	leuD	M1	CFP	136	E10	mutators
83340	G→A	Q64* (CAG→TAG)	leuA	M1	CFP	136	E10	mutators
112764	G→T	V152V (GTC→GTA)	coaE	M1	CFP	136	E10	mutators
118394	G→A	D84D (GAC→GAT)	nadC	M1	CFP	136	E10	mutators
119636	T→C	V119A (GTC→GCC)	ampE	M1	CFP	136	E10	mutators
130442	G→T	A273A (GCC→GCA)	yacH	M1	CFP	136	E10	mutators
133897	T→C	G761G (GGT→GGC)	acnB	M1	CFP	136	E10	mutators
136859	C→T	S20N (AGT→AAT)	yacC	M1	CFP	136	E10	mutators
137390	A→G	H103R (CAC→CGC)	cueO	M1	CFP	136	E10	mutators
142497	G→T	G58G (GGC→GGA)	can	M1	CFP	136	E10	mutators
148712	A→T	P28P (CCT→CCA)	panC	M1	CFP	136	E10	mutators
150479	A→G	F159L (TTT→CTT)	yadC	M1	CFP	136	E10	mutators
151429	G→T	V57V (GTC→GTA)	yadK	M1	CFP	136	E10	mutators
159537	G→T	F192L (TTC→TTA)	gluQ	M1	CFP	136	E10	mutators
161270	G→T	Q73K (CAG→AAG)	sfsA	M1	CFP	136	E10	mutators
175277	C→A	V57V (GTC→GTA)	clcA	M1	CFP	136	E10	mutators
181310	C→T	L143L (CTG→TTG)	degP	M1	CFP	136	E10	mutators
200618	T→G	L46R (CTG→CGG)	skp	M1	CFP	136	E10	mutators
207314	G→A	G730D (GGT→GAT)	dnaE	M1	CFP	136	E10	mutators
213134	G→A	P268P (CCG→CCA)	tilS	M1	CFP	136	E10	mutators
214447	G→T	E53* (GAA→TAA)	yaeQ	M1	CFP	136	E10	mutators
231989	G→T	A22S (GCG→TCG)	yafE	M1	CFP	136	E10	mutators
236500	T→C	L145P (CTC→CCC)	dnaQ	M1	CFP	136	E10	mutators
252833	C→T	A42V (GCG→GTG)	yafP	M1	CFP	136	E10	mutators
272164	C→T	pseudogene (94/1108 nt)	ykfC	M1	CFP	136	E10	mutators
277574	C→T	L151L (CTG→CTA)	afuC	M1	CFP	136	E10	mutators
294858	C→T	intergenic (‑55/+62)	yagN/intF	M1	CFP	136	E10	mutators
307261	A→G	V432V (GTT→GTC)	ecpC	M1	CFP	136	E10	mutators
318162	A→G	I355T (ATT→ACT)	ykgC	M1	CFP	136	E10	mutators
319632	T→C	L61S (TTA→TCA)	ykgD	M1	CFP	136	E10	mutators
340845	C→T	A166V (GCA→GTA)	yahJ	M1	CFP	136	E10	mutators
357581	C→A	D112Y (GAT→TAT)	cynR	M1	CFP	136	E10	mutators
362587	C→A	R313S (CGC→AGC)	mhpA	M1	CFP	136	E10	mutators
369653	G→T	L385F (TTG→TTT)	mhpT	M1	CFP	136	E10	mutators
370986	G→T	I141I (ATC→ATA)	frmB	M1	CFP	136	E10	mutators
371036	G→A	L125L (CTG→TTG)	frmB	M1	CFP	136	E10	mutators
390895	G→T	pseudogene (1421/1458 nt)	yaiT	M1	CFP	136	E10	mutators
395513	C→T	Q243* (CAG→TAG)	phoA	M1	CFP	136	E10	mutators
399781	G→T	A113S (GCT→TCT)	aroL	M1	CFP	136	E10	mutators
431759	T→C	T487A (ACG→GCG)	dxs	M1	CFP	136	E10	mutators
438574	G→A	A378V (GCC→GTC)	yajR	M1	CFP	136	E10	mutators
445074	G→A	intergenic (‑424/+36)	cyoA/ampG	M1	CFP	136	E10	mutators
446600	C→T	intergenic (‑15/+29)	ampG/yajG	M1	CFP	136	E10	mutators
451639	G→A	D392N (GAC→AAC)	clpX	M1	CFP	136	E10	mutators
459731	A→G	L208L (TTG→CTG)	ybaE	M1	CFP	136	E10	mutators
464656	G→A	Q327Q (CAG→CAA)	mdlB	M1	CFP	136	E10	mutators
485072	C→T	intergenic (+69/‑60)	apt/dnaX	M1	CFP	136	E10	mutators
489344	G→T	A395A (GCG→GCT)	htpG	M1	CFP	136	E10	mutators
500857	C→A	E88D (GAG→GAT)	ybaP	M1	CFP	136	E10	mutators
501709	C→A	intergenic (+110/+206)	ybaQ/copA	M1	CFP	136	E10	mutators
513089	T→A	L106Q (CTG→CAG)	ybbA	M1	CFP	136	E10	mutators
520503	T→C	L1401L (CTT→CTC)	rhsD	M1	CFP	136	E10	mutators
520928	T→C	V103A (GTA→GCA)	ybbC	M1	CFP	136	E10	mutators
524342	C→T	R307H (CGC→CAC)	allS	M1	CFP	136	E10	mutators
536315	C→T	D258N (GAC→AAC)	ylbA	M1	CFP	136	E10	mutators
546826	G→A	P52L (CCC→CTC)	lpxH	M1	CFP	136	E10	mutators
549702	C→T	*71* (TGA→TAA)	ybcJ	M1	CFP	136	E10	mutators
554222	C→T	H496Y (CAT→TAT)	sfmD	M1	CFP	136	E10	mutators
554843	A→C	N703H (AAT→CAT)	sfmD	M1	CFP	136	E10	mutators
557209	G→T	V104V (GTC→GTA)	fimZ	M1	CFP	136	E10	mutators
564424	T→C	Y164Y (TAT→TAC)	ybcL	M1	CFP	136	E10	mutators
564558	T→C	I22T (ATT→ACT)	ybcM	M1	CFP	136	E10	mutators
568831	Δ991 bp	IS5‑mediated	insH1/essD	M1	CFP	136	E10	mutators
570093	T→G	intergenic (‑1300/‑345)	insH1/essD	M1	CFP	136	E10	mutators
577782	T→C	N298D (AAT→GAT)	ompT	M1	CFP	136	E10	mutators
586704	G→A	V369V (GTC→GTT)	cusS	M1	CFP	136	E10	mutators
611232	A→G	intergenic (+154/‑62)	entF/fepE	M1	CFP	136	E10	mutators
638472	T→C	V383V (GTA→GTG)	citT	M1	CFP	136	E10	mutators
643869	T→C	D343G (GAC→GGC)	citC	M1	CFP	136	E10	mutators
649071	(A)6→5	intergenic (‑63/‑526)	dcuC/pagP	M1	CFP	136	E10	mutators
666536	C→A	A430S (GCG→TCG)	leuS	M1	CFP	136	E10	mutators
690506	C→T	intergenic (‑333/+47)	metT/asnB	M1	CFP	136	E10	mutators
697396	G→T	G138V (GGA→GTA)	nagE	M1	CFP	136	E10	mutators
701517	G→A	W48* (TGG→TGA)	chiP	M1	CFP	136	E10	mutators
702542	G→A	W390* (TGG→TAG)	chiP	M1	CFP	136	E10	mutators
715992	C→T	G488E (GGG→GAG)	kdpD	M1	CFP	136	E10	mutators
716817	C→T	G213D (GGT→GAT)	kdpD	M1	CFP	136	E10	mutators
725796	G→A	R1058R (AGG→AGA)	rhsC	M1	CFP	136	E10	mutators
735175	G→A	S141L (TCG→TTG)	dtpD	M1	CFP	136	E10	mutators
741058	(T)6→5	coding (965/1062 nt)	ybgO	M1	CFP	136	E10	mutators
747534	C→A	intergenic (‑26/‑683)	gltA/sdhC	M1	CFP	136	E10	mutators
753681	C→T	H646Y (CAT→TAT)	sucA	M1	CFP	136	E10	mutators
764488	A→C	intergenic (+837/‑10)	mngB/cydA	M1	CFP	136	E10	mutators
769989	C→T	A203V (GCT→GTT)	tolA	M1	CFP	136	E10	mutators
771788	G→A	A337T (GCG→ACG)	tolB	M1	CFP	136	E10	mutators
777125	C→T	V247I (GTA→ATA)	zitB	M1	CFP	136	E10	mutators
778392	C→T	intergenic (‑35/‑281)	ybgS/aroG	M1	CFP	136	E10	mutators
818619	G→A	P177L (CCG→CTG)	ybhR	M1	CFP	136	E10	mutators
822061	C→A	G318* (GGA→TGA)	ybhG	M1	CFP	136	E10	mutators
828934	G→A	S216N (AGC→AAC)	ybiB	M1	CFP	136	E10	mutators
837586	Δ1 bp	coding (935/2226 nt)	ybiO	M1	CFP	136	E10	mutators
839468	G→A	G12G (GGC→GGT)	glnQ	M1	CFP	136	E10	mutators
840573	A→G	F158L (TTC→CTC)	glnH	M1	CFP	136	E10	mutators
845715	A→G	intergenic (‑78/+194)	ybiP/mntS	M1	CFP	136	E10	mutators
853540	T→C	T703A (ACT→GCT)	ybiW	M1	CFP	136	E10	mutators
868823	A→G	N150S (AAT→AGT)	yliF	M1	CFP	136	E10	mutators
871419	T→C	D44D (GAT→GAC)	bssR	M1	CFP	136	E10	mutators
887995	G→A	intergenic (+59/‑36)	potF/potG	M1	CFP	136	E10	mutators
892739	G→A	intergenic (+54/+145)	rlmC/artJ	M1	CFP	136	E10	mutators
896912	(G)5→6	intergenic (‑138/+80)	artP/ybjP	M1	CFP	136	E10	mutators
912437	A→T	K55* (AAG→TAG)	macA	M1	CFP	136	E10	mutators
963042	C→T	T205I (ACA→ATA)	ycaQ	M1	CFP	136	E10	mutators
966452	T→C	intergenic (‑11/‑125)	ycbC/smtA	M1	CFP	136	E10	mutators
966890	T→C	V105A (GTT→GCT)	smtA	M1	CFP	136	E10	mutators
968974	A→G	S105G (AGC→GGC)	mukE	M1	CFP	136	E10	mutators
969339	T→C	N226N (AAT→AAC)	mukE	M1	CFP	136	E10	mutators
986216	A→G	K852R (AAA→AGA)	pepN	M1	CFP	136	E10	mutators
993230	G→A	T325T (ACG→ACA)	elfC	M1	CFP	136	E10	mutators
1000985	G→T	G34G (GGG→GGT)	rlmL	M1	CFP	136	E10	mutators
1017471	+T	intergenic (‑83/‑40)	yccF/helD	M1	CFP	136	E10	mutators
1024646	G→A	intergenic (‑188/+19)	yccA/serT	M1	CFP	136	E10	mutators
1035468	C→T	D595N (GAT→AAT)	etk	M1	CFP	136	E10	mutators
1041715	G→A	S6L (TCG→TTG)	gfcC	M1	CFP	136	E10	mutators
1041885	T→C	N163S (AAT→AGT)	gfcB	M1	CFP	136	E10	mutators
1071093	T→A	E277V (GAG→GTG)	putA	M1	CFP	136	E10	mutators
1079167	T→C	E131E (GAA→GAG)	pgaD	M1	CFP	136	E10	mutators
1079975	G→A	F304F (TTC→TTT)	pgaC	M1	CFP	136	E10	mutators
1080237	A→T	I217N (ATC→AAC)	pgaC	M1	CFP	136	E10	mutators
1112785	A→G	V281A (GTG→GCG)	solA	M1	CFP	136	E10	mutators
1118620	A→C	N7H (AAC→CAC)	rimJ	M1	CFP	136	E10	mutators
1137301	T→C	Q36R (CAG→CGG)	rne	M1	CFP	136	E10	mutators
1145671	A→G	V231V (GTA→GTG)	fabF	M1	CFP	136	E10	mutators
1156320	T→C	N7N (AAT→AAC)	thiK	M1	CFP	136	E10	mutators
1157460	T→A	I109N (ATC→AAC)	nagZ	M1	CFP	136	E10	mutators
1158294	C→T	H38Y (CAT→TAT)	ycfP	M1	CFP	136	E10	mutators
1159085	C→T	intergenic (+360/‑40)	ycfP/ndh	M1	CFP	136	E10	mutators
1166486	C→T	P173P (CCG→CCA)	mfd	M1	CFP	136	E10	mutators
1171968	A→C	S112S (TCA→TCC)	nagK	M1	CFP	136	E10	mutators
1179559	A→G	T226A (ACG→GCG)	pepT	M1	CFP	136	E10	mutators
1184160	A→T	I289I (ATT→ATA)	purB	M1	CFP	136	E10	mutators
1184707	A→G	I107T (ATC→ACC)	purB	M1	CFP	136	E10	mutators
1187111	G→A	A73V (GCG→GTG)	nudJ	M1	CFP	136	E10	mutators
1187836	C→A	P52P (CCG→CCT)	rluE	M1	CFP	136	E10	mutators
1217600	A→G	F268L (TTC→CTC)	minD	M1	CFP	136	E10	mutators
1238029	C→T	intergenic (+7/‑171)	ymgE/ycgY	M1	CFP	136	E10	mutators
1238232	C→A	S11R (AGC→AGA)	ycgY	M1	CFP	136	E10	mutators
1238874	G→T	Q515K (CAG→AAG)	treA	M1	CFP	136	E10	mutators
1247237	C→T	G586S (GGC→AGC)	ycgV	M1	CFP	136	E10	mutators
1247601	T→C	T464T (ACA→ACG)	ycgV	M1	CFP	136	E10	mutators
1249012	+C	intergenic (‑20/+749)	ycgV/ychF	M1	CFP	136	E10	mutators
1262928	T→C	intergenic (‑78/+350)	ldrB/ldrC	M1	CFP	136	E10	mutators
1265434	A→G	intergenic (+45/‑113)	chaB/chaC	M1	CFP	136	E10	mutators
1266021	C→T	H159Y (CAT→TAT)	chaC	M1	CFP	136	E10	mutators
1268328	T→C	D181G (GAT→GGT)	narL	M1	CFP	136	E10	mutators
1274985	T→C	R694R (CGT→CGC)	narG	M1	CFP	136	E10	mutators
1283483	A→G	K68E (AAA→GAA)	rssB	M1	CFP	136	E10	mutators
1285250	G→A	E252K (GAA→AAA)	galU	M1	CFP	136	E10	mutators
1285927	A→G	R12R (CGT→CGC)	hns	M1	CFP	136	E10	mutators
1288449	A→T	intergenic (+1265/+37)	tdk/adhE	M1	CFP	136	E10	mutators
1289850	G→A	L438L (CTG→TTG)	adhE	M1	CFP	136	E10	mutators
1311678	G→A	R516R (CGC→CGT)	trpD	M1	CFP	136	E10	mutators
1313316	Δ1 bp	coding (1472/1563 nt)	trpE	M1	CFP	136	E10	mutators
1316900	T→C	L105P (CTT→CCT)	yciQ	M1	CFP	136	E10	mutators
1324037	G→A	M383I (ATG→ATA)	topA	M1	CFP	136	E10	mutators
1335097	A→G	S25P (TCT→CCT)	osmB	M1	CFP	136	E10	mutators
1337688	G→A	A299V (GCT→GTT)	gmr	M1	CFP	136	E10	mutators
1361960	G→T	intergenic (+116/‑97)	pspE/ycjM	M1	CFP	136	E10	mutators
1363808	G→A	G20D (GGC→GAC)	ycjN	M1	CFP	136	E10	mutators
1374244	T→C	L153L (TTG→CTG)	ompG	M1	CFP	136	E10	mutators
1377486	G→A	A45A (GCG→GCA)	ycjF	M1	CFP	136	E10	mutators
1385970	A→G	K301K (AAA→AAG)	mppA	M1	CFP	136	E10	mutators
1389404	G→T	pseudogene (630/812 nt)	ttcA	M1	CFP	136	E10	mutators
1391343	A→G	N65N (AAT→AAC)	ydaQ	M1	CFP	136	E10	mutators
1422333	C→T	R400C (CGT→TGT)	ydbH	M1	CFP	136	E10	mutators
1436250	G→T	Q223H (CAG→CAT)	paaF	M1	CFP	136	E10	mutators
1446037	C→T	G292E (GGG→GAG)	insD1	M1	CFP	136	E10	mutators
1465123	A→G	pseudogene (1708/2513 nt)	ydbA	M1	CFP	136	E10	mutators
1473924	C→A	A184A (GCC→GCA)	ydcJ	M1	CFP	136	E10	mutators
1484717	A→T	D154V (GAC→GTC)	ydcN	M1	CFP	136	E10	mutators
1497568	T→C	L153L (TTG→CTG)	curA	M1	CFP	136	E10	mutators
1502103	C→A	L238I (CTT→ATT)	yncE	M1	CFP	136	E10	mutators
1509700	A→G	intergenic (+1211/‑201)	ydcD/ydcC	M1	CFP	136	E10	mutators
1516657	C→T	V94V (GTG→GTA)	narY	M1	CFP	136	E10	mutators
1517799	T→A	A959A (GCA→GCT)	narZ	M1	CFP	136	E10	mutators
1520355	G→A	N107N (AAC→AAT)	narZ	M1	CFP	136	E10	mutators
1535619	G→A	P169S (CCA→TCA)	ddpF	M1	CFP	136	E10	mutators
1545204	T→C	M8V (ATG→GTG)	dosC	M1	CFP	136	E10	mutators
1545392	G→A	intergenic (‑167/+197)	dosC/yddW	M1	CFP	136	E10	mutators
1556493	A→G	M312T (ATG→ACG)	yddA	M1	CFP	136	E10	mutators
1558468	A→G	T136T (ACT→ACC)	ydeM	M1	CFP	136	E10	mutators
1564736	G→A	intergenic (‑165/+169)	ydeP/ydeQ	M1	CFP	136	E10	mutators
1581957	C→T	P285L (CCG→CTG)	lsrC	M1	CFP	136	E10	mutators
1605172	T→C	E98E (GAA→GAG)	dcp	M1	CFP	136	E10	mutators
1607276	T→C	intergenic (+153/‑24)	ydfH/ydfZ	M1	CFP	136	E10	mutators
1644259	C→T	S287F (TCC→TTC)	clcB	M1	CFP	136	E10	mutators
1649239	T→C	intergenic (+202/‑222)	ynfM/asr	M1	CFP	136	E10	mutators
1674371	T→C	intergenic (‑215/+176)	uidA/uidR	M1	CFP	136	E10	mutators
1677727	A→G	V96V (GTA→GTG)	malX	M1	CFP	136	E10	mutators
1686176	T→C	L391L (CTT→CTC)	rsxC	M1	CFP	136	E10	mutators
1698526	C→A	T128T (ACG→ACT)	slyA	M1	CFP	136	E10	mutators
1708758	C→T	T529T (ACC→ACT)	lhr	M1	CFP	136	E10	mutators
1721423	(T)6→7	intergenic (‑96/‑119)	ribC/mdtK	M1	CFP	136	E10	mutators
1727716	G→A	L240F (CTT→TTT)	ydhU	M1	CFP	136	E10	mutators
1727752	+A	coding (682/786 nt)	ydhU	M1	CFP	136	E10	mutators
1745239	G→T	A511E (GCG→GAG)	ydiJ	M1	CFP	136	E10	mutators
1751089	T→G	W165G (TGG→GGG)	ydiN	M1	CFP	136	E10	mutators
1762004	A→G	K297E (AAA→GAA)	fadK	M1	CFP	136	E10	mutators
1770049	T→C	R19R (AGA→AGG)	ydiV	M1	CFP	136	E10	mutators
1790686	G→T	L178I (CTT→ATT)	ydjO	M1	CFP	136	E10	mutators
1790878	C→T	V114I (GTC→ATC)	ydjO	M1	CFP	136	E10	mutators
1792142	A→G	K64R (AAA→AGA)	katE	M1	CFP	136	E10	mutators
1803193	G→T	intergenic (‑171/+32)	ves/spy	M1	CFP	136	E10	mutators
1809920	C→T	V50M (GTG→ATG)	astC	M1	CFP	136	E10	mutators
1828709	C→T	D596D (GAC→GAT)	sppA	M1	CFP	136	E10	mutators
1833582	A→G	S159P (TCT→CCT)	ydjG	M1	CFP	136	E10	mutators
1858441	A→G	V135A (GTG→GCG)	leuE	M1	CFP	136	E10	mutators
1863535	T→C	G262G (GGT→GGC)	yeaW	M1	CFP	136	E10	mutators
1866127	C→A	intergenic (‑51/+19)	rnd/fadD	M1	CFP	136	E10	mutators
1868448	C→T	R57H (CGC→CAC)	yeaY	M1	CFP	136	E10	mutators
1882618	G→A	P213P (CCG→CCA)	manZ	M1	CFP	136	E10	mutators
1912604	T→G	Q29P (CAA→CCA)	edd	M1	CFP	136	E10	mutators
1918997	C→T	D242N (GAT→AAT)	yebA	M1	CFP	136	E10	mutators
1959042	A→C	F219C (TTT→TGT)	otsA	M1	CFP	136	E10	mutators
1964476	A→G	intergenic (‑263/‑534)	araF/ftnB	M1	CFP	136	E10	mutators
2029666	C→T	S2215F (TCC→TTC)	yeeJ	M1	CFP	136	E10	mutators
2077632	G→A	H23Y (CAT→TAT)	ugd	M1	CFP	136	E10	mutators
2079577	G→A	intergenic (‑224/+403)	gnd/insH1	M1	CFP	136	E10	mutators
2082449	T→C	E49G (GAA→GGA)	wbbK	M1	CFP	136	E10	mutators
2091469	C→T	intergenic (‑323/+50)	rfbB/wcaN	M1	CFP	136	E10	mutators
2108318	A→G	S216P (TCA→CCA)	wcaD	M1	CFP	136	E10	mutators
2128519	C→A	T184T (ACG→ACT)	yegI	M1	CFP	136	E10	mutators
2130090	C→T	M156I (ATG→ATA)	yegK	M1	CFP	136	E10	mutators
2136502	C→T	P11L (CCG→CTG)	mdtC	M1	CFP	136	E10	mutators
2178185	G→C	intergenic (+3768/‑178)	metG/yehI	M1	CFP	136	E10	mutators
2221679	G→A	L20L (CTG→TTG)	folE	M1	CFP	136	E10	mutators
2238754	A→C	C247W (TGT→TGG)	fruA	M1	CFP	136	E10	mutators
2241805	T→C	intergenic (‑226/‑142)	fruB/setB	M1	CFP	136	E10	mutators
2252846	Δ1 bp	coding (584/1095 nt)	yejB	M1	CFP	136	E10	mutators
2273803	G→A	P201L (CCG→CTG)	ccmC	M1	CFP	136	E10	mutators
2290225	A→G	G203G (GGT→GGC)	ompC	M1	CFP	136	E10	mutators
2314020	(T)6→5	coding (709/1689 nt)	yfaA	M1	CFP	136	E10	mutators
2321682	T→C	N191S (AAC→AGC)	yfaL	M1	CFP	136	E10	mutators
2335607	G→T	S207I (AGC→ATC)	yfaD	M1	CFP	136	E10	mutators
2341129	T→G	S197R (AGC→CGC)	yfaY	M1	CFP	136	E10	mutators
2361825	(A)6→5	coding (1025/1212 nt)	elaD	M1	CFP	136	E10	mutators
2365189	C→T	T56T (ACC→ACT)	yfbM	M1	CFP	136	E10	mutators
2368533	G→A	P354L (CCG→CTG)	nuoN	M1	CFP	136	E10	mutators
2394424	T→G	T530T (ACT→ACG)	pta	M1	CFP	136	E10	mutators
2415068	G→A	P291L (CCT→CTT)	pdxB	M1	CFP	136	E10	mutators
2416390	A→C	D118A (GAT→GCT)	flk	M1	CFP	136	E10	mutators
2416957	A→C	Q307P (CAA→CCA)	flk	M1	CFP	136	E10	mutators
2420795	T→A	L315* (TTA→TAA)	mnmC	M1	CFP	136	E10	mutators
2428878	C→T	A96T (GCA→ACA)	yfcQ	M1	CFP	136	E10	mutators
2432998	T→C	pseudogene (92/2646 nt)	yfcU	M1	CFP	136	E10	mutators
2436330	C→A	A306A (GCG→GCT)	fadJ	M1	CFP	136	E10	mutators
2443922	T→C	D178D (GAT→GAC)	yfdC	M1	CFP	136	E10	mutators
2457289	T→C	intergenic (+17/‑1)	dsdX/dsdA	M1	CFP	136	E10	mutators
2458198	T→G	F303L (TTT→TTG)	dsdA	M1	CFP	136	E10	mutators
2459447	T→C	N273S (AAC→AGC)	emrY	M1	CFP	136	E10	mutators
2518123	C→A	P260P (CCG→CCT)	cysA	M1	CFP	136	E10	mutators
2520410	A→T	L64Q (CTG→CAG)	cysU	M1	CFP	136	E10	mutators
2536560	C→T	D70N (GAC→AAC)	eutB	M1	CFP	136	E10	mutators
2574583	T→C	K81K (AAA→AAG)	ypfJ	M1	CFP	136	E10	mutators
2579552	C→T	C88C (TGC→TGT)	hyfA	M1	CFP	136	E10	mutators
2592294	G→A	S91S (TCG→TCA)	focB	M1	CFP	136	E10	mutators
2614202	A→C	Y415D (TAT→GAT)	der	M1	CFP	136	E10	mutators
2647251	A→G	L44L (CTA→CTG)	hcaE	M1	CFP	136	E10	mutators
2658479	C→T	A785A (GCG→GCA)	yphG	M1	CFP	136	E10	mutators
2659816	A→C	Y340D (TAT→GAT)	yphG	M1	CFP	136	E10	mutators
2679683	A→G	H45H (CAT→CAC)	pdxJ	M1	CFP	136	E10	mutators
2681571	A→G	V194A (GTC→GCC)	rnc	M1	CFP	136	E10	mutators
2697357	G→T	R16L (CGC→CTC)	yfiP	M1	CFP	136	E10	mutators
2746156	G→A	W120* (TGG→TAG)	yfjP	M1	CFP	136	E10	mutators
2747377	C→T	R209C (CGC→TGC)	yfjQ	M1	CFP	136	E10	mutators
2766171	C→T	pseudogene (1687/2253 nt)	ygaQ	M1	CFP	136	E10	mutators
2775956	G→A	V117M (GTG→ATG)	ygaP	M1	CFP	136	E10	mutators
2779488	C→A	A18E (GCG→GAG)	nrdE	M1	CFP	136	E10	mutators
2782209	T→G	M207R (ATG→AGG)	nrdF	M1	CFP	136	E10	mutators
2782588	A→G	intergenic (+39/‑315)	nrdF/proV	M1	CFP	136	E10	mutators
2782769	T→G	intergenic (+220/‑134)	nrdF/proV	M1	CFP	136	E10	mutators
2782846	G→A	intergenic (+297/‑57)	nrdF/proV	M1	CFP	136	E10	mutators
2788894	A→G	K13E (AAA→GAA)	mprA	M1	CFP	136	E10	mutators
2798796	C→T	R435H (CGC→CAC)	alaS	M1	CFP	136	E10	mutators
2806970	G→T	G88C (GGT→TGT)	gutM	M1	CFP	136	E10	mutators
2857253	G→A	A203V (GCT→GTT)	ygbT	M1	CFP	136	E10	mutators
2870129	T→C	intergenic (‑143/‑173)	cysJ/queD	M1	CFP	136	E10	mutators
2898681	C→T	G52S (GGT→AGT)	gudX	M1	CFP	136	E10	mutators
2911777	T→G	intergenic (‑1/‑546)	fucA/fucP	M1	CFP	136	E10	mutators
2920586	T→A	T24S (ACT→TCT)	gcvA	M1	CFP	136	E10	mutators
2945634	C→A	D297Y (GAT→TAT)	ptsP	M1	CFP	136	E10	mutators
2983814	C→T	A21T (GCC→ACC)	ygeV	M1	CFP	136	E10	mutators
2988761	G→T	E216* (GAA→TAA)	hyuA	M1	CFP	136	E10	mutators
2999568	C→T	I55I (ATC→ATT)	xdhD	M1	CFP	136	E10	mutators
3008722	C→A	G100C (GGC→TGC)	ygfT	M1	CFP	136	E10	mutators
3014526	C→A	D557Y (GAT→TAT)	recJ	M1	CFP	136	E10	mutators
3022928	C→T	N393N (AAC→AAT)	bglA	M1	CFP	136	E10	mutators
3038651	C→A	R271S (CGC→AGC)	argP	M1	CFP	136	E10	mutators
3040298	T→C	V454A (GTT→GCT)	scpA	M1	CFP	136	E10	mutators
3042771	C→A	Q231K (CAG→AAG)	scpB	M1	CFP	136	E10	mutators
3051133	Δ1 bp	coding (647/1020 nt)	epd	M1	CFP	136	E10	mutators
3069812	C→A	G197G (GGC→GGA)	rsmE	M1	CFP	136	E10	mutators
3096293	T→G	E303A (GAA→GCA)	yghJ	M1	CFP	136	E10	mutators
3102192	G→A	A43V (GCG→GTG)	glcG	M1	CFP	136	E10	mutators
3123020	T→A	E70V (GAA→GTA)	hybA	M1	CFP	136	E10	mutators
3134241	C→A	H267N (CAT→AAT)	yqhD	M1	CFP	136	E10	mutators
3135880	C→T	T48I (ACC→ATC)	yqhG	M1	CFP	136	E10	mutators
3162669	C→T	intergenic (‑115/‑259)	ribB/yqiC	M1	CFP	136	E10	mutators
3169920	G→A	N36N (AAC→AAT)	glgS	M1	CFP	136	E10	mutators
3172090	T→C	V380A (GTT→GCT)	yqiK	M1	CFP	136	E10	mutators
3178691	G→A	S121S (AGC→AGT)	ygiF	M1	CFP	136	E10	mutators
3180301	A→C	D108A (GAC→GCC)	cca	M1	CFP	136	E10	mutators
3191341	A→G	E69E (GAA→GAG)	rpoD	M1	CFP	136	E10	mutators
3192544	G→A	M470I (ATG→ATA)	rpoD	M1	CFP	136	E10	mutators
3221787	A→G	L348P (CTG→CCG)	uxaC	M1	CFP	136	E10	mutators
3227514	T→C	S18P (TCC→CCC)	yqjD	M1	CFP	136	E10	mutators
3245915	T→G	intergenic (+229/‑27)	tdcR/yhaB	M1	CFP	136	E10	mutators
3252839	C→T	V53I (GTT→ATT)	garP	M1	CFP	136	E10	mutators
3275571	C→T	R219H (CGC→CAC)	yraQ	M1	CFP	136	E10	mutators
3276704	C→A	A77A (GCG→GCT)	yraR	M1	CFP	136	E10	mutators
3296636	T→C	intergenic (‑259/‑89)	metY/argG	M1	CFP	136	E10	mutators
3304605	C→A	R140L (CGC→CTC)	ftsH	M1	CFP	136	E10	mutators
3306856	T→G	intergenic (‑53/‑195)	greA/dacB	M1	CFP	136	E10	mutators
3311974	T→A	V59V (GTT→GTA)	ispB	M1	CFP	136	E10	mutators
3317180	C→T	V53I (GTC→ATC)	mlaE	M1	CFP	136	E10	mutators
3325830	G→T	D210Y (GAC→TAC)	yhbJ	M1	CFP	136	E10	mutators
3357363	C→A	L241F (TTG→TTT)	yhcM	M1	CFP	136	E10	mutators
3371137	A→C	F1070L (TTT→TTG)	yhdP	M1	CFP	136	E10	mutators
3380495	A→G	F309S (TTT→TCT)	csrD	M1	CFP	136	E10	mutators
3391680	T→C	intergenic (‑127/‑272)	envR/acrE	M1	CFP	136	E10	mutators
3399017	C→A	L266M (CTG→ATG)	yhdX	M1	CFP	136	E10	mutators
3406962	C→A	intergenic (‑112/‑362)	rrsD/yrdA	M1	CFP	136	E10	mutators
3419789	A→G	intergenic (‑26/+8)	rpsD/rpsK	M1	CFP	136	E10	mutators
3429526	C→T	A83T (GCT→ACT)	rplW	M1	CFP	136	E10	mutators
3433314	C→T	G58D (GGT→GAT)	gspA	M1	CFP	136	E10	mutators
3444733	G→A	L27L (CTC→CTT)	bfr	M1	CFP	136	E10	mutators
3465135	C→T	A86V (GCA→GTA)	yhfK	M1	CFP	136	E10	mutators
3482174	T→G	L12R (CTC→CGC)	frlR	M1	CFP	136	E10	mutators
3492169	G→A	G103G (GGC→GGT)	gph	M1	CFP	136	E10	mutators
3500423	C→T	E139E (GAG→GAA)	hofM	M1	CFP	136	E10	mutators
3505844	T→G	W430G (TGG→GGG)	yrfF	M1	CFP	136	E10	mutators
3514499	T→C	L58L (TTA→TTG)	ompR	M1	CFP	136	E10	mutators
3524844	T→G	G66G (GGT→GGG)	gntT	M1	CFP	136	E10	mutators
3540035	G→T	intergenic (‑123/‑67)	glpE/glpD	M1	CFP	136	E10	mutators
3559283	G→A	Q19Q (CAG→CAA)	yhhY	M1	CFP	136	E10	mutators
3560720	C→T	L257F (CTT→TTT)	yhhZ	M1	CFP	136	E10	mutators
3561003	T→C	V351A (GTT→GCT)	yhhZ	M1	CFP	136	E10	mutators
3582655	T→C	D58D (GAT→GAC)	rsmD	M1	CFP	136	E10	mutators
3589003	C→T	G274S (GGC→AGC)	yhhS	M1	CFP	136	E10	mutators
3606425	T→G	E401D (GAA→GAC)	rbbA	M1	CFP	136	E10	mutators
3620389	A→G	K480R (AAA→AGA)	dtpB	M1	CFP	136	E10	mutators
3621184	T→C	D13G (GAC→GGC)	rsmJ	M1	CFP	136	E10	mutators
3633177	A→G	I136V (ATT→GTT)	dctR	M1	CFP	136	E10	mutators
3635809	T→G	intergenic (+153/‑646)	hdeD/gadE	M1	CFP	136	E10	mutators
3646694	T→C	H195R (CAC→CGC)	yhjA	M1	CFP	136	E10	mutators
3653924	C→T	A350A (GCC→GCT)	yhjE	M1	CFP	136	E10	mutators
3673037	C→A	E97* (GAA→TAA)	bcsA	M1	CFP	136	E10	mutators
3693870	A→G	L205P (CTT→CCT)	bisC	M1	CFP	136	E10	mutators
3697159	(A)7→8	intergenic (‑26/‑408)	yiaF/yiaG	M1	CFP	136	E10	mutators
3705462	T→C	intergenic (‑12/+34)	yiaA/yiaB	M1	CFP	136	E10	mutators
3715530	G→A	intergenic (‑264/‑56)	bax/malS	M1	CFP	136	E10	mutators
3716103	T→C	L173P (CTG→CCG)	malS	M1	CFP	136	E10	mutators
3717640	G→A	intergenic (+24/‑154)	malS/avtA	M1	CFP	136	E10	mutators
3727847	C→A	P176Q (CCG→CAG)	yiaR	M1	CFP	136	E10	mutators
3736066	T→C	intergenic (‑150/+40)	yiaY/selB	M1	CFP	136	E10	mutators
3746677	C→A	L138I (CTC→ATC)	yibG	M1	CFP	136	E10	mutators
3756160	C→T	P225S (CCT→TCT)	lldP	M1	CFP	136	E10	mutators
3818381	C→A	S26R (AGC→AGA)	yicS	M1	CFP	136	E10	mutators
3824341	C→T	A306T (GCT→ACT)	uhpT	M1	CFP	136	E10	mutators
3828241	A→G	M192T (ATG→ACG)	uhpA	M1	CFP	136	E10	mutators
3838814	C→T	T148I (ACT→ATT)	yidL	M1	CFP	136	E10	mutators
3853189	+T	coding (61/690 nt)	dgoR	M1	CFP	136	E10	mutators
3859283	C→A	D10Y (GAT→TAT)	recF	M1	CFP	136	E10	mutators
3859306	G→A	S2F (TCC→TTC)	recF	M1	CFP	136	E10	mutators
3863734	C→A	I190I (ATC→ATA)	yidC	M1	CFP	136	E10	mutators
3866225	T→A	F437I (TTT→ATT)	mnmE	M1	CFP	136	E10	mutators
3871140	G→A	G96D (GGC→GAC)	yidZ	M1	CFP	136	E10	mutators
3874956	G→A	E32K (GAA→AAA)	yieH	M1	CFP	136	E10	mutators
3881421	A→G	L124L (TTA→CTA)	bglB	M1	CFP	136	E10	mutators
3889121	C→A	G165V (GGG→GTG)	pstS	M1	CFP	136	E10	mutators
3890788	C→T	D324N (GAC→AAC)	glmS	M1	CFP	136	E10	mutators
3895504	G→A	A284V (GCC→GTC)	atpG	M1	CFP	136	E10	mutators
3899249	G→A	Y10Y (TAC→TAT)	atpE	M1	CFP	136	E10	mutators
3907449	G→A	L82F (CTC→TTC)	viaA	M1	CFP	136	E10	mutators
3907980	C→A	L401L (CTG→CTT)	ravA	M1	CFP	136	E10	mutators
3908958	G→A	R75R (CGC→CGT)	ravA	M1	CFP	136	E10	mutators
3909480	A→G	T26A (ACC→GCC)	kup	M1	CFP	136	E10	mutators
3932812	T→G	Y416D (TAC→GAC)	ilvD	M1	CFP	136	E10	mutators
3937359	C→A	P434Q (CCG→CAG)	ilvC	M1	CFP	136	E10	mutators
3939344	G→A	L193L (CTG→CTA)	rep	M1	CFP	136	E10	mutators
3956832	T→C	F48S (TTC→TCC)	wzyE	M1	CFP	136	E10	mutators
3972252	C→T	intergenic (‑104/‑359)	cyaY/yifL	M1	CFP	136	E10	mutators
3978305	C→T	intergenic (+71/+76)	uvrD/yigE	M1	CFP	136	E10	mutators
3993296	C→A	R719S (CGC→AGC)	metE	M1	CFP	136	E10	mutators
4012670	T→G	T479T (ACT→ACG)	trkH	M1	CFP	136	E10	mutators
4046871	C→T	W165* (TGG→TGA)	yihQ	M1	CFP	136	E10	mutators
4063481	T→C	N144S (AAC→AGC)	fdoG	M1	CFP	136	E10	mutators
4076293	C→T	L157L (CTG→TTG)	rhaS	M1	CFP	136	E10	mutators
4130441	+C	coding (747/2652 nt)	ppc	M1	CFP	136	E10	mutators
4138317	C→A	G188V (GGC→GTC)	sthA	M1	CFP	136	E10	mutators
4139464	C→T	G84G (GGC→GGT)	fabR	M1	CFP	136	E10	mutators
4139581	C→T	A123A (GCC→GCT)	fabR	M1	CFP	136	E10	mutators
4142663	G→T	E312D (GAG→GAT)	btuB	M1	CFP	136	E10	mutators
4156394	G→T	intergenic (+17/‑142)	nusG/rplK	M1	CFP	136	E10	mutators
4159472	T→A	Y47N (TAT→AAT)	rpoB	M1	CFP	136	E10	mutators
4166894	G→T	E1152D (GAG→GAT)	rpoC	M1	CFP	136	E10	mutators
4172208	A→C	L29W (TTG→TGG)	thiE	M1	CFP	136	E10	mutators
4175246	C→A	G85G (GGC→GGA)	nudC	M1	CFP	136	E10	mutators
4198078	T→C	V465A (GTC→GCC)	aceK	M1	CFP	136	E10	mutators
4202720	C→T	Y268Y (TAC→TAT)	metH	M1	CFP	136	E10	mutators
4207278	T→G	Y487D (TAT→GAT)	yjbB	M1	CFP	136	E10	mutators
4212183	G→A	G113S (GGC→AGC)	pgi	M1	CFP	136	E10	mutators
4219787	Δ1 bp	coding (557/1476 nt)	xylE	M1	CFP	136	E10	mutators
4239145	A→T	K153M (AAG→ATG)	yjbM	M1	CFP	136	E10	mutators
4274692	A→G	I175I (ATT→ATC)	yjcO	M1	CFP	136	E10	mutators
4291990	C→T	T11I (ACC→ATC)	yjdP	M1	CFP	136	E10	mutators
4298354	A→C	L134R (CTG→CGG)	phnI	M1	CFP	136	E10	mutators
4302797	A→T	S154T (TCC→ACC)	phnC	M1	CFP	136	E10	mutators
4310312	A→G	V351A (GTA→GCA)	basS	M1	CFP	136	E10	mutators
4330215	G→A	D14N (GAC→AAC)	yjdJ	M1	CFP	136	E10	mutators
4339081	G→T	N315K (AAC→AAA)	cadC	M1	CFP	136	E10	mutators
4342420	C→A	A238A (GCG→GCT)	dsbD	M1	CFP	136	E10	mutators
4343884	C→T	Q327Q (CAG→CAA)	dcuA	M1	CFP	136	E10	mutators
4347553	A→T	N317K (AAT→AAA)	yjeH	M1	CFP	136	E10	mutators
4347556	A→T	N316K (AAT→AAA)	yjeH	M1	CFP	136	E10	mutators
4354844	C→T	intergenic (+54/‑122)	ecnB/sugE	M1	CFP	136	E10	mutators
4363996	C→T	L68F (CTC→TTC)	yjeO	M1	CFP	136	E10	mutators
4391082	G→A	R202H (CGT→CAT)	yjfM	M1	CFP	136	E10	mutators
4394820	G→A	A14A (GCC→GCT)	bsmA	M1	CFP	136	E10	mutators
4403000	(A)7→8	intergenic (‑118/‑209)	yjfY/rpsF	M1	CFP	136	E10	mutators
4404225	A→G	V9V (GTA→GTG)	rplI	M1	CFP	136	E10	mutators
4417370	G→T	intergenic (‑17/‑308)	ytfJ/ytfK	M1	CFP	136	E10	mutators
4418812	G→A	F165F (TTC→TTT)	ytfL	M1	CFP	136	E10	mutators
4420467	G→A	intergenic (‑200/‑6)	msrA/tamA	M1	CFP	136	E10	mutators
4435013	C→T	R380C (CGT→TGT)	mpl	M1	CFP	136	E10	mutators
4438047	C→T	D137N (GAC→AAC)	nrdG	M1	CFP	136	E10	mutators
4447976	T→C	I754T (ATT→ACT)	mgtA	M1	CFP	136	E10	mutators
4449334	C→T	D69N (GAT→AAT)	pyrI	M1	CFP	136	E10	mutators
4454062	A→G	N179D (AAC→GAC)	yjgL	M1	CFP	136	E10	mutators
4454197	A→C	N224H (AAT→CAT)	yjgL	M1	CFP	136	E10	mutators
4475295	A→T	pseudogene (530/1266 nt)	intB	M1	CFP	136	E10	mutators
4485220	G→A	intergenic (+20/+337)	yjhE/insI1	M1	CFP	136	E10	mutators
4488371	C→A	intergenic (+147/+410)	yjhV/fecE	M1	CFP	136	E10	mutators
4490542	C→A	G320V (GGC→GTC)	fecC	M1	CFP	136	E10	mutators
4503868	T→C	L9L (TTA→TTG)	yjhI	M1	CFP	136	E10	mutators
4505387	C→T	R81K (AGA→AAA)	sgcE	M1	CFP	136	E10	mutators
4519292	T→C	L82S (TTG→TCG)	fimB	M1	CFP	136	E10	mutators
4535747	G→T	R212S (CGC→AGC)	yjiE	M1	CFP	136	E10	mutators
4537303	G→A	G105G (GGC→GGT)	iadA	M1	CFP	136	E10	mutators
4547812	+G	pseudogene (724/921 nt)	yjiP	M1	CFP	136	E10	mutators
4550199	C→T	intergenic (+193/‑306)	yjiS/yjiT	M1	CFP	136	E10	mutators
4559060	(T)6→5	coding (494/1395 nt)	hsdS	M1	CFP	136	E10	mutators
4565646	G→T	D203Y (GAT→TAT)	mrr	M1	CFP	136	E10	mutators
4606577	A→G	Y391C (TAC→TGC)	nadR	M1	CFP	136	E10	mutators
4607583	A→G	F344S (TTC→TCC)	yjjK	M1	CFP	136	E10	mutators
39338	A→C	F350C (TTC→TGC)	caiA	M1	CFP	148	CS1	mutators
40424	T→A	K503I (AAA→ATA)	caiT	M1	CFP	148	CS1	mutators
46989	A→T	N395Y (AAT→TAT)	yaaU	M1	CFP	148	CS1	mutators
52269	C→T	P54P (CCG→CCA)	rsmA	M1	CFP	148	CS1	mutators
147268	G→A	A101T (GCC→ACC)	yadD	M1	CFP	148	CS1	mutators
151429	G→T	V57V (GTC→GTA)	yadK	M1	CFP	148	CS1	mutators
152135	T→G	I33L (ATT→CTT)	yadL	M1	CFP	148	CS1	mutators
158671	G→T	G152G (GGC→GGA)	pcnB	M1	CFP	148	CS1	mutators
200618	T→G	L46R (CTG→CGG)	skp	M1	CFP	148	CS1	mutators
236500	T→C	L145P (CTC→CCC)	dnaQ	M1	CFP	148	CS1	mutators
294858	C→T	intergenic (‑55/+62)	yagN/intF	M1	CFP	148	CS1	mutators
295911	A→T	V137E (GTG→GAG)	intF	M1	CFP	148	CS1	mutators
296683	G→A	pseudogene (261/339 nt)	yagP	M1	CFP	148	CS1	mutators
340845	C→T	A166V (GCA→GTA)	yahJ	M1	CFP	148	CS1	mutators
345923	G→T	L72L (CTG→CTT)	yahO	M1	CFP	148	CS1	mutators
357581	C→A	D112Y (GAT→TAT)	cynR	M1	CFP	148	CS1	mutators
363589	G→T	A91A (GCG→GCT)	mhpB	M1	CFP	148	CS1	mutators
383342	A→T	intergenic (‑1246/+1437)	yaiX/insF1	M1	CFP	148	CS1	mutators
406507	A→C	F763V (TTT→GTT)	sbcC	M1	CFP	148	CS1	mutators
451639	G→A	D392N (GAC→AAC)	clpX	M1	CFP	148	CS1	mutators
467005	T→G	C334G (TGC→GGC)	amtB	M1	CFP	148	CS1	mutators
496378	A→G	intergenic (‑100/+138)	ybaL/fsr	M1	CFP	148	CS1	mutators
501709	C→A	intergenic (+110/+206)	ybaQ/copA	M1	CFP	148	CS1	mutators
506931	C→A	intergenic (+23/‑102)	ybaT/cueR	M1	CFP	148	CS1	mutators
512978	T→G	L69R (CTG→CGG)	ybbA	M1	CFP	148	CS1	mutators
518682	G→T	P794P (CCG→CCT)	rhsD	M1	CFP	148	CS1	mutators
533509	T→C	V441V (GTT→GTC)	allB	M1	CFP	148	CS1	mutators
542939	A→C	P91P (CCA→CCC)	ylbF	M1	CFP	148	CS1	mutators
554843	A→C	N703H (AAT→CAT)	sfmD	M1	CFP	148	CS1	mutators
568831	Δ991 bp	IS5‑mediated	insH1/essD	M1	CFP	148	CS1	mutators
570093	T→G	intergenic (‑1300/‑345)	insH1/essD	M1	CFP	148	CS1	mutators
622533	T→G	L65R (CTG→CGG)	entH	M1	CFP	148	CS1	mutators
663454	G→T	S53R (AGC→AGA)	nadD	M1	CFP	148	CS1	mutators
683310	A→C	L204L (CTT→CTG)	lnt	M1	CFP	148	CS1	mutators
690506	C→T	intergenic (‑333/+47)	metT/asnB	M1	CFP	148	CS1	mutators
697129	T→G	F49C (TTT→TGT)	nagE	M1	CFP	148	CS1	mutators
713065	A→C	F146V (TTT→GTT)	speF	M1	CFP	148	CS1	mutators
735175	G→A	S141L (TCG→TTG)	dtpD	M1	CFP	148	CS1	mutators
764490	G→A	intergenic (+839/‑8)	mngB/cydA	M1	CFP	148	CS1	mutators
769989	C→T	A203V (GCT→GTT)	tolA	M1	CFP	148	CS1	mutators
770818	A→T	I13I (ATA→ATT)	tolB	M1	CFP	148	CS1	mutators
771221	G→T	A148S (GCC→TCC)	tolB	M1	CFP	148	CS1	mutators
778392	C→T	intergenic (‑35/‑281)	ybgS/aroG	M1	CFP	148	CS1	mutators
811098	A→C	S2R (AGT→CGT)	moaB	M1	CFP	148	CS1	mutators
837586	Δ1 bp	coding (935/2226 nt)	ybiO	M1	CFP	148	CS1	mutators
844670	T→G	Y323S (TAC→TCC)	ybiP	M1	CFP	148	CS1	mutators
856211	A→T	L114Q (CTG→CAG)	ybiY	M1	CFP	148	CS1	mutators
868823	A→G	N150S (AAT→AGT)	yliF	M1	CFP	148	CS1	mutators
871419	T→C	D44D (GAT→GAC)	bssR	M1	CFP	148	CS1	mutators
887995	G→A	intergenic (+59/‑36)	potF/potG	M1	CFP	148	CS1	mutators
895021	G→A	I90I (ATC→ATT)	artQ	M1	CFP	148	CS1	mutators
896912	(G)5→6	intergenic (‑138/+80)	artP/ybjP	M1	CFP	148	CS1	mutators
902629	A→C	F487L (TTT→TTG)	poxB	M1	CFP	148	CS1	mutators
911781	G→T	A127E (GCG→GAG)	ybjX	M1	CFP	148	CS1	mutators
912437	A→T	K55* (AAG→TAG)	macA	M1	CFP	148	CS1	mutators
947586	G→T	intergenic (‑80/+326)	focA/ycaO	M1	CFP	148	CS1	mutators
959467	G→T	R703L (CGC→CTC)	ycaI	M1	CFP	148	CS1	mutators
966452	T→C	intergenic (‑11/‑125)	ycbC/smtA	M1	CFP	148	CS1	mutators
1031005	C→A	Q76K (CAG→AAG)	appC	M1	CFP	148	CS1	mutators
1050458	A→C	R179R (CGT→CGG)	torR	M1	CFP	148	CS1	mutators
1057388	A→C	T105P (ACA→CCA)	yccE	M1	CFP	148	CS1	mutators
1067672	A→C	T131P (ACG→CCG)	rutR	M1	CFP	148	CS1	mutators
1080237	A→T	I217N (ATC→AAC)	pgaC	M1	CFP	148	CS1	mutators
1082617	A→C	I94S (ATT→AGT)	pgaB	M1	CFP	148	CS1	mutators
1093291	T→G	intergenic (+57/‑45)	ycdY/ycdZ	M1	CFP	148	CS1	mutators
1104025	G→T	A41A (GCG→GCT)	opgH	M1	CFP	148	CS1	mutators
1133042	C→A	A542E (GCG→GAG)	flgK	M1	CFP	148	CS1	mutators
1159085	C→T	intergenic (+360/‑40)	ycfP/ndh	M1	CFP	148	CS1	mutators
1166026	G→T	L327I (CTC→ATC)	mfd	M1	CFP	148	CS1	mutators
1166486	C→T	P173P (CCG→CCA)	mfd	M1	CFP	148	CS1	mutators
1171858	T→A	Y76N (TAT→AAT)	nagK	M1	CFP	148	CS1	mutators
1171968	A→C	S112S (TCA→TCC)	nagK	M1	CFP	148	CS1	mutators
1175399	T→A	P157P (CCA→CCT)	potD	M1	CFP	148	CS1	mutators
1257720	A→T	T323S (ACT→TCT)	hemA	M1	CFP	148	CS1	mutators
1279224	T→G	R112R (CGT→CGG)	narI	M1	CFP	148	CS1	mutators
1280951	A→T	D238E (GAT→GAA)	purU	M1	CFP	148	CS1	mutators
1288449	A→T	intergenic (+1265/+37)	tdk/adhE	M1	CFP	148	CS1	mutators
1306178	G→T	A106A (GCG→GCT)	ompW	M1	CFP	148	CS1	mutators
1313316	Δ1 bp	coding (1472/1563 nt)	trpE	M1	CFP	148	CS1	mutators
1325673	G→A	intergenic (+187/‑23)	topA/cysB	M1	CFP	148	CS1	mutators
1330034	T→G	L788R (CTT→CGT)	acnA	M1	CFP	148	CS1	mutators
1361337	T→A	V35E (GTG→GAG)	pspD	M1	CFP	148	CS1	mutators
1361960	G→T	intergenic (+116/‑97)	pspE/ycjM	M1	CFP	148	CS1	mutators
1363808	G→A	G20D (GGC→GAC)	ycjN	M1	CFP	148	CS1	mutators
1367963	T→C	F30S (TTT→TCT)	ycjR	M1	CFP	148	CS1	mutators
1456873	G→A	G188E (GGA→GAA)	ynbB	M1	CFP	148	CS1	mutators
1475260	A→C	H107P (CAT→CCT)	opgD	M1	CFP	148	CS1	mutators
1505374	G→A	intergenic (+137/‑613)	yncH/rhsE	M1	CFP	148	CS1	mutators
1605172	T→C	E98E (GAA→GAG)	dcp	M1	CFP	148	CS1	mutators
1658314	C→A	R225S (CGT→AGT)	ydgI	M1	CFP	148	CS1	mutators
1677600	T→G	L54R (CTG→CGG)	malX	M1	CFP	148	CS1	mutators
1689142	C→T	A77V (GCC→GTC)	rsxE	M1	CFP	148	CS1	mutators
1700021	A→G	S225G (AGT→GGT)	ydhJ	M1	CFP	148	CS1	mutators
1708758	C→T	T529T (ACC→ACT)	lhr	M1	CFP	148	CS1	mutators
1713627	G→T	E55D (GAG→GAT)	sodB	M1	CFP	148	CS1	mutators
1739680	G→T	A66E (GCG→GAG)	sufD	M1	CFP	148	CS1	mutators
1745239	G→T	A511E (GCG→GAG)	ydiJ	M1	CFP	148	CS1	mutators
1770049	T→C	R19R (AGA→AGG)	ydiV	M1	CFP	148	CS1	mutators
1779626	C→T	G344R (GGG→AGG)	thrS	M1	CFP	148	CS1	mutators
1792126	G→T	D59Y (GAT→TAT)	katE	M1	CFP	148	CS1	mutators
1793958	C→A	C669* (TGC→TGA)	katE	M1	CFP	148	CS1	mutators
1830349	C→A	N126K (AAC→AAA)	pncA	M1	CFP	148	CS1	mutators
1860845	C→A	H283Q (CAC→CAA)	dmlA	M1	CFP	148	CS1	mutators
1889364	T→A	L335* (TTG→TAG)	yebQ	M1	CFP	148	CS1	mutators
1889403	T→A	L348H (CTT→CAT)	yebQ	M1	CFP	148	CS1	mutators
1891621	A→T	R427R (CGT→CGA)	prc	M1	CFP	148	CS1	mutators
1912604	T→G	Q29P (CAA→CCA)	edd	M1	CFP	148	CS1	mutators
1945005	C→T	A40T (GCC→ACC)	cheZ	M1	CFP	148	CS1	mutators
1973379	T→G	E22D (GAA→GAC)	uvrY	M1	CFP	148	CS1	mutators
1978407	C→A	G22C (GGC→TGC)	fliY	M1	CFP	148	CS1	mutators
1981911	T→G	intergenic (‑220/‑46)	fliC/fliD	M1	CFP	148	CS1	mutators
2000679	C→A	S242R (AGC→AGA)	fliP	M1	CFP	148	CS1	mutators
2007589	T→G	intergenic (‑138/‑35)	yedI/yedA	M1	CFP	148	CS1	mutators
2046665	T→C	intergenic (‑161/+372)	yoeH/insD1	M1	CFP	148	CS1	mutators
2055856	A→G	E68G (GAA→GGA)	cbtA	M1	CFP	148	CS1	mutators
2073258	C→A	H17N (CAT→AAT)	hisA	M1	CFP	148	CS1	mutators
2076409	T→G	intergenic (‑23/+123)	wzzB/ugd	M1	CFP	148	CS1	mutators
2078377	T→G	Y326S (TAT→TCT)	gnd	M1	CFP	148	CS1	mutators
2143044	C→A	V228V (GTC→GTA)	baeR	M1	CFP	148	CS1	mutators
2160542	G→T	R108R (CGC→CGA)	yegW	M1	CFP	148	CS1	mutators
2171300	G→A	S318F (TCC→TTC)	mrp	M1	CFP	148	CS1	mutators
2227595	T→G	A36A (GCA→GCC)	yeiE	M1	CFP	148	CS1	mutators
2278596	T→A	I748F (ATT→TTT)	napA	M1	CFP	148	CS1	mutators
2280941	T→A	S53C (AGC→TGC)	napD	M1	CFP	148	CS1	mutators
2305112	A→T	Q307L (CAA→CTA)	atoB	M1	CFP	148	CS1	mutators
2327742	A→G	pseudogene (8/243 nt)	yfaH	M1	CFP	148	CS1	mutators
2336247	G→T	A228E (GCG→GAG)	rhmA	M1	CFP	148	CS1	mutators
2341129	T→G	S197R (AGC→CGC)	yfaY	M1	CFP	148	CS1	mutators
2355516	C→A	A55A (GCG→GCT)	menH	M1	CFP	148	CS1	mutators
2363868	C→T	intergenic (‑58/‑80)	yfbK/yfbL	M1	CFP	148	CS1	mutators
2378634	G→A	S337L (TCG→TTG)	nuoF	M1	CFP	148	CS1	mutators
2407637	C→A	A230A (GCG→GCT)	purF	M1	CFP	148	CS1	mutators
2436330	C→A	A306A (GCG→GCT)	fadJ	M1	CFP	148	CS1	mutators
2446281	C→A	F113L (TTC→TTA)	gtrA	M1	CFP	148	CS1	mutators
2463371	T→A	L304I (TTA→ATA)	evgS	M1	CFP	148	CS1	mutators
2464569	(A)7→8	coding (2108/3594 nt)	evgS	M1	CFP	148	CS1	mutators
2468995	T→A	L348F (TTA→TTT)	oxc	M1	CFP	148	CS1	mutators
2470990	C→A	R118L (CGT→CTT)	frc	M1	CFP	148	CS1	mutators
2520669	C→A	P316P (CCG→CCT)	cysP	M1	CFP	148	CS1	mutators
2531208	A→T	T257S (ACG→TCG)	amiA	M1	CFP	148	CS1	mutators
2538328	A→G	intergenic (+174/‑17)	intZ/yffL	M1	CFP	148	CS1	mutators
2540198	T→A	intergenic (+117/‑1)	yffN/yffO	M1	CFP	148	CS1	mutators
2614202	A→C	Y415D (TAT→GAT)	der	M1	CFP	148	CS1	mutators
2659816	A→C	Y340D (TAT→GAT)	yphG	M1	CFP	148	CS1	mutators
2693438	T→C	intergenic (‑30/‑73)	yfiE/eamB	M1	CFP	148	CS1	mutators
2733311	A→T	T110S (ACC→TCC)	smpB	M1	CFP	148	CS1	mutators
2752607	T→C	I401T (ATT→ACT)	yfjW	M1	CFP	148	CS1	mutators
2761014	C→A	intergenic (‑200/+139)	ypjA/pinH	M1	CFP	148	CS1	mutators
2782588	A→G	intergenic (+39/‑315)	nrdF/proV	M1	CFP	148	CS1	mutators
2782769	T→G	intergenic (+220/‑134)	nrdF/proV	M1	CFP	148	CS1	mutators
2782846	G→A	intergenic (+297/‑57)	nrdF/proV	M1	CFP	148	CS1	mutators
2785200	T→G	intergenic (+38/‑20)	proW/proX	M1	CFP	148	CS1	mutators
2796998	A→C	intergenic (‑265/+51)	serV/csrA	M1	CFP	148	CS1	mutators
2820809	A→T	V108E (GTG→GAG)	hycI	M1	CFP	148	CS1	mutators
2863119	C→A	W730L (TGG→TTG)	ygcB	M1	CFP	148	CS1	mutators
2911777	T→G	intergenic (‑1/‑546)	fucA/fucP	M1	CFP	148	CS1	mutators
2915941	T→A	V139D (GTC→GAC)	fucK	M1	CFP	148	CS1	mutators
2918753	T→G	E193D (GAA→GAC)	rlmM	M1	CFP	148	CS1	mutators
2920586	T→A	T24S (ACT→TCT)	gcvA	M1	CFP	148	CS1	mutators
2945634	C→A	D297Y (GAT→TAT)	ptsP	M1	CFP	148	CS1	mutators
2961336	C→T	S4N (AGT→AAT)	kduD	M1	CFP	148	CS1	mutators
2966340	A→C	intergenic (+84/‑250)	yqeH/yqeI	M1	CFP	148	CS1	mutators
3007485	G→T	P512Q (CCG→CAG)	ygfT	M1	CFP	148	CS1	mutators
3054436	A→T	V370E (GTG→GAG)	yggP	M1	CFP	148	CS1	mutators
3057627	A→G	intergenic (‑209/+105)	cmtB/tktA	M1	CFP	148	CS1	mutators
3069812	C→A	G197G (GGC→GGA)	rsmE	M1	CFP	148	CS1	mutators
3072755	C→A	A138A (GCG→GCT)	yggR	M1	CFP	148	CS1	mutators
3083951	A→T	A50A (GCA→GCT)	nupG	M1	CFP	148	CS1	mutators
3123020	T→A	E70V (GAA→GTA)	hybA	M1	CFP	148	CS1	mutators
3168343	T→G	N125K (AAT→AAG)	yqiH	M1	CFP	148	CS1	mutators
3173591	C→A	P417P (CCG→CCT)	hldE	M1	CFP	148	CS1	mutators
3187359	G→T	pseudogene (1917/2445 nt)	yqiG	M1	CFP	148	CS1	mutators
3219529	C→A	G102C (GGC→TGC)	ygjV	M1	CFP	148	CS1	mutators
3284666	A→T	L428Q (CTG→CAG)	deaD	M1	CFP	148	CS1	mutators
3294843	G→T	R258S (CGT→AGT)	nusA	M1	CFP	148	CS1	mutators
3304084	C→T	D314N (GAC→AAC)	ftsH	M1	CFP	148	CS1	mutators
3334680	T→G	L623R (CTG→CGG)	gltB	M1	CFP	148	CS1	mutators
3346677	C→A	R255R (CGG→AGG)	yhcG	M1	CFP	148	CS1	mutators
3370274	G→T	intergenic (‑158/+272)	tldD/yhdP	M1	CFP	148	CS1	mutators
3371137	A→C	F1070L (TTT→TTG)	yhdP	M1	CFP	148	CS1	mutators
3391680	T→C	intergenic (‑127/‑272)	envR/acrE	M1	CFP	148	CS1	mutators
3465696	C→A	A273E (GCG→GAG)	yhfK	M1	CFP	148	CS1	mutators
3482174	T→G	L12R (CTC→CGC)	frlR	M1	CFP	148	CS1	mutators
3486575	A→T	F35Y (TTC→TAC)	php	M1	CFP	148	CS1	mutators
3505844	T→G	W430G (TGG→GGG)	yrfF	M1	CFP	148	CS1	mutators
3635809	T→G	intergenic (+153/‑646)	hdeD/gadE	M1	CFP	148	CS1	mutators
3673037	C→A	E97* (GAA→TAA)	bcsA	M1	CFP	148	CS1	mutators
3742333	A→C	S688R (AGC→CGC)	rhsA	M1	CFP	148	CS1	mutators
3835564	C→A	L310L (CTG→CTT)	yidJ	M1	CFP	148	CS1	mutators
3836825	G→T	L461I (CTC→ATC)	yidK	M1	CFP	148	CS1	mutators
3838814	C→T	T148I (ACT→ATT)	yidL	M1	CFP	148	CS1	mutators
3853189	+T	coding (61/690 nt)	dgoR	M1	CFP	148	CS1	mutators
3858797	C→A	E172* (GAA→TAA)	recF	M1	CFP	148	CS1	mutators
3859283	C→A	D10Y (GAT→TAT)	recF	M1	CFP	148	CS1	mutators
3868813	T→A	F163L (TTT→TTA)	tnaB	M1	CFP	148	CS1	mutators
3869087	G→T	E255* (GAA→TAA)	tnaB	M1	CFP	148	CS1	mutators
3869986	C→A	L95I (CTT→ATT)	mdtL	M1	CFP	148	CS1	mutators
3874826	C→A	intergenic (‑128/‑37)	purP/yieH	M1	CFP	148	CS1	mutators
3895450	C→A	K5N (AAG→AAT)	atpD	M1	CFP	148	CS1	mutators
3914577	G→A	E71K (GAG→AAG)	rbsB	M1	CFP	148	CS1	mutators
3956832	T→C	F48S (TTC→TCC)	wzyE	M1	CFP	148	CS1	mutators
3978305	C→T	intergenic (+71/+76)	uvrD/yigE	M1	CFP	148	CS1	mutators
4004123	G→T	P349P (CCG→CCT)	ubiD	M1	CFP	148	CS1	mutators
4155931	A→C	N34H (AAC→CAC)	nusG	M1	CFP	148	CS1	mutators
4159472	T→A	Y47N (TAT→AAT)	rpoB	M1	CFP	148	CS1	mutators
4161887	G→T	A852S (GCT→TCT)	rpoB	M1	CFP	148	CS1	mutators
4166894	G→T	E1152D (GAG→GAT)	rpoC	M1	CFP	148	CS1	mutators
4185963	G→T	intergenic (‑342/‑273)	purH/rrsE	M1	CFP	148	CS1	mutators
4193437	T→A	intergenic (+139/‑130)	metA/aceB	M1	CFP	148	CS1	mutators
4203983	G→T	P689P (CCG→CCT)	metH	M1	CFP	148	CS1	mutators
4231038	C→A	S148R (AGC→AGA)	ubiC	M1	CFP	148	CS1	mutators
4239145	A→T	K153M (AAG→ATG)	yjbM	M1	CFP	148	CS1	mutators
4250524	C→A	T479T (ACG→ACT)	uvrA	M1	CFP	148	CS1	mutators
4254882	T→A	I441I (ATT→ATA)	yjcC	M1	CFP	148	CS1	mutators
4255571	T→A	L5* (TTA→TAA)	soxR	M1	CFP	148	CS1	mutators
4282438	A→C	I19M (ATT→ATG)	ytcA	M1	CFP	148	CS1	mutators
4307250	T→A	T675T (ACT→ACA)	yjdA	M1	CFP	148	CS1	mutators
4310046	A→C	Q485P (CAG→CCG)	proP	M1	CFP	148	CS1	mutators
4318688	G→A	intergenic (‑76/+123)	adiA/melR	M1	CFP	148	CS1	mutators
4330733	A→C	Y20S (TAT→TCT)	yjdK	M1	CFP	148	CS1	mutators
4363996	C→T	L68F (CTC→TTC)	yjeO	M1	CFP	148	CS1	mutators
4383934	T→A	V386E (GTG→GAG)	purA	M1	CFP	148	CS1	mutators
4426813	G→T	D11Y (GAC→TAC)	chpB	M1	CFP	148	CS1	mutators
4482058	T→G	intergenic (‑536/‑91)	insG/yjhB	M1	CFP	148	CS1	mutators
4486792	C→A	pseudogene (242/267 nt)	insM	M1	CFP	148	CS1	mutators
4490227	G→A	S93S (AGC→AGT)	fecD	M1	CFP	148	CS1	mutators
4535747	G→T	R212S (CGC→AGC)	yjiE	M1	CFP	148	CS1	mutators
4588722	G→T	P406P (CCG→CCT)	prfC	M1	CFP	148	CS1	mutators
4615004	A→C	Q73P (CAG→CCG)	creC	M1	CFP	148	CS1	mutators
10056	C→A	A147S (GCC→TCC)	yaaH	M1	CFP	148	CS4	mutators
37298	G→T	A176E (GCG→GAG)	caiC	M1	CFP	148	CS4	mutators
39338	A→C	F350C (TTC→TGC)	caiA	M1	CFP	148	CS4	mutators
52269	C→T	P54P (CCG→CCA)	rsmA	M1	CFP	148	CS4	mutators
69504	T→C	D182G (GAC→GGC)	araB	M1	CFP	148	CS4	mutators
91643	T→C	R77R (CGT→CGC)	ftsI	M1	CFP	148	CS4	mutators
112202	C→T	S133N (AGC→AAC)	zapD	M1	CFP	148	CS4	mutators
127171	T→C	Y493H (TAC→CAC)	aceF	M1	CFP	148	CS4	mutators
141276	G→A	intergenic (‑51/‑155)	gcd/hpt	M1	CFP	148	CS4	mutators
141401	G→A	intergenic (‑176/‑30)	gcd/hpt	M1	CFP	148	CS4	mutators
151429	G→T	V57V (GTC→GTA)	yadK	M1	CFP	148	CS4	mutators
171954	G→T	V165F (GTT→TTT)	fhuB	M1	CFP	148	CS4	mutators
200618	T→G	L46R (CTG→CGG)	skp	M1	CFP	148	CS4	mutators
211535	G→A	T619T (ACG→ACA)	ldcC	M1	CFP	148	CS4	mutators
236500	T→C	L145P (CTC→CCC)	dnaQ	M1	CFP	148	CS4	mutators
242756	T→A	Q183L (CAG→CTG)	fadE	M1	CFP	148	CS4	mutators
250127	T→C	pseudogene (56/756 nt)	lafU	M1	CFP	148	CS4	mutators
281667	C→T	L56F (CTC→TTC)	yagE	M1	CFP	148	CS4	mutators
294858	C→T	intergenic (‑55/+62)	yagN/intF	M1	CFP	148	CS4	mutators
295911	A→T	V137E (GTG→GAG)	intF	M1	CFP	148	CS4	mutators
296683	G→A	pseudogene (261/339 nt)	yagP	M1	CFP	148	CS4	mutators
323029	T→G	G16G (GGT→GGG)	ykgG	M1	CFP	148	CS4	mutators
323797	G→A	intergenic (+120/+123)	ykgG/ykgH	M1	CFP	148	CS4	mutators
340845	C→T	A166V (GCA→GTA)	yahJ	M1	CFP	148	CS4	mutators
357581	C→A	D112Y (GAT→TAT)	cynR	M1	CFP	148	CS4	mutators
363589	G→T	A91A (GCG→GCT)	mhpB	M1	CFP	148	CS4	mutators
383115	A→G	intergenic (‑1019/+1664)	yaiX/insF1	M1	CFP	148	CS4	mutators
383342	A→T	intergenic (‑1246/+1437)	yaiX/insF1	M1	CFP	148	CS4	mutators
406442	C→T	Q784Q (CAG→CAA)	sbcC	M1	CFP	148	CS4	mutators
420405	C→T	L27L (CTG→TTG)	yajC	M1	CFP	148	CS4	mutators
431088	T→G	N30H (AAT→CAT)	yajO	M1	CFP	148	CS4	mutators
436010	T→C	F474F (TTT→TTC)	thiI	M1	CFP	148	CS4	mutators
449351	A→G	E393E (GAA→GAG)	tig	M1	CFP	148	CS4	mutators
450246	A→T	Q177L (CAG→CTG)	clpP	M1	CFP	148	CS4	mutators
451639	G→A	D392N (GAC→AAC)	clpX	M1	CFP	148	CS4	mutators
467417	C→A	R262L (CGC→CTC)	tesB	M1	CFP	148	CS4	mutators
467611	A→G	Y197Y (TAT→TAC)	tesB	M1	CFP	148	CS4	mutators
493866	C→T	A234A (GCC→GCT)	gsk	M1	CFP	148	CS4	mutators
501709	C→A	intergenic (+110/+206)	ybaQ/copA	M1	CFP	148	CS4	mutators
549176	G→T	R140S (CGT→AGT)	ybcI	M1	CFP	148	CS4	mutators
554843	A→C	N703H (AAT→CAT)	sfmD	M1	CFP	148	CS4	mutators
568831	Δ991 bp	IS5‑mediated	insH1/essD	M1	CFP	148	CS4	mutators
570093	T→G	intergenic (‑1300/‑345)	insH1/essD	M1	CFP	148	CS4	mutators
612416	C→A	H375N (CAC→AAC)	fepE	M1	CFP	148	CS4	mutators
622533	T→G	L65R (CTG→CGG)	entH	M1	CFP	148	CS4	mutators
690506	C→T	intergenic (‑333/+47)	metT/asnB	M1	CFP	148	CS4	mutators
712359	G→A	P381L (CCG→CTG)	speF	M1	CFP	148	CS4	mutators
730876	C→T	pseudogene (1012/1137 nt)	ybfL	M1	CFP	148	CS4	mutators
735175	G→A	S141L (TCG→TTG)	dtpD	M1	CFP	148	CS4	mutators
764478	G→T	intergenic (+827/‑20)	mngB/cydA	M1	CFP	148	CS4	mutators
764490	G→A	intergenic (+839/‑8)	mngB/cydA	M1	CFP	148	CS4	mutators
769989	C→T	A203V (GCT→GTT)	tolA	M1	CFP	148	CS4	mutators
770753	G→C	intergenic (+106/‑27)	tolA/tolB	M1	CFP	148	CS4	mutators
771221	G→T	A148S (GCC→TCC)	tolB	M1	CFP	148	CS4	mutators
778392	C→T	intergenic (‑35/‑281)	ybgS/aroG	M1	CFP	148	CS4	mutators
793025	G→A	R197R (CGC→CGT)	ybhD	M1	CFP	148	CS4	mutators
794220	T→C	V141A (GTC→GCC)	ybhH	M1	CFP	148	CS4	mutators
800437	T→G	intergenic (‑116/+36)	ybhC/ybhB	M1	CFP	148	CS4	mutators
837586	Δ1 bp	coding (935/2226 nt)	ybiO	M1	CFP	148	CS4	mutators
856211	A→T	L114Q (CTG→CAG)	ybiY	M1	CFP	148	CS4	mutators
868823	A→G	N150S (AAT→AGT)	yliF	M1	CFP	148	CS4	mutators
871419	T→C	D44D (GAT→GAC)	bssR	M1	CFP	148	CS4	mutators
873612	G→A	intergenic (‑92/‑155)	gstB/dacC	M1	CFP	148	CS4	mutators
887995	G→A	intergenic (+59/‑36)	potF/potG	M1	CFP	148	CS4	mutators
888888	G→T	S286S (TCG→TCT)	potG	M1	CFP	148	CS4	mutators
896912	(G)5→6	intergenic (‑138/+80)	artP/ybjP	M1	CFP	148	CS4	mutators
912437	A→T	K55* (AAG→TAG)	macA	M1	CFP	148	CS4	mutators
921293	A→T	S315T (TCT→ACT)	cydC	M1	CFP	148	CS4	mutators
954340	C→T	L34L (CTG→TTG)	cmk	M1	CFP	148	CS4	mutators
960405	T→G	S249A (TCC→GCC)	msbA	M1	CFP	148	CS4	mutators
966452	T→C	intergenic (‑11/‑125)	ycbC/smtA	M1	CFP	148	CS4	mutators
994621	C→A	T789K (ACA→AAA)	elfC	M1	CFP	148	CS4	mutators
1012327	A→G	V256A (GTT→GCT)	ompA	M1	CFP	148	CS4	mutators
1023809	C→T	S217N (AGC→AAC)	yccA	M1	CFP	148	CS4	mutators
1031005	C→A	Q76K (CAG→AAG)	appC	M1	CFP	148	CS4	mutators
1032536	T→A	A67A (GCT→GCA)	appB	M1	CFP	148	CS4	mutators
1047728	G→T	N497K (AAC→AAA)	torS	M1	CFP	148	CS4	mutators
1057388	A→C	T105P (ACA→CCA)	yccE	M1	CFP	148	CS4	mutators
1065990	C→A	L354L (CTG→CTT)	rutA	M1	CFP	148	CS4	mutators
1080237	A→T	I217N (ATC→AAC)	pgaC	M1	CFP	148	CS4	mutators
1085415	T→C	intergenic (‑86/‑501)	pgaA/ycdT	M1	CFP	148	CS4	mutators
1090048	C→A	intergenic (+179/+557)	ycdU/serX	M1	CFP	148	CS4	mutators
1104025	G→T	A41A (GCG→GCT)	opgH	M1	CFP	148	CS4	mutators
1121206	A→G	I110V (ATC→GTC)	murJ	M1	CFP	148	CS4	mutators
1127041	C→T	T67M (ACG→ATG)	flgF	M1	CFP	148	CS4	mutators
1159085	C→T	intergenic (+360/‑40)	ycfP/ndh	M1	CFP	148	CS4	mutators
1166486	C→T	P173P (CCG→CCA)	mfd	M1	CFP	148	CS4	mutators
1168381	+C	intergenic (‑176/‑86)	ycfT/lolC	M1	CFP	148	CS4	mutators
1171968	A→C	S112S (TCA→TCC)	nagK	M1	CFP	148	CS4	mutators
1172345	G→A	G238E (GGA→GAA)	nagK	M1	CFP	148	CS4	mutators
1212200	C→T	R60* (CGA→TGA)	ymgF	M1	CFP	148	CS4	mutators
1251675	G→A	intergenic (‑122/‑156)	pth/ychH	M1	CFP	148	CS4	mutators
1260452	G→T	S31S (TCG→TCT)	ychA	M1	CFP	148	CS4	mutators
1279660	T→C	intergenic (+94/+467)	narI/tpr	M1	CFP	148	CS4	mutators
1282114	T→C	Y20C (TAT→TGT)	ychJ	M1	CFP	148	CS4	mutators
1285547	G→A	intergenic (+142/+2)	galU/hns	M1	CFP	148	CS4	mutators
1286498	G→A	intergenic (‑536/‑69)	hns/tdk	M1	CFP	148	CS4	mutators
1288449	A→T	intergenic (+1265/+37)	tdk/adhE	M1	CFP	148	CS4	mutators
1313316	Δ1 bp	coding (1472/1563 nt)	trpE	M1	CFP	148	CS4	mutators
1337936	T→A	L216F (TTA→TTT)	gmr	M1	CFP	148	CS4	mutators
1341797	(G)5→4	coding (152/1128 nt)	yciW	M1	CFP	148	CS4	mutators
1356567	C→A	A165A (GCC→GCA)	puuB	M1	CFP	148	CS4	mutators
1361960	G→T	intergenic (+116/‑97)	pspE/ycjM	M1	CFP	148	CS4	mutators
1363808	G→A	G20D (GGC→GAC)	ycjN	M1	CFP	148	CS4	mutators
1406570	A→G	pseudogene (242/981 nt)	insH1	M1	CFP	148	CS4	mutators
1416344	A→G	A842A (GCT→GCC)	ydbK	M1	CFP	148	CS4	mutators
1454699	A→G	R491G (AGG→GGG)	ydbD	M1	CFP	148	CS4	mutators
1464310	G→A	L1055L (CTG→CTA)	hrpA	M1	CFP	148	CS4	mutators
1464333	+A	coding (3188/3903 nt)	hrpA	M1	CFP	148	CS4	mutators
1465596	A→T	pseudogene (2181/2513 nt)	ydbA	M1	CFP	148	CS4	mutators
1471618	T→C	pseudogene (3078/3497 nt)	ydbA	M1	CFP	148	CS4	mutators
1474288	T→A	Y306N (TAT→AAT)	ydcJ	M1	CFP	148	CS4	mutators
1476935	A→T	Q67L (CAG→CTG)	ydcH	M1	CFP	148	CS4	mutators
1482808	G→A	C336Y (TGT→TAT)	insQ	M1	CFP	148	CS4	mutators
1494112	T→C	Y150Y (TAT→TAC)	patD	M1	CFP	148	CS4	mutators
1517947	C→A	G910V (GGC→GTC)	narZ	M1	CFP	148	CS4	mutators
1550925	A→C	L788R (CTG→CGG)	pqqL	M1	CFP	148	CS4	mutators
1553994	C→A	E571* (GAA→TAA)	yddB	M1	CFP	148	CS4	mutators
1594248	C→T	P134L (CCT→CTT)	yneK	M1	CFP	148	CS4	mutators
1600916	G→A	intergenic (+90/+129)	yneM/ydeH	M1	CFP	148	CS4	mutators
1605172	T→C	E98E (GAA→GAG)	dcp	M1	CFP	148	CS4	mutators
1610848	T→C	intergenic (‑1850/‑309)	ydfI/ydfK	M1	CFP	148	CS4	mutators
1632366	C→T	T287T (ACG→ACA)	rspA	M1	CFP	148	CS4	mutators
1654397	A→G	F17L (TTT→CTT)	pntB	M1	CFP	148	CS4	mutators
1689142	C→T	A77V (GCC→GTC)	rsxE	M1	CFP	148	CS4	mutators
1707496	T→C	L109L (TTG→CTG)	lhr	M1	CFP	148	CS4	mutators
1708758	C→T	T529T (ACC→ACT)	lhr	M1	CFP	148	CS4	mutators
1713627	G→T	E55D (GAG→GAT)	sodB	M1	CFP	148	CS4	mutators
1721766	A→G	L75L (TTA→TTG)	mdtK	M1	CFP	148	CS4	mutators
1739680	G→T	A66E (GCG→GAG)	sufD	M1	CFP	148	CS4	mutators
1745239	G→T	A511E (GCG→GAG)	ydiJ	M1	CFP	148	CS4	mutators
1770049	T→C	R19R (AGA→AGG)	ydiV	M1	CFP	148	CS4	mutators
1792126	G→T	D59Y (GAT→TAT)	katE	M1	CFP	148	CS4	mutators
1793958	C→A	C669* (TGC→TGA)	katE	M1	CFP	148	CS4	mutators
1818720	G→T	R390L (CGC→CTC)	ynjE	M1	CFP	148	CS4	mutators
1821420	C→T	A322V (GCC→GTC)	gdhA	M1	CFP	148	CS4	mutators
1830349	C→A	N126K (AAC→AAA)	pncA	M1	CFP	148	CS4	mutators
1848491	T→C	S8P (TCC→CCC)	yeaI	M1	CFP	148	CS4	mutators
1853261	A→G	L134S (TTA→TCA)	yeaM	M1	CFP	148	CS4	mutators
1860845	C→A	H283Q (CAC→CAA)	dmlA	M1	CFP	148	CS4	mutators
1897489	C→A	A632E (GCG→GAG)	yebT	M1	CFP	148	CS4	mutators
1912604	T→G	Q29P (CAA→CCA)	edd	M1	CFP	148	CS4	mutators
1948290	A→T	R260R (CGT→CGA)	tap	M1	CFP	148	CS4	mutators
1949200	G→T	T526K (ACA→AAA)	tar	M1	CFP	148	CS4	mutators
1962440	C→T	A239T (GCG→ACG)	araG	M1	CFP	148	CS4	mutators
1978407	C→A	G22C (GGC→TGC)	fliY	M1	CFP	148	CS4	mutators
1986064	A→T	W38R (TGG→AGG)	yedD	M1	CFP	148	CS4	mutators
1987784	T→A	L74* (TTA→TAA)	yedF	M1	CFP	148	CS4	mutators
1995021	T→G	L128R (CTC→CGC)	fliI	M1	CFP	148	CS4	mutators
2004355	C→T	R254C (CGT→TGT)	yedP	M1	CFP	148	CS4	mutators
2039380	T→G	A213A (GCA→GCC)	nac	M1	CFP	148	CS4	mutators
2040793	C→T	G206S (GGC→AGC)	erfK	M1	CFP	148	CS4	mutators
2073258	C→A	H17N (CAT→AAT)	hisA	M1	CFP	148	CS4	mutators
2093434	T→C	N183S (AAT→AGT)	wcaM	M1	CFP	148	CS4	mutators
2094375	C→A	V280L (GTG→TTG)	wcaL	M1	CFP	148	CS4	mutators
2151956	G→A	pseudogene (407/1357 nt)	gatC	M1	CFP	148	CS4	mutators
2160542	G→T	R108R (CGC→CGA)	yegW	M1	CFP	148	CS4	mutators
2164586	A→G	I196V (ATA→GTA)	rcnA	M1	CFP	148	CS4	mutators
2186975	T→C	Y309H (TAC→CAC)	yehP	M1	CFP	148	CS4	mutators
2190670	A→G	L126P (CTG→CCG)	yehT	M1	CFP	148	CS4	mutators
2192042	T→C	E229E (GAA→GAG)	yehU	M1	CFP	148	CS4	mutators
2227595	T→G	A36A (GCA→GCC)	yeiE	M1	CFP	148	CS4	mutators
2235779	T→C	S225G (AGC→GGC)	psuG	M1	CFP	148	CS4	mutators
2252508	T→A	D82E (GAT→GAA)	yejB	M1	CFP	148	CS4	mutators
2273003	A→G	Y154Y (TAT→TAC)	ccmE	M1	CFP	148	CS4	mutators
2280941	T→A	S53C (AGC→TGC)	napD	M1	CFP	148	CS4	mutators
2305112	A→T	Q307L (CAA→CTA)	atoB	M1	CFP	148	CS4	mutators
2317959	T→A	I103I (ATT→ATA)	ubiG	M1	CFP	148	CS4	mutators
2341129	T→G	S197R (AGC→CGC)	yfaY	M1	CFP	148	CS4	mutators
2363868	C→T	intergenic (‑58/‑80)	yfbK/yfbL	M1	CFP	148	CS4	mutators
2381554	A→G	F127S (TTC→TCC)	nuoC	M1	CFP	148	CS4	mutators
2409009	C→T	intergenic (‑158/+101)	cvpA/dedD	M1	CFP	148	CS4	mutators
2436330	C→A	A306A (GCG→GCT)	fadJ	M1	CFP	148	CS4	mutators
2447889	T→G	I224R (ATA→AGA)	gtrS	M1	CFP	148	CS4	mutators
2467661	T→A	K205M (AAG→ATG)	yfdV	M1	CFP	148	CS4	mutators
2470990	C→A	R118L (CGT→CTT)	frc	M1	CFP	148	CS4	mutators
2483322	C→T	C105Y (TGC→TAC)	ypdE	M1	CFP	148	CS4	mutators
2492005	C→T	F292F (TTC→TTT)	nupC	M1	CFP	148	CS4	mutators
2528427	G→T	G69G (GGC→GGA)	yfeX	M1	CFP	148	CS4	mutators
2538285	T→C	intergenic (+131/‑60)	intZ/yffL	M1	CFP	148	CS4	mutators
2547921	Δ1 bp	coding (505/837 nt)	eutJ	M1	CFP	148	CS4	mutators
2614202	A→C	Y415D (TAT→GAT)	der	M1	CFP	148	CS4	mutators
2631888	C→T	intergenic (+461/+357)	sseA/sseB	M1	CFP	148	CS4	mutators
2639595	A→G	Y9H (TAC→CAC)	iscS	M1	CFP	148	CS4	mutators
2646543	G→T	P148T (CCT→ACT)	hcaR	M1	CFP	148	CS4	mutators
2659816	A→C	Y340D (TAT→GAT)	yphG	M1	CFP	148	CS4	mutators
2702483	T→A	W90R (TGG→AGG)	yfiM	M1	CFP	148	CS4	mutators
2748436	C→T	R216C (CGC→TGC)	yfjR	M1	CFP	148	CS4	mutators
2751875	T→C	I157T (ATA→ACA)	yfjW	M1	CFP	148	CS4	mutators
2752607	T→C	I401T (ATT→ACT)	yfjW	M1	CFP	148	CS4	mutators
2759702	G→A	T371T (ACC→ACT)	ypjA	M1	CFP	148	CS4	mutators
2782588	A→G	intergenic (+39/‑315)	nrdF/proV	M1	CFP	148	CS4	mutators
2782769	T→G	intergenic (+220/‑134)	nrdF/proV	M1	CFP	148	CS4	mutators
2782846	G→A	intergenic (+297/‑57)	nrdF/proV	M1	CFP	148	CS4	mutators
2796998	A→C	intergenic (‑265/+51)	serV/csrA	M1	CFP	148	CS4	mutators
2820809	A→T	V108E (GTG→GAG)	hycI	M1	CFP	148	CS4	mutators
2863667	T→C	L547L (TTA→TTG)	ygcB	M1	CFP	148	CS4	mutators
2911777	T→G	intergenic (‑1/‑546)	fucA/fucP	M1	CFP	148	CS4	mutators
2915941	T→A	V139D (GTC→GAC)	fucK	M1	CFP	148	CS4	mutators
2920586	T→A	T24S (ACT→TCT)	gcvA	M1	CFP	148	CS4	mutators
2920794	C→T	intergenic (‑139/+212)	gcvA/ygdI	M1	CFP	148	CS4	mutators
2921643	G→T	A73A (GCG→GCT)	csdA	M1	CFP	148	CS4	mutators
2938697	G→A	A607V (GCG→GTG)	recC	M1	CFP	148	CS4	mutators
2945634	C→A	D297Y (GAT→TAT)	ptsP	M1	CFP	148	CS4	mutators
2966340	A→C	intergenic (+84/‑250)	yqeH/yqeI	M1	CFP	148	CS4	mutators
3008296	T→C	I242V (ATT→GTT)	ygfT	M1	CFP	148	CS4	mutators
3069812	C→A	G197G (GGC→GGA)	rsmE	M1	CFP	148	CS4	mutators
3082964	A→C	E148D (GAA→GAC)	mltC	M1	CFP	148	CS4	mutators
3093267	T→G	T1312P (ACG→CCG)	yghJ	M1	CFP	148	CS4	mutators
3108023	C→A	pseudogene (209/1101 nt)	yghO	M1	CFP	148	CS4	mutators
3121864	A→T	V130E (GTA→GAA)	hybB	M1	CFP	148	CS4	mutators
3123020	T→A	E70V (GAA→GTA)	hybA	M1	CFP	148	CS4	mutators
3140398	C→T	M120I (ATG→ATA)	ftsP	M1	CFP	148	CS4	mutators
3157962	T→A	V44E (GTG→GAG)	ygiB	M1	CFP	148	CS4	mutators
3204974	A→T	Y218F (TAC→TTC)	ygjI	M1	CFP	148	CS4	mutators
3214898	T→A	W91R (TGG→AGG)	ygjQ	M1	CFP	148	CS4	mutators
3217691	C→T	intergenic (+58/‑341)	alx/sstT	M1	CFP	148	CS4	mutators
3219529	C→A	G102C (GGC→TGC)	ygjV	M1	CFP	148	CS4	mutators
3284666	A→T	L428Q (CTG→CAG)	deaD	M1	CFP	148	CS4	mutators
3304084	C→T	D314N (GAC→AAC)	ftsH	M1	CFP	148	CS4	mutators
3346677	C→A	R255R (CGG→AGG)	yhcG	M1	CFP	148	CS4	mutators
3355903	T→C	*131* (TAA→TAG)	rpsI	M1	CFP	148	CS4	mutators
3370330	C→T	intergenic (‑214/+216)	tldD/yhdP	M1	CFP	148	CS4	mutators
3371137	A→C	F1070L (TTT→TTG)	yhdP	M1	CFP	148	CS4	mutators
3391680	T→C	intergenic (‑127/‑272)	envR/acrE	M1	CFP	148	CS4	mutators
3433745	G→A	S27N (AGC→AAC)	gspC	M1	CFP	148	CS4	mutators
3463765	T→G	S48R (AGT→CGT)	yhfA	M1	CFP	148	CS4	mutators
3482174	T→G	L12R (CTC→CGC)	frlR	M1	CFP	148	CS4	mutators
3488989	T→C	I26V (ATC→GTC)	yhfX	M1	CFP	148	CS4	mutators
3500147	C→T	E231E (GAG→GAA)	hofM	M1	CFP	148	CS4	mutators
3505844	T→G	W430G (TGG→GGG)	yrfF	M1	CFP	148	CS4	mutators
3516473	C→G	P334R (CCG→CGG)	yhgF	M1	CFP	148	CS4	mutators
3587580	T→G	M92R (ATG→AGG)	yhhQ	M1	CFP	148	CS4	mutators
3612979	G→A	G17D (GGC→GAC)	yhiM	M1	CFP	148	CS4	mutators
3627987	C→T	L322F (CTC→TTC)	arsB	M1	CFP	148	CS4	mutators
3635809	T→G	intergenic (+153/‑646)	hdeD/gadE	M1	CFP	148	CS4	mutators
3673037	C→A	E97* (GAA→TAA)	bcsA	M1	CFP	148	CS4	mutators
3699108	G→T	A114S (GCG→TCG)	insJ	M1	CFP	148	CS4	mutators
3809258	T→C	L238P (CTA→CCA)	yicH	M1	CFP	148	CS4	mutators
3820049	C→A	W148L (TGG→TTG)	yicN	M1	CFP	148	CS4	mutators
3825361	T→C	intergenic (‑105/+33)	uhpT/uhpC	M1	CFP	148	CS4	mutators
3838814	C→T	T148I (ACT→ATT)	yidL	M1	CFP	148	CS4	mutators
3852647	C→A	A201A (GCG→GCT)	dgoR	M1	CFP	148	CS4	mutators
3853189	+T	coding (61/690 nt)	dgoR	M1	CFP	148	CS4	mutators
3859283	C→A	D10Y (GAT→TAT)	recF	M1	CFP	148	CS4	mutators
3863999	C→A	L279M (CTG→ATG)	yidC	M1	CFP	148	CS4	mutators
3889177	C→A	P146P (CCG→CCT)	pstS	M1	CFP	148	CS4	mutators
3895450	C→A	K5N (AAG→AAT)	atpD	M1	CFP	148	CS4	mutators
3902054	C→A	D557Y (GAT→TAT)	mnmG	M1	CFP	148	CS4	mutators
3907582	T→C	E37E (GAA→GAG)	viaA	M1	CFP	148	CS4	mutators
3914577	G→A	E71K (GAG→AAG)	rbsB	M1	CFP	148	CS4	mutators
3946993	C→A	A330E (GCA→GAA)	wecA	M1	CFP	148	CS4	mutators
3949312	G→T	R364L (CGC→CTC)	wecB	M1	CFP	148	CS4	mutators
3956800	C→A	V37V (GTC→GTA)	wzyE	M1	CFP	148	CS4	mutators
3956832	T→C	F48S (TTC→TCC)	wzyE	M1	CFP	148	CS4	mutators
3978305	C→T	intergenic (+71/+76)	uvrD/yigE	M1	CFP	148	CS4	mutators
4054985	C→A	L251I (CTC→ATC)	yihY	M1	CFP	148	CS4	mutators
4129006	G→A	L728F (CTC→TTC)	ppc	M1	CFP	148	CS4	mutators
4141797	A→C	S24R (AGC→CGC)	btuB	M1	CFP	148	CS4	mutators
4159472	T→A	Y47N (TAT→AAT)	rpoB	M1	CFP	148	CS4	mutators
4166894	G→T	E1152D (GAG→GAT)	rpoC	M1	CFP	148	CS4	mutators
4239145	A→T	K153M (AAG→ATG)	yjbM	M1	CFP	148	CS4	mutators
4248015	A→T	K171N (AAA→AAT)	aphA	M1	CFP	148	CS4	mutators
4250524	C→A	T479T (ACG→ACT)	uvrA	M1	CFP	148	CS4	mutators
4255571	T→A	L5* (TTA→TAA)	soxR	M1	CFP	148	CS4	mutators
4273923	T→C	intergenic (+40/+604)	gltP/yjcO	M1	CFP	148	CS4	mutators
4282438	A→C	I19M (ATT→ATG)	ytcA	M1	CFP	148	CS4	mutators
4294804	T→A	Q169L (CAG→CTG)	phnM	M1	CFP	148	CS4	mutators
4300543	G→A	intergenic (‑30/+884)	phnF/phnD	M1	CFP	148	CS4	mutators
4310046	A→C	Q485P (CAG→CCG)	proP	M1	CFP	148	CS4	mutators
4318688	G→A	intergenic (‑76/+123)	adiA/melR	M1	CFP	148	CS4	mutators
4324881	T→C	K179K (AAA→AAG)	fumB	M1	CFP	148	CS4	mutators
4331309	C→A	A500A (GCG→GCT)	lysU	M1	CFP	148	CS4	mutators
4362294	A→C	H122P (CAC→CCC)	yjeM	M1	CFP	148	CS4	mutators
4363996	C→T	L68F (CTC→TTC)	yjeO	M1	CFP	148	CS4	mutators
4392229	A→T	T371S (ACA→TCA)	yjfC	M1	CFP	148	CS4	mutators
4426813	G→T	D11Y (GAC→TAC)	chpB	M1	CFP	148	CS4	mutators
4446392	G→A	R226H (CGC→CAC)	mgtA	M1	CFP	148	CS4	mutators
4457209	C→T	E140E (GAG→GAA)	yjgM	M1	CFP	148	CS4	mutators
4508089	G→T	A82A (GCC→GCA)	sgcC	M1	CFP	148	CS4	mutators
4511201	T→C	Y25C (TAC→TGC)	yjhP	M1	CFP	148	CS4	mutators
4535747	G→T	R212S (CGC→AGC)	yjiE	M1	CFP	148	CS4	mutators
4543656	A→C	F96V (TTC→GTC)	yjiM	M1	CFP	148	CS4	mutators
4605000	T→A	L333Q (CTG→CAG)	radA	M1	CFP	148	CS4	mutators
4607107	A→T	F503I (TTC→ATC)	yjjK	M1	CFP	148	CS4	mutators
4615004	A→C	Q73P (CAG→CCG)	creC	M1	CFP	148	CS4	mutators
11448	G→T	I113I (ATC→ATA)	yaaI	M1	CFP	148	CS6	mutators
52269	C→T	P54P (CCG→CCA)	rsmA	M1	CFP	148	CS6	mutators
92564	A→C	G384G (GGA→GGC)	ftsI	M1	CFP	148	CS6	mutators
101781	G→T	V339V (GTG→GTT)	murC	M1	CFP	148	CS6	mutators
112764	G→T	V152V (GTC→GTA)	coaE	M1	CFP	148	CS6	mutators
142497	G→T	G58G (GGC→GGA)	can	M1	CFP	148	CS6	mutators
148712	A→T	P28P (CCT→CCA)	panC	M1	CFP	148	CS6	mutators
151429	G→T	V57V (GTC→GTA)	yadK	M1	CFP	148	CS6	mutators
161270	G→T	Q73K (CAG→AAG)	sfsA	M1	CFP	148	CS6	mutators
200618	T→G	L46R (CTG→CGG)	skp	M1	CFP	148	CS6	mutators
236500	T→C	L145P (CTC→CCC)	dnaQ	M1	CFP	148	CS6	mutators
294858	C→T	intergenic (‑55/+62)	yagN/intF	M1	CFP	148	CS6	mutators
340770	G→A	G141D (GGC→GAC)	yahJ	M1	CFP	148	CS6	mutators
340845	C→T	A166V (GCA→GTA)	yahJ	M1	CFP	148	CS6	mutators
350965	A→T	K176I (AAA→ATA)	prpD	M1	CFP	148	CS6	mutators
357581	C→A	D112Y (GAT→TAT)	cynR	M1	CFP	148	CS6	mutators
390895	G→T	pseudogene (1421/1458 nt)	yaiT	M1	CFP	148	CS6	mutators
426100	G→C	G20A (GGC→GCC)	nrdR	M1	CFP	148	CS6	mutators
450831	T→C	G122G (GGT→GGC)	clpX	M1	CFP	148	CS6	mutators
451639	G→A	D392N (GAC→AAC)	clpX	M1	CFP	148	CS6	mutators
452309	G→A	E128K (GAA→AAA)	lon	M1	CFP	148	CS6	mutators
501709	C→A	intergenic (+110/+206)	ybaQ/copA	M1	CFP	148	CS6	mutators
554843	A→C	N703H (AAT→CAT)	sfmD	M1	CFP	148	CS6	mutators
568831	Δ991 bp	IS5‑mediated	insH1/essD	M1	CFP	148	CS6	mutators
570093	T→G	intergenic (‑1300/‑345)	insH1/essD	M1	CFP	148	CS6	mutators
577782	T→C	N298D (AAT→GAT)	ompT	M1	CFP	148	CS6	mutators
611232	A→G	intergenic (+154/‑62)	entF/fepE	M1	CFP	148	CS6	mutators
657646	A→T	P195P (CCT→CCA)	rlpA	M1	CFP	148	CS6	mutators
690506	C→T	intergenic (‑333/+47)	metT/asnB	M1	CFP	148	CS6	mutators
729634	C→T	pseudogene (150/240 nt)	ybfQ	M1	CFP	148	CS6	mutators
735175	G→A	S141L (TCG→TTG)	dtpD	M1	CFP	148	CS6	mutators
735460	T→A	H46L (CAC→CTC)	dtpD	M1	CFP	148	CS6	mutators
764488	A→C	intergenic (+837/‑10)	mngB/cydA	M1	CFP	148	CS6	mutators
769989	C→T	A203V (GCT→GTT)	tolA	M1	CFP	148	CS6	mutators
778392	C→T	intergenic (‑35/‑281)	ybgS/aroG	M1	CFP	148	CS6	mutators
780345	A→C	G97G (GGT→GGG)	gpmA	M1	CFP	148	CS6	mutators
837586	Δ1 bp	coding (935/2226 nt)	ybiO	M1	CFP	148	CS6	mutators
868823	A→G	N150S (AAT→AGT)	yliF	M1	CFP	148	CS6	mutators
871419	T→C	D44D (GAT→GAC)	bssR	M1	CFP	148	CS6	mutators
887995	G→A	intergenic (+59/‑36)	potF/potG	M1	CFP	148	CS6	mutators
896912	(G)5→6	intergenic (‑138/+80)	artP/ybjP	M1	CFP	148	CS6	mutators
905601	G→A	F418F (TTC→TTT)	hcp	M1	CFP	148	CS6	mutators
912437	A→T	K55* (AAG→TAG)	macA	M1	CFP	148	CS6	mutators
943744	A→C	L126R (CTG→CGG)	pflA	M1	CFP	148	CS6	mutators
966452	T→C	intergenic (‑11/‑125)	ycbC/smtA	M1	CFP	148	CS6	mutators
1071093	T→A	E277V (GAG→GTG)	putA	M1	CFP	148	CS6	mutators
1080237	A→T	I217N (ATC→AAC)	pgaC	M1	CFP	148	CS6	mutators
1080275	T→A	K204N (AAA→AAT)	pgaC	M1	CFP	148	CS6	mutators
1159085	C→T	intergenic (+360/‑40)	ycfP/ndh	M1	CFP	148	CS6	mutators
1166486	C→T	P173P (CCG→CCA)	mfd	M1	CFP	148	CS6	mutators
1171968	A→C	S112S (TCA→TCC)	nagK	M1	CFP	148	CS6	mutators
1184160	A→T	I289I (ATT→ATA)	purB	M1	CFP	148	CS6	mutators
1238029	C→T	intergenic (+7/‑171)	ymgE/ycgY	M1	CFP	148	CS6	mutators
1241910	A→T	L82Q (CTG→CAG)	dhaM	M1	CFP	148	CS6	mutators
1285250	G→A	E252K (GAA→AAA)	galU	M1	CFP	148	CS6	mutators
1288449	A→T	intergenic (+1265/+37)	tdk/adhE	M1	CFP	148	CS6	mutators
1312284	A→G	S314S (AGT→AGC)	trpD	M1	CFP	148	CS6	mutators
1313316	Δ1 bp	coding (1472/1563 nt)	trpE	M1	CFP	148	CS6	mutators
1361960	G→T	intergenic (+116/‑97)	pspE/ycjM	M1	CFP	148	CS6	mutators
1363808	G→A	G20D (GGC→GAC)	ycjN	M1	CFP	148	CS6	mutators
1441189	G→T	R327L (CGC→CTC)	paaK	M1	CFP	148	CS6	mutators
1527317	T→C	V611A (GTA→GCA)	fdnG	M1	CFP	148	CS6	mutators
1532165	C→A	A530A (GCG→GCT)	maeA	M1	CFP	148	CS6	mutators
1560405	C→A	G69C (GGT→TGT)	ydeN	M1	CFP	148	CS6	mutators
1605172	T→C	E98E (GAA→GAG)	dcp	M1	CFP	148	CS6	mutators
1678926	T→C	I496T (ATT→ACT)	malX	M1	CFP	148	CS6	mutators
1708758	C→T	T529T (ACC→ACT)	lhr	M1	CFP	148	CS6	mutators
1745239	G→T	A511E (GCG→GAG)	ydiJ	M1	CFP	148	CS6	mutators
1751089	T→G	W165G (TGG→GGG)	ydiN	M1	CFP	148	CS6	mutators
1753399	T→G	V210G (GTA→GGA)	aroD	M1	CFP	148	CS6	mutators
1770049	T→C	R19R (AGA→AGG)	ydiV	M1	CFP	148	CS6	mutators
1775962	T→C	N23S (AAT→AGT)	pheT	M1	CFP	148	CS6	mutators
1790686	G→T	L178I (CTT→ATT)	ydjO	M1	CFP	148	CS6	mutators
1803193	G→T	intergenic (‑171/+32)	ves/spy	M1	CFP	148	CS6	mutators
1826453	C→A	P103P (CCG→CCT)	ydjA	M1	CFP	148	CS6	mutators
1888558	C→A	I66I (ATC→ATA)	yebQ	M1	CFP	148	CS6	mutators
1912604	T→G	Q29P (CAA→CCA)	edd	M1	CFP	148	CS6	mutators
1947124	T→G	H109P (CAC→CCC)	cheR	M1	CFP	148	CS6	mutators
1959042	A→C	F219C (TTT→TGT)	otsA	M1	CFP	148	CS6	mutators
1991910	T→A	V199V (GTT→GTA)	fliF	M1	CFP	148	CS6	mutators
2050930	T→A	V436E (GTA→GAA)	flu	M1	CFP	148	CS6	mutators
2128519	C→A	T184T (ACG→ACT)	yegI	M1	CFP	148	CS6	mutators
2184340	C→T	Q188* (CAG→TAG)	yehM	M1	CFP	148	CS6	mutators
2284054	T→G	K262T (AAA→ACA)	mqo	M1	CFP	148	CS6	mutators
2321548	C→G	A236P (GCC→CCC)	yfaL	M1	CFP	148	CS6	mutators
2341129	T→G	S197R (AGC→CGC)	yfaY	M1	CFP	148	CS6	mutators
2351492	T→A	L45F (TTA→TTT)	pmrD	M1	CFP	148	CS6	mutators
2394424	T→G	T530T (ACT→ACG)	pta	M1	CFP	148	CS6	mutators
2416957	A→C	Q307P (CAA→CCA)	flk	M1	CFP	148	CS6	mutators
2420795	T→A	L315* (TTA→TAA)	mnmC	M1	CFP	148	CS6	mutators
2436330	C→A	A306A (GCG→GCT)	fadJ	M1	CFP	148	CS6	mutators
2576487	T→G	Q156P (CAG→CCG)	bamC	M1	CFP	148	CS6	mutators
2591307	C→A	G440G (GGC→GGA)	hyfR	M1	CFP	148	CS6	mutators
2596318	A→T	F183I (TTT→ATT)	hda	M1	CFP	148	CS6	mutators
2614202	A→C	Y415D (TAT→GAT)	der	M1	CFP	148	CS6	mutators
2658479	C→T	A785A (GCG→GCA)	yphG	M1	CFP	148	CS6	mutators
2659816	A→C	Y340D (TAT→GAT)	yphG	M1	CFP	148	CS6	mutators
2694582	C→A	intergenic (‑45/‑260)	grcA/ung	M1	CFP	148	CS6	mutators
2697357	G→T	R16L (CGC→CTC)	yfiP	M1	CFP	148	CS6	mutators
2698856	G→T	E272D (GAG→GAT)	pka	M1	CFP	148	CS6	mutators
2709553	G→T	intergenic (‑308/+135)	rrsG/clpB	M1	CFP	148	CS6	mutators
2766171	C→T	pseudogene (1687/2253 nt)	ygaQ	M1	CFP	148	CS6	mutators
2776417	T→C	E56G (GAA→GGA)	stpA	M1	CFP	148	CS6	mutators
2782588	A→G	intergenic (+39/‑315)	nrdF/proV	M1	CFP	148	CS6	mutators
2782769	T→G	intergenic (+220/‑134)	nrdF/proV	M1	CFP	148	CS6	mutators
2782846	G→A	intergenic (+297/‑57)	nrdF/proV	M1	CFP	148	CS6	mutators
2818044	C→A	P145T (CCG→ACG)	ascF	M1	CFP	148	CS6	mutators
2911777	T→G	intergenic (‑1/‑546)	fucA/fucP	M1	CFP	148	CS6	mutators
2913079	C→A	R253S (CGC→AGC)	fucP	M1	CFP	148	CS6	mutators
2920586	T→A	T24S (ACT→TCT)	gcvA	M1	CFP	148	CS6	mutators
2945634	C→A	D297Y (GAT→TAT)	ptsP	M1	CFP	148	CS6	mutators
3027816	T→A	S314C (AGC→TGC)	gcvT	M1	CFP	148	CS6	mutators
3069812	C→A	G197G (GGC→GGA)	rsmE	M1	CFP	148	CS6	mutators
3081274	C→T	R58R (CGC→CGT)	mutY	M1	CFP	148	CS6	mutators
3082102	G→A	A334A (GCG→GCA)	mutY	M1	CFP	148	CS6	mutators
3123020	T→A	E70V (GAA→GTA)	hybA	M1	CFP	148	CS6	mutators
3180301	A→C	D108A (GAC→GCC)	cca	M1	CFP	148	CS6	mutators
3218238	T→C	S69S (TCT→TCC)	sstT	M1	CFP	148	CS6	mutators
3300486	T→G	A36A (GCA→GCC)	secG	M1	CFP	148	CS6	mutators
3304605	C→A	R140L (CGC→CTC)	ftsH	M1	CFP	148	CS6	mutators
3306856	T→G	intergenic (‑53/‑195)	greA/dacB	M1	CFP	148	CS6	mutators
3325830	G→T	D210Y (GAC→TAC)	yhbJ	M1	CFP	148	CS6	mutators
3371137	A→C	F1070L (TTT→TTG)	yhdP	M1	CFP	148	CS6	mutators
3391680	T→C	intergenic (‑127/‑272)	envR/acrE	M1	CFP	148	CS6	mutators
3482174	T→G	L12R (CTC→CGC)	frlR	M1	CFP	148	CS6	mutators
3505844	T→G	W430G (TGG→GGG)	yrfF	M1	CFP	148	CS6	mutators
3524844	T→G	G66G (GGT→GGG)	gntT	M1	CFP	148	CS6	mutators
3581202	G→A	D377D (GAC→GAT)	ftsY	M1	CFP	148	CS6	mutators
3614809	T→G	T231P (ACC→CCC)	yhiN	M1	CFP	148	CS6	mutators
3635809	T→G	intergenic (+153/‑646)	hdeD/gadE	M1	CFP	148	CS6	mutators
3638993	A→C	D164A (GAC→GCC)	mdtF	M1	CFP	148	CS6	mutators
3673037	C→A	E97* (GAA→TAA)	bcsA	M1	CFP	148	CS6	mutators
3700824	T→A	T555S (ACT→TCT)	glyS	M1	CFP	148	CS6	mutators
3702174	C→A	A105S (GCT→TCT)	glyS	M1	CFP	148	CS6	mutators
3704684	T→G	Y237D (TAT→GAT)	wecH	M1	CFP	148	CS6	mutators
3707492	C→A	intergenic (‑32/+40)	xylB/xylA	M1	CFP	148	CS6	mutators
3739700	C→A	A115A (GCG→GCT)	yibF	M1	CFP	148	CS6	mutators
3768417	A→T	W340R (TGG→AGG)	tdh	M1	CFP	148	CS6	mutators
3798938	C→A	A108S (GCA→TCA)	ligB	M1	CFP	148	CS6	mutators
3831148	A→T	intergenic (‑71/‑494)	ivbL/tisB	M1	CFP	148	CS6	mutators
3838814	C→T	T148I (ACT→ATT)	yidL	M1	CFP	148	CS6	mutators
3853189	+T	coding (61/690 nt)	dgoR	M1	CFP	148	CS6	mutators
3859283	C→A	D10Y (GAT→TAT)	recF	M1	CFP	148	CS6	mutators
3859306	G→A	S2F (TCC→TTC)	recF	M1	CFP	148	CS6	mutators
3867352	C→A	R178R (CGC→CGA)	tnaA	M1	CFP	148	CS6	mutators
3874956	G→A	E32K (GAA→AAA)	yieH	M1	CFP	148	CS6	mutators
3898032	C→A	R154L (CGA→CTA)	atpH	M1	CFP	148	CS6	mutators
3907980	C→A	L401L (CTG→CTT)	ravA	M1	CFP	148	CS6	mutators
3937359	C→A	P434Q (CCG→CAG)	ilvC	M1	CFP	148	CS6	mutators
3956832	T→C	F48S (TTC→TCC)	wzyE	M1	CFP	148	CS6	mutators
3978305	C→T	intergenic (+71/+76)	uvrD/yigE	M1	CFP	148	CS6	mutators
4038013	T→G	D506E (GAT→GAG)	typA	M1	CFP	148	CS6	mutators
4116261	C→A	A288A (GCG→GCT)	gldA	M1	CFP	148	CS6	mutators
4156859	A→G	E108E (GAA→GAG)	rplK	M1	CFP	148	CS6	mutators
4159472	T→A	Y47N (TAT→AAT)	rpoB	M1	CFP	148	CS6	mutators
4166894	G→T	E1152D (GAG→GAT)	rpoC	M1	CFP	148	CS6	mutators
4200555	T→C	S8G (AGT→GGT)	arpA	M1	CFP	148	CS6	mutators
4210803	G→A	L174F (CTC→TTC)	lysC	M1	CFP	148	CS6	mutators
4239145	A→T	K153M (AAG→ATG)	yjbM	M1	CFP	148	CS6	mutators
4254962	T→A	L468Q (CTG→CAG)	yjcC	M1	CFP	148	CS6	mutators
4339081	G→T	N315K (AAC→AAA)	cadC	M1	CFP	148	CS6	mutators
4363996	C→T	L68F (CTC→TTC)	yjeO	M1	CFP	148	CS6	mutators
4535747	G→T	R212S (CGC→AGC)	yjiE	M1	CFP	148	CS6	mutators
4594487	T→C	K224E (AAA→GAA)	yjjI	M1	CFP	148	CS6	mutators
13506	G→T	A448A (GCG→GCT)	dnaK	M1	CFP	148	CS7	mutators
38201	G→A	I305I (ATC→ATT)	caiB	M1	CFP	148	CS7	mutators
41540	T→C	K131R (AAA→AGA)	caiT	M1	CFP	148	CS7	mutators
42694	C→T	Q98* (CAA→TAA)	fixA	M1	CFP	148	CS7	mutators
45819	A→T	R5* (AGA→TGA)	yaaU	M1	CFP	148	CS7	mutators
47005	G→A	S400N (AGT→AAT)	yaaU	M1	CFP	148	CS7	mutators
52269	C→T	P54P (CCG→CCA)	rsmA	M1	CFP	148	CS7	mutators
66623	G→T	intergenic (‑73/+212)	araD/araA	M1	CFP	148	CS7	mutators
71636	G→T	A96S (GCA→TCA)	yabI	M1	CFP	148	CS7	mutators
81624	T→G	K112T (AAA→ACA)	leuB	M1	CFP	148	CS7	mutators
83140	A→T	R130R (CGT→CGA)	leuA	M1	CFP	148	CS7	mutators
85383	T→A	intergenic (+71/‑247)	leuO/ilvI	M1	CFP	148	CS7	mutators
86789	G→T	G387V (GGA→GTA)	ilvI	M1	CFP	148	CS7	mutators
88120	C→A	S31R (AGC→AGA)	cra	M1	CFP	148	CS7	mutators
100752	A→C	intergenic (+41/‑13)	murG/murC	M1	CFP	148	CS7	mutators
132560	G→A	V316M (GTG→ATG)	acnB	M1	CFP	148	CS7	mutators
150813	G→T	T47T (ACC→ACA)	yadC	M1	CFP	148	CS7	mutators
151429	G→T	V57V (GTC→GTA)	yadK	M1	CFP	148	CS7	mutators
164977	A→G	Y83C (TAC→TGC)	mrcB	M1	CFP	148	CS7	mutators
168113	T→C	G210G (GGT→GGC)	fhuA	M1	CFP	148	CS7	mutators
172414	T→G	L318R (CTG→CGG)	fhuB	M1	CFP	148	CS7	mutators
176424	G→A	G440S (GGC→AGC)	clcA	M1	CFP	148	CS7	mutators
187634	G→T	L339L (CTC→CTA)	glnD	M1	CFP	148	CS7	mutators
189788	C→T	intergenic (‑282/‑86)	map/rpsB	M1	CFP	148	CS7	mutators
199918	A→C	Q664P (CAG→CCG)	bamA	M1	CFP	148	CS7	mutators
200618	T→G	L46R (CTG→CGG)	skp	M1	CFP	148	CS7	mutators
207352	A→G	K743E (AAA→GAA)	dnaE	M1	CFP	148	CS7	mutators
236500	T→C	L145P (CTC→CCC)	dnaQ	M1	CFP	148	CS7	mutators
242095	G→T	F403L (TTC→TTA)	fadE	M1	CFP	148	CS7	mutators
244657	C→T	L111L (CTG→TTG)	yafJ	M1	CFP	148	CS7	mutators
267924	C→T	T87T (ACG→ACA)	ykfA	M1	CFP	148	CS7	mutators
283168	G→A	A248A (GCG→GCA)	yagF	M1	CFP	148	CS7	mutators
294858	C→T	intergenic (‑55/+62)	yagN/intF	M1	CFP	148	CS7	mutators
295911	A→T	V137E (GTG→GAG)	intF	M1	CFP	148	CS7	mutators
306810	G→A	R583C (CGC→TGC)	ecpC	M1	CFP	148	CS7	mutators
340845	C→T	A166V (GCA→GTA)	yahJ	M1	CFP	148	CS7	mutators
357581	C→A	D112Y (GAT→TAT)	cynR	M1	CFP	148	CS7	mutators
360964	T→C	E166G (GAA→GGA)	mhpR	M1	CFP	148	CS7	mutators
363589	G→T	A91A (GCG→GCT)	mhpB	M1	CFP	148	CS7	mutators
371094	G→T	N105K (AAC→AAA)	frmB	M1	CFP	148	CS7	mutators
383342	A→T	intergenic (‑1246/+1437)	yaiX/insF1	M1	CFP	148	CS7	mutators
405773	A→T	S1007R (AGT→AGA)	sbcC	M1	CFP	148	CS7	mutators
426988	G→T	S165I (AGC→ATC)	ribD	M1	CFP	148	CS7	mutators
438377	G→A	R444C (CGC→TGC)	yajR	M1	CFP	148	CS7	mutators
451639	G→A	D392N (GAC→AAC)	clpX	M1	CFP	148	CS7	mutators
464126	G→T	A151S (GCG→TCG)	mdlB	M1	CFP	148	CS7	mutators
469827	T→A	V39D (GTC→GAC)	ybaA	M1	CFP	148	CS7	mutators
472910	C→T	A17T (GCA→ACA)	maa	M1	CFP	148	CS7	mutators
484859	A→T	E136D (GAA→GAT)	apt	M1	CFP	148	CS7	mutators
488100	T→A	intergenic (+50/‑60)	recR/htpG	M1	CFP	148	CS7	mutators
501709	C→A	intergenic (+110/+206)	ybaQ/copA	M1	CFP	148	CS7	mutators
516255	(T)9→8	intergenic (+385/‑46)	ybbP/rhsD	M1	CFP	148	CS7	mutators
525298	A→G	intergenic (‑37/‑193)	allS/allA	M1	CFP	148	CS7	mutators
553491	Δ1 bp	coding (755/2604 nt)	sfmD	M1	CFP	148	CS7	mutators
554843	A→C	N703H (AAT→CAT)	sfmD	M1	CFP	148	CS7	mutators
556097	C→T	A241V (GCT→GTT)	sfmH	M1	CFP	148	CS7	mutators
568831	Δ991 bp	IS5‑mediated	insH1/essD	M1	CFP	148	CS7	mutators
570093	T→G	intergenic (‑1300/‑345)	insH1/essD	M1	CFP	148	CS7	mutators
589278	G→T	A213A (GCG→GCT)	cusC	M1	CFP	148	CS7	mutators
591658	C→T	S380S (AGC→AGT)	cusB	M1	CFP	148	CS7	mutators
606020	C→T	Q56* (CAA→TAA)	fes	M1	CFP	148	CS7	mutators
622533	T→G	L65R (CTG→CGG)	entH	M1	CFP	148	CS7	mutators
637812	G→A	H78Y (CAT→TAT)	rna	M1	CFP	148	CS7	mutators
654848	A→C	N157K (AAT→AAG)	lipB	M1	CFP	148	CS7	mutators
660695	T→C	E188G (GAA→GGA)	mrdA	M1	CFP	148	CS7	mutators
664106	C→T	A180A (GCG→GCA)	holA	M1	CFP	148	CS7	mutators
690506	C→T	intergenic (‑333/+47)	metT/asnB	M1	CFP	148	CS7	mutators
694928	C→T	A288A (GCG→GCA)	nagA	M1	CFP	148	CS7	mutators
725999	T→C	V1126A (GTG→GCG)	rhsC	M1	CFP	148	CS7	mutators
730695	A→C	pseudogene (831/1137 nt)	ybfL	M1	CFP	148	CS7	mutators
735175	G→A	S141L (TCG→TTG)	dtpD	M1	CFP	148	CS7	mutators
745379	A→G	S153P (TCA→CCA)	ybgD	M1	CFP	148	CS7	mutators
755151	A→G	N197S (AAC→AGC)	sucB	M1	CFP	148	CS7	mutators
764490	G→A	intergenic (+839/‑8)	mngB/cydA	M1	CFP	148	CS7	mutators
769989	C→T	A203V (GCT→GTT)	tolA	M1	CFP	148	CS7	mutators
771221	G→T	A148S (GCC→TCC)	tolB	M1	CFP	148	CS7	mutators
778392	C→T	intergenic (‑35/‑281)	ybgS/aroG	M1	CFP	148	CS7	mutators
794887	G→A	intergenic (+36/‑40)	ybhH/ybhI	M1	CFP	148	CS7	mutators
809937	C→T	intergenic (‑250/‑147)	ybhK/moaA	M1	CFP	148	CS7	mutators
816500	A→T	Y94N (TAC→AAC)	clsB	M1	CFP	148	CS7	mutators
827183	G→A	M358I (ATG→ATA)	dinG	M1	CFP	148	CS7	mutators
835426	G→T	D19Y (GAT→TAT)	rlmF	M1	CFP	148	CS7	mutators
837586	Δ1 bp	coding (935/2226 nt)	ybiO	M1	CFP	148	CS7	mutators
854897	G→A	C250C (TGC→TGT)	ybiW	M1	CFP	148	CS7	mutators
856211	A→T	L114Q (CTG→CAG)	ybiY	M1	CFP	148	CS7	mutators
859986	G→A	A127T (GCA→ACA)	iaaA	M1	CFP	148	CS7	mutators
868823	A→G	N150S (AAT→AGT)	yliF	M1	CFP	148	CS7	mutators
871419	T→C	D44D (GAT→GAC)	bssR	M1	CFP	148	CS7	mutators
887801	T→A	S326R (AGT→AGA)	potF	M1	CFP	148	CS7	mutators
887995	G→A	intergenic (+59/‑36)	potF/potG	M1	CFP	148	CS7	mutators
896912	(G)5→6	intergenic (‑138/+80)	artP/ybjP	M1	CFP	148	CS7	mutators
903124	C→A	L322F (TTG→TTT)	poxB	M1	CFP	148	CS7	mutators
912437	A→T	K55* (AAG→TAG)	macA	M1	CFP	148	CS7	mutators
917682	T→C	V460A (GTC→GCC)	clpA	M1	CFP	148	CS7	mutators
960771	A→C	T371P (ACG→CCG)	msbA	M1	CFP	148	CS7	mutators
966452	T→C	intergenic (‑11/‑125)	ycbC/smtA	M1	CFP	148	CS7	mutators
995267	A→T	T141S (ACC→TCC)	elfG	M1	CFP	148	CS7	mutators
1006093	A→T	V351V (GTA→GTT)	pqiA	M1	CFP	148	CS7	mutators
1029193	C→T	D128D (GAC→GAT)	hyaD	M1	CFP	148	CS7	mutators
1080237	A→T	I217N (ATC→AAC)	pgaC	M1	CFP	148	CS7	mutators
1108867	C→T	L252L (TTG→TTA)	waaM	M1	CFP	148	CS7	mutators
1155307	G→A	G7G (GGG→GGA)	ycfL	M1	CFP	148	CS7	mutators
1155777	C→A	P34T (CCA→ACA)	lpoB	M1	CFP	148	CS7	mutators
1159085	C→T	intergenic (+360/‑40)	ycfP/ndh	M1	CFP	148	CS7	mutators
1163509	A→G	intergenic (‑95/+49)	ycfS/mfd	M1	CFP	148	CS7	mutators
1166486	C→T	P173P (CCG→CCA)	mfd	M1	CFP	148	CS7	mutators
1171968	A→C	S112S (TCA→TCC)	nagK	M1	CFP	148	CS7	mutators
1174025	C→T	V95I (GTT→ATT)	ycfZ	M1	CFP	148	CS7	mutators
1226006	G→T	A22D (GCT→GAT)	dsbB	M1	CFP	148	CS7	mutators
1259044	A→C	E331D (GAA→GAC)	prfA	M1	CFP	148	CS7	mutators
1288449	A→T	intergenic (+1265/+37)	tdk/adhE	M1	CFP	148	CS7	mutators
1295369	G→T	R210R (CGG→CGT)	oppB	M1	CFP	148	CS7	mutators
1313316	Δ1 bp	coding (1472/1563 nt)	trpE	M1	CFP	148	CS7	mutators
1341271	(T)5→4	coding (678/1128 nt)	yciW	M1	CFP	148	CS7	mutators
1357729	G→T	A113A (GCG→GCT)	puuE	M1	CFP	148	CS7	mutators
1361652	C→T	I41I (ATC→ATT)	pspE	M1	CFP	148	CS7	mutators
1361960	G→T	intergenic (+116/‑97)	pspE/ycjM	M1	CFP	148	CS7	mutators
1363808	G→A	G20D (GGC→GAC)	ycjN	M1	CFP	148	CS7	mutators
1375246	A→G	I186T (ATT→ACT)	ycjW	M1	CFP	148	CS7	mutators
1397010	A→G	R85R (CGA→CGG)	sieB	M1	CFP	148	CS7	mutators
1400540	T→G	L158W (TTG→TGG)	ydaV	M1	CFP	148	CS7	mutators
1418864	A→C	I2M (ATT→ATG)	ydbK	M1	CFP	148	CS7	mutators
1443613	G→T	intergenic (‑298/+2393)	ynbG/insD1	M1	CFP	148	CS7	mutators
1470974	T→G	pseudogene (2434/3497 nt)	ydbA	M1	CFP	148	CS7	mutators
1482421	A→G	N207S (AAC→AGC)	insQ	M1	CFP	148	CS7	mutators
1536930	A→T	L58Q (CTG→CAG)	ddpD	M1	CFP	148	CS7	mutators
1538747	G→T	L90M (CTG→ATG)	ddpB	M1	CFP	148	CS7	mutators
1539610	C→T	M319I (ATG→ATA)	ddpA	M1	CFP	148	CS7	mutators
1543427	(T)5→4	coding (392/2400 nt)	dosP	M1	CFP	148	CS7	mutators
1553556	A→G	Y717H (TAT→CAT)	yddB	M1	CFP	148	CS7	mutators
1567257	T→C	pseudogene (908/1227 nt)	ydeT	M1	CFP	148	CS7	mutators
1573660	G→T	pseudogene (2413/5323 nt)	yneO	M1	CFP	148	CS7	mutators
1580290	C→T	A239V (GCG→GTG)	lsrA	M1	CFP	148	CS7	mutators
1588811	C→T	intergenic (‑251/+181)	yneL/yneF	M1	CFP	148	CS7	mutators
1605172	T→C	E98E (GAA→GAG)	dcp	M1	CFP	148	CS7	mutators
1616835	T→A	intergenic (‑83/+280)	cspI/rzpQ	M1	CFP	148	CS7	mutators
1620196	G→T	intergenic (+44/+378)	cspF/quuQ	M1	CFP	148	CS7	mutators
1624141	G→A	G54S (GGC→AGC)	ydfV	M1	CFP	148	CS7	mutators
1635901	C→T	N84N (AAC→AAT)	ynfD	M1	CFP	148	CS7	mutators
1638273	T→C	L707P (CTC→CCC)	ynfE	M1	CFP	148	CS7	mutators
1639442	G→A	A268T (GCC→ACC)	ynfF	M1	CFP	148	CS7	mutators
1682067	C→T	A109A (GCG→GCA)	ydgJ	M1	CFP	148	CS7	mutators
1689142	C→T	A77V (GCC→GTC)	rsxE	M1	CFP	148	CS7	mutators
1690459	G→A	intergenic (+216/‑395)	nth/dtpA	M1	CFP	148	CS7	mutators
1692798	T→C	F113L (TTT→CTT)	gstA	M1	CFP	148	CS7	mutators
1708758	C→T	T529T (ACC→ACT)	lhr	M1	CFP	148	CS7	mutators
1713627	G→T	E55D (GAG→GAT)	sodB	M1	CFP	148	CS7	mutators
1732867	C→T	intergenic (‑305/+150)	ydhY/ydhZ	M1	CFP	148	CS7	mutators
1739680	G→T	A66E (GCG→GAG)	sufD	M1	CFP	148	CS7	mutators
1745239	G→T	A511E (GCG→GAG)	ydiJ	M1	CFP	148	CS7	mutators
1751865	G→T	intergenic (+3/‑9)	ydiN/ydiB	M1	CFP	148	CS7	mutators
1757648	G→T	intergenic (‑262/‑54)	ydiP/ydiQ	M1	CFP	148	CS7	mutators
1770049	T→C	R19R (AGA→AGG)	ydiV	M1	CFP	148	CS7	mutators
1772769	T→G	S157R (AGC→CGC)	btuC	M1	CFP	148	CS7	mutators
1776696	C→T	R111H (CGT→CAT)	pheS	M1	CFP	148	CS7	mutators
1780469	T→C	K63E (AAA→GAA)	thrS	M1	CFP	148	CS7	mutators
1786158	T→C	L93P (CTC→CCC)	yniA	M1	CFP	148	CS7	mutators
1790856	(T)6→5	coding (362/804 nt)	ydjO	M1	CFP	148	CS7	mutators
1790878	C→T	V114I (GTC→ATC)	ydjO	M1	CFP	148	CS7	mutators
1792126	G→T	D59Y (GAT→TAT)	katE	M1	CFP	148	CS7	mutators
1793958	C→A	C669* (TGC→TGA)	katE	M1	CFP	148	CS7	mutators
1803315	C→T	P132P (CCG→CCA)	spy	M1	CFP	148	CS7	mutators
1806117	C→A	L76F (TTG→TTT)	astB	M1	CFP	148	CS7	mutators
1807087	C→T	G245S (GGC→AGC)	astD	M1	CFP	148	CS7	mutators
1811053	C→T	P181S (CCG→TCG)	xthA	M1	CFP	148	CS7	mutators
1839982	T→C	K26K (AAA→AAG)	yeaC	M1	CFP	148	CS7	mutators
1844761	T→C	intergenic (‑204/‑232)	mipA/yeaG	M1	CFP	148	CS7	mutators
1868745	G→A	A203V (GCT→GTT)	tsaB	M1	CFP	148	CS7	mutators
1881896	A→G	K244E (AAA→GAA)	manY	M1	CFP	148	CS7	mutators
1912604	T→G	Q29P (CAA→CCA)	edd	M1	CFP	148	CS7	mutators
1915338	Δ1 bp	coding (602/870 nt)	yebK	M1	CFP	148	CS7	mutators
1941536	G→A	L534F (CTC→TTC)	flhA	M1	CFP	148	CS7	mutators
1959775	A→T	V233E (GTG→GAG)	otsB	M1	CFP	148	CS7	mutators
2007022	T→C	I144V (ATA→GTA)	yedI	M1	CFP	148	CS7	mutators
2018000	C→A	C146* (TGC→TGA)	yedY	M1	CFP	148	CS7	mutators
2031282	G→T	pseudogene (132/1053 nt)	yeeL	M1	CFP	148	CS7	mutators
2073258	C→A	H17N (CAT→AAT)	hisA	M1	CFP	148	CS7	mutators
2092174	C→A	R80L (CGC→CTC)	wcaN	M1	CFP	148	CS7	mutators
2095202	C→T	G4D (GGC→GAC)	wcaL	M1	CFP	148	CS7	mutators
2101440	C→A	R389L (CGC→CTC)	cpsB	M1	CFP	148	CS7	mutators
2102058	(T)5→4	coding (548/1437 nt)	cpsB	M1	CFP	148	CS7	mutators
2110891	C→T	V198I (GTA→ATA)	wcaA	M1	CFP	148	CS7	mutators
2150259	G→T	L234I (CTC→ATC)	gatD	M1	CFP	148	CS7	mutators
2152998	C→A	E46* (GAA→TAA)	gatA	M1	CFP	148	CS7	mutators
2160542	G→T	R108R (CGC→CGA)	yegW	M1	CFP	148	CS7	mutators
2175032	G→A	intergenic (+615/‑3331)	metG/yehI	M1	CFP	148	CS7	mutators
2191311	T→C	E473G (GAA→GGA)	yehU	M1	CFP	148	CS7	mutators
2215424	C→A	T138T (ACG→ACT)	mglC	M1	CFP	148	CS7	mutators
2216541	G→A	S278L (TCG→TTG)	mglA	M1	CFP	148	CS7	mutators
2225927	C→T	E230E (GAG→GAA)	lysP	M1	CFP	148	CS7	mutators
2227595	T→G	A36A (GCA→GCC)	yeiE	M1	CFP	148	CS7	mutators
2240685	G→T	H299N (CAT→AAT)	fruB	M1	CFP	148	CS7	mutators
[truncated: 2,705 more rows]
