# Supplementary material for: Low mutational load and high mutation rate variation in gut commensal bacteria
Source: PLoS Biol. 2020 Mar 10;18(3):e3000617. doi: 10.1371/journal.pbio.3000617 (PMC7064181; doi:10.1371/journal.pbio.3000617)
Supplement: S3 Table — Clones in bold were used to estimate mutation frequency in vivo (both dnaQ and dnaQ+dnaE) and for the mutation accumulation (dnaQ+dnaE). (XLSX) [file pbio.3000617.s021.xlsx]

## Sheet: S1_Table
S3 Table - Mutation rates and confidence intervals for Figs 2C and S3. Clones in bold were used to estimate mutation frequency in vivo (both dnaQ and dnaQ+dnaE) and for the mutation accumulation (dnaQ+dnaE).
genotype	clone	selective media	mutation rate	mutation rate 95% confidence interval upper bound	mutation rate 95% confidence interval lower bound	mutator strength	mutator strength 95% confidence interval upper bound	mutator strength 95% confidence interval lower bound
Ancestral	RR04	nalidixic acid	5.04e-10	1.16e-09	7.75e-11	1	2.30159	0.15377
Ancestral	RR04	rifampicin	1.19e-09	2.33e-09	3.7e-10	1	1.95798	0.310924
dnaQ::L145P	D1_1	nalidixic acid	2.3786e-07	3.0793e-07	1.7473e-07	471.944	610.972	346.687
dnaQ::L145P	D1_2	nalidixic acid	6.216e-08	8.989e-08	3.843e-08	123.333	178.353	76.25
dnaQ::L145P	D1_3	nalidixic acid	4.645e-08	7.735e-08	2.186e-08	92.1627	153.472	43.373
dnaQ::L145P	D1_5	nalidixic acid	1.9918e-07	2.6696e-07	1.3906e-07	395.198	529.683	275.913
dnaQ::L145P	D1_6	nalidixic acid	6.567e-08	1.2212e-07	2.355e-08	130.298	242.302	46.7262
dnaQ::L145P	D1_8	nalidixic acid	2.7061e-07	3.5904e-07	1.9181e-07	536.925	712.381	380.575
dnaQ::L145P	D1_9	nalidixic acid	8.741e-08	1.2596e-07	5.436e-08	173.433	249.921	107.857
dnaQ::L145P	D3_1	nalidixic acid	1.0998e-07	1.6382e-07	6.456e-08	218.214	325.04	128.095
dnaQ::L145P	D3_3	nalidixic acid	6.853e-08	1.3835e-07	1.914e-08	135.972	274.504	37.9762
dnaQ::L145P	D3_4	nalidixic acid	1.1179e-07	1.7313e-07	6.106e-08	221.806	343.512	121.151
dnaQ::L145P	D3_6	nalidixic acid	1.04613e-06	1.30952e-06	8.0533e-07	2075.65	2598.25	1597.88
dnaQ::L145P	D3_9	nalidixic acid	8.7034e-07	1.11617e-06	6.4794e-07	1726.87	2214.62	1285.6
dnaQ::L145P	D3_10	nalidixic acid	8.463e-08	1.9343e-07	1.439e-08	167.917	383.79	28.5516
dnaQ::L145P	D3_14	nalidixic acid	1.574e-07	2.2343e-07	1.0038e-07	312.302	443.313	199.167
dnaQ::L145P	D3_16	nalidixic acid	1.60315e-06	1.89925e-06	1.32605e-06	3180.85	3768.35	2631.05
dnaQ::L145P	D3_17	nalidixic acid	6.4469e-07	8.7114e-07	4.4458e-07	1279.15	1728.45	882.103
dnaQ::L145P	D3_18	nalidixic acid	1.0731e-07	1.5803e-07	6.428e-08	212.917	313.552	127.54
dnaQ::L145P	D3_22	nalidixic acid	7.0581e-07	9.4503e-07	4.9353e-07	1400.42	1875.06	979.226
dnaQ::L145P	D3_24	nalidixic acid	1.40919e-06	1.83909e-06	1.02327e-06	2796.01	3648.99	2030.3
dnaQ::L145P	D3_25	nalidixic acid	8.0467e-07	9.7924e-07	6.4313e-07	1596.57	1942.94	1276.05
dnaQ::L145P	D3_31	nalidixic acid	1.1743e-07	2.3354e-07	3.446e-08	232.996	463.373	68.373
dnaQ::L145P	D1_1	rifampicin	1.6563e-07	2.2054e-07	1.1679e-07	139.185	185.328	98.1429
dnaQ::L145P	D1_2	rifampicin	1.6964e-07	2.2417e-07	1.2097e-07	142.555	188.378	101.655
dnaQ::L145P	D1_3	rifampicin	9.9674e-07	1.24086e-06	7.7301e-07	837.597	1042.74	649.588
dnaQ::L145P	D1_5	rifampicin	1.6282e-07	2.22e-07	1.1074e-07	136.824	186.555	93.0588
dnaQ::L145P	D1_6	rifampicin	4.5693e-07	6.6664e-07	2.7821e-07	383.975	560.202	233.79
dnaQ::L145P	D1_7	rifampicin	2.3459e-07	3.1087e-07	1.6658e-07	197.134	261.235	139.983
dnaQ::L145P	D1_8	rifampicin	7.6056e-07	9.3814e-07	5.9717e-07	639.126	788.353	501.824
dnaQ::L145P	D1_9	rifampicin	1.2647e-07	1.7591e-07	8.336e-08	106.277	147.824	70.0504
dnaQ::L145P	D3_1	rifampicin	1.3817e-07	2.0095e-07	8.458e-08	116.109	168.866	71.0756
dnaQ::L145P	D3_3	rifampicin	1.07117e-06	1.52194e-06	6.8206e-07	900.143	1278.94	573.16
dnaQ::L145P	D3_4	rifampicin	1.0997e-06	1.38593e-06	8.3877e-07	924.118	1164.65	704.849
dnaQ::L145P	D3_6	rifampicin	1.75579e-06	2.12949e-06	1.40949e-06	1475.45	1789.49	1184.45
dnaQ::L145P	D3_9	rifampicin	4.9896e-07	6.679e-07	3.4902e-07	419.294	561.261	293.294
dnaQ::L145P	D3_14	rifampicin	1.4674e-07	2.0973e-07	9.253e-08	123.311	176.244	77.7563
dnaQ::L145P	D3_16	rifampicin	6.598e-07	8.2227e-07	5.1098e-07	554.454	690.983	429.395
dnaQ::L145P	D3_17	rifampicin	3.51541e-06	4.22683e-06	2.85376e-06	2954.13	3551.96	2398.12
dnaQ::L145P	D3_18	rifampicin	9.0001e-07	1.1127e-06	7.0451e-07	756.311	935.042	592.025
dnaQ::L145P	D3_22	rifampicin	2.48519e-06	3.04447e-06	1.96911e-06	2088.39	2558.38	1654.71
dnaQ::L145P	D3_24	rifampicin	9.7476e-07	1.3101e-06	6.7769e-07	819.126	1100.92	569.487
dnaQ::L145P	D3_25	rifampicin	7.9904e-07	9.7279e-07	6.383e-07	671.462	817.471	536.387
dnaQ::L145P	D3_31	rifampicin	6.0921e-07	9.6518e-07	3.1826e-07	511.941	811.076	267.445
dnaE::T771S	pool of 4 clones	nalidixic acid	4.1e-10	6.7e-10	2e-10	0.813492	1.32937	0.396825
dnaE::T771S	pool of 4 clones	rifampicin	4.9e-10	7.8e-10	2.5e-10	0.411765	0.655462	0.210084
dnaE::T771S+dnaQ::L145P	A27_2	nalidixic acid	5.366e-08	6.662e-08	4.178e-08	106.468	132.183	82.8968
dnaE::T771S+dnaQ::L145P	A27_27	nalidixic acid	2.5288e-07	3.034e-07	2.0586e-07	501.746	601.984	408.452
dnaE::T771S+dnaQ::L145P	A3_32	nalidixic acid	3.1161e-07	3.5332e-07	2.7187e-07	618.274	701.032	539.425
dnaE::T771S+dnaQ::L145P	A3_5	nalidixic acid	3.8373e-07	4.3272e-07	3.3696e-07	761.369	858.571	668.571
dnaE::T771S+dnaQ::L145P	B3_24	nalidixic acid	8.8467e-07	9.9452e-07	7.7964e-07	1755.3	1973.25	1546.9
dnaE::T771S+dnaQ::L145P	B3_45	nalidixic acid	2.8954e-07	3.4106e-07	2.4121e-07	574.484	676.706	478.591
dnaE::T771S+dnaQ::L145P	A27_2	rifampicin	2.3239e-07	2.6733e-07	1.993e-07	195.286	224.647	167.479
dnaE::T771S+dnaQ::L145P	A27_27	rifampicin	1.39049e-06	1.55853e-06	1.22965e-06	1168.48	1309.69	1033.32
dnaE::T771S+dnaQ::L145P	A3_32	rifampicin	8.1599e-07	8.962e-07	7.3859e-07	685.706	753.109	620.664
dnaE::T771S+dnaQ::L145P	A3_5	rifampicin	7.4228e-07	8.1896e-07	6.6842e-07	623.765	688.202	561.697
dnaE::T771S+dnaQ::L145P	B3_24	rifampicin	1.66789e-06	1.82869e-06	1.51264e-06	1401.59	1536.71	1271.13
dnaE::T771S+dnaQ::L145P	B3_45	rifampicin	1.17658e-06	1.30993e-06	1.04861e-06	988.723	1100.78	881.185
