# Supplementary material for: Low mutational load and high mutation rate variation in gut commensal bacteria
Source: PLoS Biol. 2020 Mar 10;18(3):e3000617. doi: 10.1371/journal.pbio.3000617 (PMC7064181; doi:10.1371/journal.pbio.3000617)
Supplement: S4 Table — (XLSX) [file pbio.3000617.s022.xlsx]

## Sheet: S6_Table
S4 Table - Simulations with a monoclonal population of 10^6 individuals, accumulating neutral and/or deleterious mutations of fixed effect (data for Figure 3A and in S7 figure). s_d - fithess effect of deleterious mutations; mutationRate - mutation rate per genome per generation; fNeut - fraction of neutral mutations; carryingCapacity - population size; fitness_#_mean, fitness_#_sd - mean fitness…
s_d	mutationRate	fNeut	carryingCapacity	fitness_1000_mean	fitness_1000_sd	fitness_2000_mean	fitness_2000_sd	mutations_1000_mean	mutations_1000_sd	mutations_1000_min	mutations_1000_max	mutations_2000_mean	mutations_2000_sd	mutations_2000_min	mutations_2000_max	nrep	mutations_fit_1000	mutations_fit_2000
-0.1	0.001	0	1000000	0.999013	2.13932e-05	0.998986	2.43551e-05	0.0098784	0.000213143	0.009506	0.010271	0.0101465	0.000243406	0.009584	0.010457	10
-0.0562341	0.001	0	1000000	0.998999	2.31568e-05	0.999005	2.48755e-05	0.0178038	0.000412728	0.01722	0.018314	0.0177078	0.000442961	0.01704	0.018383	10
-0.0316228	0.001	0	1000000	0.998998	2.38061e-05	0.999004	2.49819e-05	0.0317128	0.000753231	0.030324	0.032799	0.0315196	0.000790238	0.030198	0.033119	10
-0.0177828	0.001	0	1000000	0.999005	2.48542e-05	0.999001	1.85415e-05	0.0559692	0.00139988	0.054063	0.058243	0.056219	0.00104423	0.054278	0.057763	10
-0.01	0.001	0	1000000	0.999	2.3723e-05	0.999	1.91458e-05	0.100072	0.00237471	0.096262	0.103157	0.100017	0.00191797	0.097465	0.104598	10
-0.00562341	0.001	0	1000000	0.999002	3.12112e-05	0.999009	2.23651e-05	0.177598	0.00555594	0.172214	0.189186	0.176369	0.00397765	0.170689	0.182259	10
-0.00316228	0.001	0	1000000	0.999042	2.25903e-05	0.999003	1.61164e-05	0.302971	0.00715043	0.287708	0.31069	0.315577	0.00510201	0.307646	0.324915	10
-0.00177828	0.001	0	1000000	0.999173	1.8686e-05	0.999036	2.53016e-05	0.465051	0.0105154	0.441518	0.480456	0.542149	0.0142423	0.518317	0.572875	10
-0.001	0.001	0	1000000	0.999367	1.74685e-05	0.999137	2.04467e-05	0.632836	0.0174771	0.605566	0.666136	0.863293	0.0204654	0.82747	0.891153	10
-0.000562341	0.001	0	1000000	0.999569	8.96019e-06	0.999329	1.95601e-05	0.766113	0.0159393	0.729343	0.790729	1.19381	0.0348016	1.13138	1.2566	10
-0.000316228	0.001	0	1000000	0.999729	6.35821e-06	0.999529	9.54617e-06	0.855563	0.020112	0.817916	0.891082	1.48875	0.030201	1.4371	1.52119	10
-0.000177828	0.001	0	1000000	0.999836	4.56834e-06	0.999697	7.40562e-06	0.919677	0.0256935	0.863681	0.953683	1.70246	0.0416564	1.64009	1.75435	10
-0.0001	0.001	0	1000000	0.999905	2.29967e-06	0.99982	5.17751e-06	0.952819	0.022999	0.923401	0.983124	1.79986	0.0517829	1.70994	1.88004	10
-5.62341e-05	0.001	0	1000000	0.999945	1.01532e-06	0.999895	2.23811e-06	0.969606	0.0180564	0.938302	0.997064	1.87431	0.0398038	1.80776	1.94783	10
-3.16228e-05	0.001	0	1000000	0.999969	8.0306e-07	0.999939	1.38538e-06	0.984919	0.0253957	0.957681	1.03967	1.93448	0.0438115	1.85359	2.01656	10
-1.77828e-05	0.001	0	1000000	0.999982	3.81853e-07	0.999965	1.02641e-06	0.987337	0.0214736	0.963697	1.03263	1.94529	0.0577212	1.87838	2.04183	10
-1e-05	0.001	0	1000000	0.99999	2.45262e-07	0.99998	3.63424e-07	0.994921	0.0245264	0.957071	1.03886	1.97493	0.0363431	1.92184	2.02513	10
-0.1	0.00177828	0	1000000	0.998224	2.93501e-05	0.998218	2.59476e-05	0.0177775	0.000293135	0.017338	0.018224	0.0178402	0.000259481	0.017513	0.018261	10
-0.0562341	0.00177828	0	1000000	0.998224	2.54511e-05	0.998221	3.05961e-05	0.0316111	0.000452892	0.030977	0.032183	0.0316576	0.000544734	0.030537	0.032434	10
-0.0316228	0.00177828	0	1000000	0.998223	2.90417e-05	0.99823	3.01067e-05	0.056235	0.000919879	0.05499	0.057678	0.0560298	0.000953052	0.05478	0.057743	10
-0.0177828	0.00177828	0	1000000	0.99822	2.55059e-05	0.998239	2.68069e-05	0.100164	0.00143679	0.098373	0.102365	0.0991072	0.00150874	0.097067	0.102724	10
-0.01	0.00177828	0	1000000	0.998246	4.26225e-05	0.998213	2.22768e-05	0.175589	0.00426861	0.169266	0.184584	0.178856	0.00223035	0.176171	0.182133	10
-0.00562341	0.00177828	0	1000000	0.998241	3.38631e-05	0.998205	2.17008e-05	0.313106	0.00603413	0.304408	0.323357	0.319402	0.00386382	0.314331	0.325667	10
-0.00316228	0.00177828	0	1000000	0.998291	1.77585e-05	0.99823	2.07867e-05	0.540822	0.00562521	0.528141	0.548313	0.560342	0.00658809	0.550769	0.573047	10
-0.00177828	0.00177828	0	1000000	0.998523	1.33583e-05	0.998274	2.8678e-05	0.831081	0.00751706	0.822312	0.842435	0.971212	0.0161519	0.949909	1.00204	10
-0.001	0.00177828	0	1000000	0.99887	2.02306e-05	0.998478	3.692e-05	1.13053	0.0202527	1.09957	1.15647	1.52354	0.0369688	1.47657	1.59959	10
-0.000562341	0.00177828	0	1000000	0.999239	1.18579e-05	0.998804	1.6967e-05	1.35403	0.0211021	1.32832	1.38176	2.12884	0.0302061	2.07546	2.16655	10
-0.000316228	0.00177828	0	1000000	0.999512	6.38679e-06	0.999167	1.21117e-05	1.54506	0.0202068	1.50771	1.57389	2.63574	0.0383331	2.5614	2.68326	10
-0.000177828	0.00177828	0	1000000	0.99971	5.36782e-06	0.999468	7.95801e-06	1.63009	0.0301953	1.58875	1.69345	2.99052	0.0447788	2.91889	3.04988	10
-0.0001	0.00177828	0	1000000	0.999832	3.49289e-06	0.999678	4.97929e-06	1.68163	0.034935	1.63993	1.75783	3.21824	0.0498098	3.14667	3.28364	10
-5.62341e-05	0.00177828	0	1000000	0.999902	1.52749e-06	0.999812	2.20135e-06	1.73693	0.027166	1.68475	1.79049	3.35088	0.0391538	3.30411	3.43274	10
-3.16228e-05	0.00177828	0	1000000	0.999945	8.8805e-07	0.999892	1.11644e-06	1.75123	0.0280844	1.70517	1.7916	3.42677	0.0353088	3.36639	3.48522	10
-1.77828e-05	0.00177828	0	1000000	0.999969	6.24856e-07	0.999938	8.07091e-07	1.76326	0.0351391	1.70392	1.82152	3.50549	0.045389	3.41109	3.56577	10
-1e-05	0.00177828	0	1000000	0.999982	3.02683e-07	0.999965	7.41547e-07	1.76795	0.0302689	1.72388	1.8134	3.49455	0.0741574	3.38062	3.58718	10
-0.1	0.00316228	0	1000000	0.996851	4.6577e-05	0.996847	2.74207e-05	0.0315366	0.000466081	0.030566	0.032132	0.0315753	0.000276381	0.031079	0.031853	10
-0.0562341	0.00316228	0	1000000	0.996828	3.22662e-05	0.996836	4.79104e-05	0.056497	0.000573976	0.055386	0.057314	0.0563509	0.000852576	0.055083	0.057672	10
-0.0316228	0.00316228	0	1000000	0.996852	3.70867e-05	0.996824	3.79728e-05	0.0996984	0.00117852	0.097089	0.101151	0.100599	0.00120716	0.098382	0.102958	10
-0.0177828	0.00316228	0	1000000	0.996857	3.04859e-05	0.996844	4.96004e-05	0.177018	0.00171995	0.174457	0.179575	0.177754	0.00279894	0.174605	0.18354	10
-0.01	0.00316228	0	1000000	0.996846	4.72858e-05	0.996833	5.6567e-05	0.31593	0.00474003	0.310077	0.325174	0.31717	0.00567431	0.307332	0.326091	10
-0.00562341	0.00316228	0	1000000	0.996833	4.03626e-05	0.996834	1.98436e-05	0.56404	0.00720555	0.553302	0.576596	0.56396	0.00354349	0.55761	0.569601	10
-0.00316228	0.00316228	0	1000000	0.996973	3.04904e-05	0.99687	3.24463e-05	0.958547	0.00967236	0.943606	0.976383	0.991227	0.0102858	0.975845	1.01291	10
-0.00177828	0.00316228	0	1000000	0.997377	4.38452e-05	0.996949	5.58466e-05	1.47714	0.0247019	1.43271	1.51767	1.71818	0.0314759	1.67528	1.76746	10
-0.001	0.00316228	0	1000000	0.998001	1.85323e-05	0.997261	4.73702e-05	2.00072	0.0185602	1.97352	2.03012	2.74314	0.0474779	2.65219	2.81803	10
-0.000562341	0.00316228	0	1000000	0.998637	1.64269e-05	0.99787	2.89244e-05	2.42505	0.0292421	2.37491	2.47866	3.79143	0.0515342	3.69439	3.88776	10
-0.000316228	0.00316228	0	1000000	0.999145	7.53494e-06	0.998521	1.77222e-05	2.70481	0.0238444	2.67656	2.7448	4.67973	0.0561303	4.59872	4.75259	10
-0.000177828	0.00316228	0	1000000	0.999481	7.49942e-06	0.999048	1.28483e-05	2.92037	0.042192	2.8625	3.01697	5.3559	0.0723069	5.25812	5.4607	10
-0.0001	0.00316228	0	1000000	0.999699	3.36432e-06	0.999424	7.40138e-06	3.0081	0.0336519	2.93845	3.05583	5.75966	0.0740619	5.64594	5.86514	10
-5.62341e-05	0.00316228	0	1000000	0.999827	1.95989e-06	0.999662	5.39693e-06	3.08175	0.0348588	3.03264	3.13998	6.00353	0.0960059	5.88479	6.13961	10
-3.16228e-05	0.00316228	0	1000000	0.999901	1.09634e-06	0.999807	2.40453e-06	3.12495	0.0346731	3.0835	3.18171	6.11935	0.0760527	6.01008	6.22913	10
-1.77828e-05	0.00316228	0	1000000	0.999944	7.41853e-07	0.99989	1.76705e-06	3.13872	0.04172	3.05583	3.19701	6.20719	0.09938	6.0034	6.30815	10
-1e-05	0.00316228	0	1000000	0.999968	3.81842e-07	0.999937	1.04473e-06	3.15937	0.0381853	3.09258	3.21873	6.27176	0.104479	6.15389	6.42116	10
-0.1	0.00562341	0	1000000	0.994394	4.62627e-05	0.994385	5.16234e-05	0.0562158	0.000464624	0.055548	0.057048	0.0563127	0.0005196	0.055698	0.057113	10
-0.0562341	0.00562341	0	1000000	0.994391	3.97173e-05	0.994405	5.48599e-05	0.100025	0.000709843	0.098727	0.10092	0.0997751	0.000979702	0.097461	0.100907	10
-0.0316228	0.00562341	0	1000000	0.994371	4.88297e-05	0.994399	6.72229e-05	0.178508	0.00154981	0.176107	0.181067	0.177617	0.00213575	0.173313	0.179742	10
-0.0177828	0.00562341	0	1000000	0.994422	4.7704e-05	0.994369	5.35013e-05	0.314563	0.00269086	0.311589	0.319128	0.317572	0.00302644	0.313677	0.32254	10
-0.01	0.00562341	0	1000000	0.99437	4.65915e-05	0.994364	6.67457e-05	0.564561	0.00468092	0.556655	0.569505	0.565237	0.00671287	0.554407	0.578331	10
-0.00562341	0.00562341	0	1000000	0.99443	4.83094e-05	0.99439	6.59147e-05	0.993363	0.00864188	0.977941	1.00465	1.00041	0.011767	0.987407	1.01748	10
-0.00316228	0.00562341	0	1000000	0.994631	4.83839e-05	0.994377	7.65915e-05	1.70253	0.0153783	1.68436	1.73128	1.78301	0.0243287	1.73038	1.82361	10
-0.00177828	0.00562341	0	1000000	0.995351	4.73771e-05	0.994547	8.18857e-05	2.62063	0.0267634	2.58819	2.66913	3.07477	0.0462515	3.01886	3.15499	10
-0.001	0.00562341	0	1000000	0.996459	3.1341e-05	0.99515	7.2939e-05	3.54718	0.0314436	3.49475	3.58229	4.86133	0.0732281	4.76056	4.99091	10
-0.000562341	0.00562341	0	1000000	0.997584	2.20792e-05	0.996217	6.02498e-05	4.3021	0.0393485	4.23931	4.35086	6.73978	0.107498	6.59103	6.92776	10
-0.000316228	0.00562341	0	1000000	0.998488	1.56756e-05	0.997375	2.26262e-05	4.78341	0.0496346	4.72717	4.86277	8.31148	0.071738	8.18292	8.40704	10
-0.000177828	0.00562341	0	1000000	0.999085	1.22501e-05	0.998319	2.02249e-05	5.149	0.0689451	5.04118	5.24899	9.45834	0.113921	9.19511	9.59206	10
-0.0001	0.00562341	0	1000000	0.999464	3.73198e-06	0.998982	9.36883e-06	5.35888	0.0373407	5.31464	5.4367	10.1876	0.0937825	10.0103	10.3315	10
-5.62341e-05	0.00562341	0	1000000	0.999694	3.21115e-06	0.999403	5.47808e-06	5.4497	0.0571212	5.34956	5.5098	10.6214	0.0974711	10.4604	10.7744	10
-3.16228e-05	0.00562341	0	1000000	0.999825	1.52221e-06	0.999656	2.41989e-06	5.52032	0.0481454	5.43723	5.59443	10.8845	0.0765506	10.7678	11.0555	10
-1.77828e-05	0.00562341	0	1000000	0.999901	1.14545e-06	0.999803	2.75863e-06	5.56913	0.0644195	5.44235	5.66475	11.0535	0.155161	10.7476	11.2696	10
-1e-05	0.00562341	0	1000000	0.999944	6.33696e-07	0.999889	1.33916e-06	5.59359	0.063373	5.49496	5.70079	11.0961	0.133931	10.8934	11.268	10
-0.1	0.01	0	1000000	0.990072	5.48651e-05	0.990047	7.84194e-05	0.0997842	0.000557044	0.098862	0.100716	0.100023	0.000789835	0.098783	0.100973	10
-0.0562341	0.01	0	1000000	0.99004	5.18872e-05	0.990033	5.56117e-05	0.178007	0.000931651	0.176826	0.179378	0.178127	0.000991946	0.176594	0.180167	10
-0.0316228	0.01	0	1000000	0.990062	6.95008e-05	0.990037	7.67487e-05	0.315863	0.00220508	0.312812	0.320247	0.316642	0.00245575	0.311245	0.319017	10
-0.0177828	0.01	0	1000000	0.990076	6.51302e-05	0.99006	8.54307e-05	0.560871	0.00369298	0.552836	0.565924	0.561758	0.00485086	0.553488	0.569061	10
-0.01	0.01	0	1000000	0.990053	7.58304e-05	0.99006	9.92945e-05	0.999675	0.0076585	0.98477	1.01106	0.999024	0.0100096	0.983751	1.01623	10
-0.00562341	0.01	0	1000000	0.990108	0.000122805	0.990076	0.000129591	1.76773	0.0220383	1.73304	1.79848	1.77356	0.0232437	1.73831	1.8088	10
-0.00316228	0.01	0	1000000	0.990523	8.64579e-05	0.990031	0.000173417	3.01134	0.0275476	2.96382	3.0446	3.16837	0.0553324	3.09611	3.26891	10
-0.00177828	0.01	0	1000000	0.991738	0.000101961	0.990325	0.00019259	4.66517	0.0577555	4.5626	4.74361	5.467	0.109216	5.33824	5.67115	10
-0.001	0.01	0	1000000	0.993646	4.69965e-05	0.991394	0.000234066	6.37471	0.0473122	6.28391	6.43466	8.64379	0.235835	8.3382	8.92797	10
-0.000562341	0.01	0	1000000	0.995724	4.05567e-05	0.993253	8.07563e-05	7.61938	0.0724217	7.52242	7.7618	12.0389	0.144513	11.8308	12.2596	10
-0.000316228	0.01	0	1000000	0.997292	2.54423e-05	0.995306	2.28959e-05	8.5758	0.0806701	8.44882	8.66033	14.8784	0.072744	14.7368	14.9997	10
-0.000177828	0.01	0	1000000	0.998372	1.36769e-05	0.997009	2.41605e-05	9.16422	0.0770303	9.03561	9.24545	16.8463	0.136229	16.6847	17.0614	10
-0.0001	0.01	0	1000000	0.999047	6.6675e-06	0.998193	8.88418e-06	9.53947	0.0667384	9.44964	9.67558	18.0838	0.0890179	17.9863	18.2267	10
-5.62341e-05	0.01	0	1000000	0.999453	3.54208e-06	0.998932	8.7326e-06	9.7243	0.0630217	9.63073	9.80341	19.002	0.155446	18.7187	19.2254	10
-3.16228e-05	0.01	0	1000000	0.999689	2.06791e-06	0.999387	3.93793e-06	9.83135	0.0654132	9.7515	9.97682	19.3802	0.124605	19.2146	19.5642	10
-1.77828e-05	0.01	0	1000000	0.999823	1.27428e-06	0.99965	2.5365e-06	9.92884	0.0716702	9.82964	10.0377	19.6605	0.142687	19.4487	19.8315	10
-1e-05	0.01	0	1000000	0.999901	8.28597e-07	0.999803	1.11455e-06	9.91394	0.0828677	9.78138	10.0716	19.7332	0.111479	19.605	19.9259	10
-0.1	0.0177828	0	1000000	0.982365	0.000107764	0.982424	7.9709e-05	0.177919	0.00108972	0.176495	0.179171	0.177329	0.000811177	0.175934	0.17844	10
-0.0562341	0.0177828	0	1000000	0.98234	5.96443e-05	0.982359	7.29949e-05	0.316851	0.00108745	0.314922	0.318499	0.316511	0.00133472	0.314681	0.318603	10
-0.0316228	0.0177828	0	1000000	0.982361	0.000156799	0.982374	0.000136302	0.562767	0.0050423	0.556177	0.574833	0.56235	0.00439483	0.554706	0.56795	10
-0.0177828	0.0177828	0	1000000	0.982352	7.65271e-05	0.982374	0.000110326	1.00127	0.0043568	0.994185	1.00935	1.00002	0.00630508	0.993574	1.01116	10
-0.01	0.0177828	0	1000000	0.982329	0.000165911	0.982479	0.000161507	1.78285	0.0168487	1.75205	1.80171	1.76766	0.0163945	1.75053	1.79902	10
-0.00562341	0.0177828	0	1000000	0.982429	0.000237663	0.982364	0.000145949	3.1523	0.0429641	3.08677	3.21624	3.16414	0.0263997	3.11643	3.18939	10
-0.00316228	0.0177828	0	1000000	0.983045	0.000188086	0.982381	0.000640342	5.40772	0.0603613	5.29643	5.4882	5.62135	0.205739	5.27067	5.88339	10
-0.00177828	0.0177828	0	1000000	0.985315	0.000179647	0.982853	0.000990901	8.31901	0.102345	8.19371	8.49447	9.72632	0.566046	8.86618	10.5169	10
-0.001	0.0177828	0	1000000	0.988786	5.74033e-05	0.985063	0.000694037	11.2769	0.0580027	11.1978	11.3661	15.0496	0.703383	13.5127	15.892	10
-0.000562341	0.0177828	0	1000000	0.992403	7.82964e-05	0.988108	0.000210164	13.5611	0.140227	13.3732	13.7672	21.2743	0.377946	20.7002	21.8228	10
-0.000316228	0.0177828	0	1000000	0.99519	2.52768e-05	0.991712	6.81022e-05	15.2472	0.0803051	15.1466	15.3747	26.3185	0.217094	25.9773	26.6193	10
-0.000177828	0.0177828	0	1000000	0.9971	1.55977e-05	0.9947	2.29392e-05	16.3306	0.0879724	16.2005	16.4609	29.8819	0.129688	29.6809	30.102	10
-0.0001	0.0177828	0	1000000	0.998308	1.16536e-05	0.996786	1.57521e-05	16.9351	0.116734	16.8082	17.1808	32.1888	0.158009	31.8583	32.4021	10
-5.62341e-05	0.0177828	0	1000000	0.999029	7.31157e-06	0.998111	1.13393e-05	17.2823	0.130149	17.0904	17.4733	33.6173	0.202023	33.3186	33.8601	10
-3.16228e-05	0.0177828	0	1000000	0.999447	2.82574e-06	0.99891	6.33386e-06	17.5011	0.0894059	17.3807	17.6843	34.4765	0.200517	34.1977	34.9014	10
-1.77828e-05	0.0177828	0	1000000	0.999686	1.39322e-06	0.999379	3.036e-06	17.6333	0.0783707	17.5251	17.7523	34.9159	0.170834	34.65	35.2233	10
-1e-05	0.0177828	0	1000000	0.999823	5.51386e-07	0.999649	1.65761e-06	17.6804	0.0551479	17.5985	17.7465	35.1293	0.165818	34.8553	35.3705	10
-0.1	0.0316228	0	1000000	0.968802	0.000141517	0.968911	0.000137735	0.316925	0.00142471	0.315244	0.319594	0.315833	0.00142065	0.313151	0.317734	10
-0.0562341	0.0316228	0	1000000	0.968913	0.000116338	0.968907	0.000120729	0.56158	0.00209969	0.55985	0.566799	0.561708	0.00220096	0.558495	0.565291	10
-0.0316228	0.0316228	0	1000000	0.968938	0.000112172	0.968878	0.000146478	0.99786	0.00366136	0.993541	1.00373	0.999812	0.00471185	0.993976	1.01045	10
-0.0177828	0.0316228	0	1000000	0.968917	0.00019173	0.968825	0.000149626	1.77564	0.0110908	1.7567	1.78923	1.78096	0.00860812	1.76541	1.79827	10
-0.01	0.0316228	0	1000000	0.968764	0.000351619	0.968794	0.000326017	3.17332	0.0361198	3.13161	3.23331	3.17021	0.0335233	3.10278	3.20939	10
-0.00562341	0.0316228	0	1000000	0.968674	0.000624681	0.968394	0.000537669	5.65967	0.114495	5.51844	5.86257	5.7109	0.0984057	5.55765	5.8767	10
-0.00316228	0.0316228	0	1000000	0.970084	0.00122978	0.964393	0.00330218	9.60451	0.399395	9.03828	10.1315	11.4638	1.08025	9.43033	13.1453	10
-0.00177828	0.0316228	0	1000000	0.974066	0.000694248	0.96603	0.00164841	14.7762	0.399775	14.2504	15.4853	19.4313	0.958553	17.8676	20.3888	10
-0.001	0.0316228	0	1000000	0.980146	0.000203657	0.972001	0.0011527	20.0532	0.207526	19.6356	20.2923	28.3969	1.18514	26.2572	29.8641	10
-0.000562341	0.0316228	0	1000000	0.986446	9.31667e-05	0.978613	0.000635803	24.2671	0.16774	24.011	24.5302	38.4438	1.15452	36.3953	40.1026	10
-0.000316228	0.0316228	0	1000000	0.991461	3.4937e-05	0.985285	0.000186145	27.1186	0.111407	26.9308	27.3087	46.8771	0.597107	45.7979	47.7827	10
-0.000177828	0.0316228	0	1000000	0.994858	1.44594e-05	0.9906	6.13803e-05	28.9926	0.0817118	28.8845	29.1516	53.1103	0.348265	52.716	53.8536	10
-0.0001	0.0316228	0	1000000	0.996998	9.40919e-06	0.994285	1.68716e-05	30.0687	0.0943797	29.9236	30.2638	57.3109	0.16968	57.0791	57.653	10
-5.62341e-05	0.0316228	0	1000000	0.998274	5.93209e-06	0.996645	1.924e-05	30.7174	0.105671	30.573	30.8939	59.7615	0.343286	59.2357	60.3814	10
-3.16228e-05	0.0316228	0	1000000	0.999016	4.12421e-06	0.998063	8.69623e-06	31.129	0.130552	30.9141	31.3262	61.3096	0.275534	60.6792	61.6709	10
-1.77828e-05	0.0316228	0	1000000	0.999443	2.26532e-06	0.998894	4.4848e-06	31.356	0.127458	31.1998	31.5789	62.2119	0.252479	61.9047	62.7645	10
-1e-05	0.0316228	0	1000000	0.999686	1.08188e-06	0.999374	1.52968e-06	31.4081	0.108224	31.2376	31.5655	62.6363	0.153059	62.4077	62.9328	10
-0.1	0.0562341	0	1000000	0.945324	0.000196479	0.945391	0.00017889	0.562294	0.00207791	0.55919	0.565561	0.561555	0.00188239	0.558358	0.56535	10
-0.0562341	0.0562341	0	1000000	0.945264	0.000136719	0.945321	0.000163655	1.00097	0.00253895	0.996286	1.00488	0.999928	0.00304493	0.996486	1.00554	10
-0.0316228	0.0562341	0	1000000	0.945351	0.000228102	0.945224	0.000230996	1.77722	0.0076128	1.76867	1.79177	1.78132	0.00764451	1.7636	1.792	10
-0.0177828	0.0562341	0	1000000	0.945319	0.000368199	0.945103	0.000302912	3.16233	0.0217895	3.12444	3.20415	3.17489	0.0179861	3.15125	3.19582	10
-0.01	0.0562341	0	1000000	0.945454	0.00082808	0.944969	0.00059371	5.60893	0.0873283	5.48567	5.76999	5.6603	0.0625205	5.5339	5.76248	10
-0.00562341	0.0562341	0	1000000	0.939955	0.00258962	0.929486	0.00470076	11.0079	0.488966	10.3148	12.1793	12.9962	0.896163	11.6314	13.8794	10
-0.00316228	0.0562341	0	1000000	0.944205	0.00262925	0.92084	0.00614045	18.1518	0.878686	16.7571	19.3862	26.068	2.10084	22.0884	28.3998	10
-0.00177828	0.0562341	0	1000000	0.95291	0.00129078	0.928694	0.00260952	27.1214	0.76015	25.6846	28.5304	41.5863	1.57877	38.5719	44.3563	10
-0.001	0.0562341	0	1000000	0.965057	0.000517365	0.945544	0.00168686	35.5679	0.535134	34.6366	36.4466	55.9864	1.78269	53.4429	58.4755	10
-0.000562341	0.0562341	0	1000000	0.976042	0.000137711	0.96183	0.00176281	43.122	0.250286	42.6319	43.4247	69.206	3.25432	61.6369	72.2092	10
-0.000316228	0.0562341	0	1000000	0.984884	4.43866e-05	0.973905	0.000379894	48.1667	0.142349	47.8709	48.3857	83.6136	1.23254	81.11	84.8707	10
-0.000177828	0.0562341	0	1000000	0.990876	2.91522e-05	0.98328	8.31027e-05	51.5422	0.165414	51.3096	51.8297	94.8165	0.475044	94.2154	95.5329	10
-0.0001	0.0562341	0	1000000	0.994667	1.53429e-05	0.989862	3.07877e-05	53.4755	0.154262	53.2977	53.7088	101.893	0.310941	101.406	102.557	10
-5.62341e-05	0.0562341	0	1000000	0.996932	1.04012e-05	0.994044	2.20232e-05	54.6494	0.185506	54.3482	54.8821	106.226	0.393958	105.638	106.845	10
-3.16228e-05	0.0562341	0	1000000	0.998252	4.54502e-06	0.996563	1.2285e-05	55.3407	0.143984	55.0773	55.557	108.868	0.389799	108.179	109.446	10
-1.77828e-05	0.0562341	0	1000000	0.999009	3.11028e-06	0.998037	6.18346e-06	55.7631	0.175074	55.5157	56.0137	110.477	0.348391	109.78	110.872	10
-1e-05	0.0562341	0	1000000	0.999441	1.52407e-06	0.998888	2.56578e-06	55.939	0.152495	55.7211	56.2108	111.248	0.256864	110.866	111.526	10
-0.1	0.1	0	1000000	0.904723	0.000190554	0.904903	0.000236132	1.00125	0.00206253	0.998241	1.00529	0.999301	0.00255717	0.994278	1.00255	10
-0.0562341	0.1	0	1000000	0.904898	0.000230378	0.904846	0.000323868	1.77704	0.00447805	1.76672	1.78103	1.77803	0.00624385	1.76659	1.7861	10
-0.0316228	0.1	0	1000000	0.904663	0.000425421	0.904654	0.000416111	3.16831	0.0146493	3.1496	3.18732	3.16855	0.0143451	3.1389	3.18809	10
-0.0177828	0.1	0	1000000	0.904956	0.00120506	0.904323	0.00145509	5.61608	0.0743913	5.52044	5.7696	5.65512	0.0896285	5.52685	5.84645	10
-0.01	0.1	0	1000000	0.886663	0.00847449	0.862416	0.0156031	12.0214	0.953661	10.8328	13.6586	14.7918	1.80808	12.5259	18.0991	10
-0.00562341	0.1	0	1000000	0.876169	0.00768476	0.820358	0.0133649	23.4921	1.55604	21.1783	25.8406	35.1788	2.86556	28.6949	38.1954	10
-0.00316228	0.1	0	1000000	0.890292	0.00510212	0.825552	0.00672825	36.7317	1.81537	34.9251	40.9411	60.5737	2.58048	57.695	65.8036	10
-0.00177828	0.1	0	1000000	0.916205	0.00428599	0.863363	0.00536238	49.2085	2.62069	42.9364	52.0129	82.588	3.48324	75.9807	86.2937	10
-0.001	0.1	0	1000000	0.938293	0.00132013	0.898692	0.00218572	63.6909	1.40259	60.8914	65.1366	106.791	2.43216	103.706	111.138	10
-0.000562341	0.1	0	1000000	0.95811	0.000362355	0.930431	0.00216967	76.0989	0.671026	74.9928	77.172	128.219	4.144	121.827	133.697	10
-0.000316228	0.1	0	1000000	0.973221	0.000104692	0.953803	0.00109798	85.8368	0.339887	85.3343	86.3223	149.57	3.63454	141.337	153.35	10
-0.000177828	0.1	0	1000000	0.983851	3.52665e-05	0.970519	0.00017061	91.5528	0.201404	91.2974	91.8554	168.278	0.987501	166.657	169.691	10		X
-0.0001	0.1	0	1000000	0.990532	1.72073e-05	0.982025	3.02056e-05	95.1305	0.173643	94.7646	95.4579	181.386	0.307522	180.652	181.692	10		X
-5.62341e-05	0.1	0	1000000	0.994544	8.20175e-06	0.989415	1.9263e-05	97.291	0.146648	97.0354	97.5755	189.232	0.346147	188.85	189.666	10		X
-3.16228e-05	0.1	0	1000000	0.996891	5.85358e-06	0.993895	1.75016e-05	98.482	0.185674	98.2926	98.8643	193.65	0.556881	192.984	194.738	10		X
-1.77828e-05	0.1	0	1000000	0.998238	2.83928e-06	0.996511	7.96773e-06	99.1717	0.159939	98.9781	99.438	196.523	0.449621	195.795	197.039	10		X
-1e-05	0.1	0	1000000	0.999005	1.88075e-06	0.998022	3.62705e-06	99.5901	0.188259	99.2711	99.8891	198.021	0.363427	197.361	198.807	10		X
-0.1	0.177828	0	1000000	0.837152	0.000328841	0.837095	0.000407302	1.77756	0.0037491	1.77157	1.78338	1.77824	0.00471214	1.77101	1.78514	10
-0.0562341	0.177828	0	1000000	0.83719	0.000469876	0.837041	0.00044725	3.16018	0.0098111	3.14047	3.17425	3.16331	0.009356	3.14888	3.17924	10
-0.0316228	0.177828	0	1000000	0.837081	0.00103483	0.836642	0.00123182	5.62386	0.03849	5.55841	5.68896	5.63985	0.0457024	5.57484	5.72467	10
-0.0177828	0.177828	0	1000000	0.790664	0.0161292	0.732989	0.0208672	13.1876	1.13573	11.4907	15.0635	17.4184	1.57423	14.9119	18.9628	10
-0.01	0.177828	0	1000000	0.734109	0.0210455	0.605932	0.0192924	30.8709	2.86301	26.9093	35.4203	49.9731	3.12572	43.0301	54.3555	10
-0.00562341	0.177828	0	1000000	0.742976	0.00718583	0.604798	0.0107968	52.7632	1.72554	50.9691	57.0868	89.2684	3.18949	84.5537	96.489	10
-0.00316228	0.177828	0	1000000	0.791682	0.00722326	0.658743	0.00959311	73.8234	2.87714	68.9663	77.9094	131.882	4.60217	124.547	140.387	10
-0.00177828	0.177828	0	1000000	0.842916	0.00448534	0.738134	0.00770724	96.0728	2.98539	91.3869	100.998	170.674	5.8751	163.641	180.203	10
-0.001	0.177828	0	1000000	0.889506	0.00350657	0.811174	0.00593854	117.083	3.93637	111.152	123.098	209.235	7.30441	195.35	221.15	10		X
-0.000562341	0.177828	0	1000000	0.925629	0.000709249	0.872507	0.00269756	137.424	1.35945	135.06	139.362	242.504	5.49114	231.846	248.575	10		X
-0.000316228	0.177828	0	1000000	0.952965	0.000199882	0.917479	0.00078204	152.348	0.661836	151.118	153.031	272.343	2.69378	268.888	277.972	10		X
-0.000177828	0.177828	0	1000000	0.971476	6.50797e-05	0.948189	0.00057986	162.735	0.376421	162.234	163.454	299.17	3.43537	291.36	302.964	10		X
-0.0001	0.177828	0	1000000	0.983216	3.40736e-05	0.968246	0.000105989	169.263	0.346408	168.755	169.681	322.686	1.094	320.599	324.474	10	X	X
-5.62341e-05	0.177828	0	1000000	0.990327	2.62238e-05	0.981267	6.04126e-05	172.846	0.470917	172.27	173.609	336.293	1.09461	335.071	338.379	10	X	X
-3.16228e-05	0.177828	0	1000000	0.994479	9.65127e-06	0.989151	2.31455e-05	175.082	0.306865	174.696	175.632	344.942	0.739965	344.064	346.406	10	X	X
-1.77828e-05	0.177828	0	1000000	0.996872	2.76537e-06	0.993807	7.62229e-06	176.198	0.155976	175.942	176.5	349.349	0.431209	348.402	349.918	10	X	X
-1e-05	0.177828	0	1000000	0.998232	3.68698e-06	0.996481	6.19183e-06	176.977	0.369352	176.019	177.311	352.496	0.621343	351.437	353.279	10	X	X
-0.1	0.316228	0	1000000	0.728407	0.000790137	0.728907	0.000686229	3.16851	0.0101833	3.15275	3.18838	3.16224	0.00883874	3.14823	3.17345	10
-0.0562341	0.316228	0	1000000	0.728344	0.00104383	0.728859	0.00182473	5.63616	0.0250118	5.60082	5.67518	5.62435	0.0432837	5.55625	5.67295	10
-0.0316228	0.316228	0	1000000	0.655841	0.0352388	0.567223	0.0325823	13.3227	1.64702	10.693	15.2133	17.8466	1.79516	15.6532	20.171	10
-0.0177828	0.316228	0	1000000	0.475841	0.0293051	0.279151	0.0213519	41.6265	3.44472	36.0123	47.9513	71.3997	4.20709	63.8225	77.3473	10
-0.01	0.316228	0	1000000	0.451621	0.0113921	0.246025	0.0147579	79.2469	2.52633	76.2749	83.9807	139.83	6.16262	133.577	153.286	10
-0.00562341	0.316228	0	1000000	0.513946	0.0109997	0.300127	0.00931059	118.18	3.81266	113.048	125.554	213.607	5.44621	203.601	219.448	10		X
-0.00316228	0.316228	0	1000000	0.619529	0.00915352	0.411899	0.00550586	151.294	4.64948	142.92	157.129	280.161	4.21597	273.956	285.701	10		X
-0.00177828	0.316228	0	1000000	0.720665	0.00839553	0.545197	0.00752805	184.163	6.53591	172.62	195.217	340.952	7.72889	324.719	353.068	10	X	X
-0.001	0.316228	0	1000000	0.805587	0.0023902	0.669827	0.00273022	216.146	2.96035	210.458	219.272	400.609	4.07261	394.179	404.758	10	X	X
-0.000562341	0.316228	0	1000000	0.870539	0.000928679	0.77463	0.00220352	246.534	1.89216	242.254	248.765	454.05	5.05379	444.919	461.236	10	X	X
-0.000316228	0.316228	0	1000000	0.91769	0.000575775	0.854423	0.0018021	271.626	1.97951	268.531	273.745	497.49	6.66554	488.47	506.894	10	X	X
-0.000177828	0.316228	0	1000000	0.949738	0.00012654	0.908041	0.000457211	289.993	0.748502	288.351	290.955	542.455	2.82846	538.064	545.75	10	X	X
-0.0001	0.316228	0	1000000	0.970359	5.93105e-05	0.944204	0.00032928	300.888	0.610974	299.963	301.953	574.128	3.48353	566.424	577.731	10	X	X
-5.62341e-05	0.316228	0	1000000	0.982852	3.31091e-05	0.966913	5.68341e-05	307.577	0.598986	306.388	308.619	598.338	1.04474	596.832	599.928	10	X	X
-3.16228e-05	0.316228	0	1000000	0.990204	6.61167e-06	0.980812	3.69543e-05	311.319	0.211106	310.925	311.582	612.664	1.19103	610.141	614.524	10	X	X
-1.77828e-05	0.316228	0	1000000	0.994444	7.22523e-06	0.989014	1.58692e-05	313.308	0.408594	312.391	313.798	621.198	0.902315	619.394	622.889	10	X	X
-1e-05	0.316228	0	1000000	0.99686	4.54881e-06	0.993756	6.24971e-06	314.512	0.456311	313.988	315.356	626.396	0.628955	625.425	627.742	10	X	X
-0.1	0.562341	0	1000000	0.569554	0.00169323	0.569351	0.00120658	5.62925	0.0272165	5.59367	5.67879	5.63186	0.0202041	5.60343	5.66126	10
-0.0562341	0.562341	0	1000000	0.450938	0.0254822	0.329971	0.0452837	14.0662	0.988497	12.8059	16.0123	19.5861	2.39344	16.3261	23.7841	10
-0.0316228	0.562341	0	1000000	0.134475	0.01381	0.0260117	0.00354352	62.846	3.21172	58.0678	68.2683	114.089	4.39973	108.786	122.37	10
-0.0177828	0.562341	0	1000000	0.109965	0.0106687	0.0154695	0.00166304	123.478	5.10549	111.561	128.807	232.86	5.98817	224.356	241.076	10		X
-0.01	0.562341	0	1000000	0.154417	0.00897663	0.0285341	0.00238508	186.225	5.8138	177.033	196.478	354.388	8.28834	342.591	366.617	10	X	X
-0.00562341	0.562341	0	1000000	0.253402	0.00949549	0.0714439	0.00265723	243.711	6.60621	232.287	252.659	468.213	6.54291	455.408	477.635	10	X	X
-0.00316228	0.562341	0	1000000	0.381157	0.0074754	0.158619	0.00408855	304.726	6.19042	293.042	315.171	581.565	8.20157	571.917	597.42	10	X	X
-0.00177828	0.562341	0	1000000	0.53067	0.00435044	0.2991	0.00706479	356.13	4.58935	347.889	362.1	678.389	13.1342	655.714	693.176	10	X
-0.001	0.562341	0	1000000	0.66843	0.0050883	0.465344	0.00371301	402.75	7.58856	386.72	415.768	764.72	7.95118	748.314	773.881	10	X
-0.000562341	0.562341	0	1000000	0.778328	0.00339944	0.624718	0.00335235	445.621	7.74915	430.714	454.585	836.475	9.54009	820.868	851.3	10	X
-0.000316228	0.562341	0	1000000	0.858347	0.00121408	0.750335	0.00222069	483.026	4.46307	473.41	487.424	908.251	9.35142	892.377	920.533	10	X
-0.000177828	0.562341	0	1000000	0.912473	0.000206694	0.841741	0.00134732	515.085	1.27166	513.471	517.464	968.796	8.99834	952.184	983.067	10	X
-0.0001	0.562341	0	1000000	0.947913	8.45277e-05	0.902979	0.000321066	534.931	0.890953	533.582	536.154	1020.56	3.55343	1015.62	1026.64	10	X
-5.62341e-05	0.562341	0	1000000	0.969717	2.23376e-05	0.94189	0.000119707	546.84	0.409525	546.339	547.702	1064.59	2.25839	1058.86	1066.69	10	X
-3.16228e-05	0.562341	0	1000000	0.982646	1.34914e-05	0.966098	4.89113e-05	553.598	0.434123	552.905	554.285	1090.66	1.6004	1088.55	1093.41	10	X
-1.77828e-05	0.562341	0	1000000	0.990136	8.35818e-06	0.980542	1.92628e-05	557.423	0.474664	556.843	558.307	1105.01	1.10479	1103.58	1107.19	10	X
-1e-05	0.562341	0	1000000	0.994422	5.62435e-06	0.988924	6.90241e-06	559.329	0.565597	558.256	559.968	1113.79	0.697941	1112.95	1114.87	10	X
-0.1	1	0	1000000	0.253849	0.0422364	0.169611	0.0340171	13.6364	1.56244	10.941	16.0253	17.4914	1.6879	13.4318	19.2881	10
-0.0562341	1	0	1000000	0.00514797	0.00105397	5.30308e-05	1.60628e-05	91.8257	3.47973	85.9908	96.8621	171.259	5.13158	163.118	179.205	10
-0.0316228	1	0	1000000	0.00168582	0.000332114	5.93289e-06	1.99848e-06	199.581	5.47722	186.49	206.071	357.971	1.42009	354.231	358.815	10	X	X
-0.0177828	1	0	1000000	0.00396479	0.000456715	2.39057e-05	4.11415e-06	308.911	6.31782	299.061	317.468	594.169	9.47011	578.598	607.671	10	X	X
-0.01	1	0	1000000	0.0159106	0.000896958	0.000325324	3.66026e-05	412.461	5.5506	401.786	421.787	799.895	10.9976	780.239	814.032	10	X
-0.00562341	1	0	1000000	0.0573173	0.00262946	0.00396696	0.000232798	507.42	8.02619	492.782	518.436	981.108	10.2689	960.737	993.932	10	X
-0.00316228	1	0	1000000	0.146262	0.00370447	0.0245761	0.000906505	607.249	7.84275	587.513	614.35	1170.49	11.577	1151.31	1183.13	10	X
-0.00177828	1	0	1000000	0.300535	0.00409019	0.0975035	0.0028814	675.671	7.63713	667.211	684.596	1308.3	16.754	1286.01	1339.2	10
-0.001	1	0	1000000	0.472917	0.00514061	0.234013	0.00354186	748.656	10.7898	723.104	761.33	1451.9	15.1615	1429	1479.32	10
-0.000562341	1	0	1000000	0.634267	0.00344757	0.416344	0.00299406	809.544	9.65911	794.886	822.973	1557.93	12.7886	1541.09	1574.17	10
-0.000316228	1	0	1000000	0.761222	0.00161771	0.591993	0.0027991	862.754	6.69752	852.742	875.042	1657.73	14.9436	1635.56	1675.31	10
-0.000177828	1	0	1000000	0.849979	0.00101609	0.733008	0.00205555	914.06	6.68833	895.541	917.703	1746.57	15.7308	1706.86	1762.97	10
-0.0001	1	0	1000000	0.90918	6.18439e-05	0.832655	0.000606568	952.123	0.678543	950.629	952.933	1831.34	7.28301	1819.76	1842.64	10
-5.62341e-05	1	0	1000000	0.946768	5.60688e-05	0.899154	0.000210258	972.732	1.05247	970.9	973.862	1890.34	4.15666	1883.64	1898.62	10
-3.16228e-05	1	0	1000000	0.969347	2.87196e-05	0.940563	6.33209e-05	984.516	0.936634	983.387	986.417	1937.75	2.12756	1934.86	1941.26	10
-1.77828e-05	1	0	1000000	0.982525	1.12106e-05	0.965657	2.37136e-05	991.38	0.641631	990.216	992.44	1965.16	1.38098	1963.48	1967.21	10
-1e-05	1	0	1000000	0.990099	5.36254e-06	0.980393	1.55608e-05	995.06	0.541631	994.158	995.78	1980.2	1.58707	1978.6	1982.9	10
-0.1	0.001	0.5	1000000	0.999505	1.26503e-06	0.999505	1.26503e-06	0.506205	0.0142782	0.494746	0.5222	0.993314	0.0167451	0.976543	1.01003	3
-0.0562341	0.001	0.5	1000000	0.999518	2.91662e-05	0.999518	2.91662e-05	0.51183	0.0195587	0.496723	0.533922	1.01812	0.0391128	0.981694	1.05946	3
-0.0316228	0.001	0.5	1000000	0.9995	7.65108e-06	0.9995	7.65108e-06	0.528127	0.0159789	0.510519	0.541705	1.03498	0.0170136	1.01535	1.04533	3
-0.0177828	0.001	0.5	1000000	0.999505	8.70714e-06	0.999505	8.70714e-06	0.555483	0.00584245	0.549683	0.561367	1.06082	0.0135119	1.04666	1.07357	3
-0.01	0.001	0.5	1000000	0.999507	1.55302e-05	0.999507	1.55302e-05	0.539826	0.0132246	0.525595	0.551737	1.0227	0.0196357	1.00099	1.0392	3
-0.00562341	0.001	0.5	1000000	0.999514	1.86519e-06	0.999514	1.86519e-06	0.583655	0.0172961	0.567169	0.601661	1.09468	0.0161442	1.07604	1.10404	3
-0.00316228	0.001	0.5	1000000	0.999525	1.34294e-05	0.999525	1.34294e-05	0.650669	0.0154596	0.634806	0.665691	1.14628	0.0207513	1.13217	1.17011	3
-0.00177828	0.001	0.5	1000000	0.999594	1.03143e-05	0.999594	1.03143e-05	0.726066	0.0123269	0.713077	0.737602	1.27832	0.0124569	1.27057	1.29269	3
-0.001	0.001	0.5	1000000	0.999679	6.68604e-06	0.999679	6.68604e-06	0.826005	0.0159421	0.810668	0.84249	1.44057	0.0241527	1.41953	1.46694	3
-0.000562341	0.001	0.5	1000000	0.999786	3.63748e-06	0.999786	3.63748e-06	0.871167	0.00768666	0.864523	0.879586	1.56495	0.0383451	1.54023	1.60912	3
-0.000316228	0.001	0.5	1000000	0.999863	2.5775e-06	0.999863	2.5775e-06	0.948316	0.00904255	0.939516	0.957583	1.78195	0.0263974	1.76282	1.81207	3
-0.000177828	0.001	0.5	1000000	0.999917	1.57005e-06	0.999917	1.57005e-06	0.97726	0.0187682	0.957931	0.995412	1.82885	0.0328498	1.79488	1.86045	3
-0.0001	0.001	0.5	1000000	0.999951	7.53051e-07	0.999951	7.53051e-07	0.97926	0.0120747	0.965964	0.989543	1.92504	0.0379169	1.89159	1.96623	3
-5.62341e-05	0.001	0.5	1000000	0.999973	1.16507e-06	0.999973	1.16507e-06	0.967616	0.00727877	0.960456	0.975008	1.94812	0.0425392	1.91714	1.99662	3
-3.16228e-05	0.001	0.5	1000000	0.999985	2.85108e-07	0.999985	2.85108e-07	0.992221	0.0145584	0.981361	1.00876	1.97591	0.0140266	1.96064	1.98822	3
-1.77828e-05	0.001	0.5	1000000	0.999991	1.27474e-07	0.999991	1.27474e-07	1.0075	0.0203999	0.983947	1.01945	2.00402	0.016951	1.98708	2.02099	3
-1e-05	0.001	0.5	1000000	0.999995	1.19141e-07	0.999995	1.19141e-07	0.995299	0.0350121	0.969254	1.0351	1.98559	0.0529188	1.93418	2.0399	3
-0.1	0.00177828	0.5	1000000	0.999116	1.49914e-05	0.999116	1.49914e-05	0.915742	0.00723404	0.90921	0.923517	1.83255	0.0211641	1.80815	1.84597	3
-0.0562341	0.00177828	0.5	1000000	0.999117	1.6031e-05	0.999117	1.6031e-05	0.890854	0.0295904	0.85913	0.917706	1.7597	0.0735513	1.69882	1.84142	3
-0.0316228	0.00177828	0.5	1000000	0.999119	2.60886e-06	0.999119	2.60886e-06	0.93157	0.0244276	0.90963	0.957892	1.8346	0.0476897	1.80398	1.88955	3
-0.0177828	0.00177828	0.5	1000000	0.999099	2.51345e-05	0.999099	2.51345e-05	0.923688	0.0166745	0.907444	0.940762	1.79912	0.032	1.76376	1.82609	3
-0.01	0.00177828	0.5	1000000	0.999108	1.57445e-05	0.999108	1.57445e-05	0.976356	0.0124462	0.963056	0.987722	1.84679	0.0321163	1.828	1.88387	3
-0.00562341	0.00177828	0.5	1000000	0.999113	7.97703e-06	0.999113	7.97703e-06	1.03648	0.0289696	1.01024	1.06757	1.90707	0.0293784	1.87811	1.93685	3
-0.00316228	0.00177828	0.5	1000000	0.999159	2.02285e-05	0.999159	2.02285e-05	1.15383	0.0338589	1.13203	1.19283	2.01425	0.0611671	1.97107	2.08424	3
-0.00177828	0.00177828	0.5	1000000	0.999259	1.56945e-05	0.999259	1.56945e-05	1.29612	0.0116921	1.2893	1.30962	2.21427	0.0113921	2.20279	2.22557	3
-0.001	0.00177828	0.5	1000000	0.999433	1.01779e-05	0.999433	1.01779e-05	1.44578	0.0214994	1.42929	1.47009	2.52245	0.030105	2.50244	2.55707	3
-0.000562341	0.00177828	0.5	1000000	0.999614	2.60478e-06	0.999614	2.60478e-06	1.56589	0.0132837	1.55705	1.58116	2.86791	0.0537125	2.82073	2.92636	3
-0.000316228	0.00177828	0.5	1000000	0.999756	4.89675e-06	0.999756	4.89675e-06	1.66928	0.0193838	1.65452	1.69123	3.15338	0.107125	3.03183	3.23404	3
-0.000177828	0.00177828	0.5	1000000	0.999855	1.1582e-06	0.999855	1.1582e-06	1.71451	0.0127225	1.70377	1.72856	3.31805	0.0719058	3.25178	3.39451	3
-0.0001	0.00177828	0.5	1000000	0.999915	1.13644e-06	0.999915	1.13644e-06	1.73425	0.0124005	1.72508	1.74836	3.35562	0.0189794	3.33586	3.37371	3
-5.62341e-05	0.00177828	0.5	1000000	0.999951	1.5999e-06	0.999951	1.5999e-06	1.77207	0.0305074	1.74492	1.80508	3.46236	0.0505909	3.40557	3.50261	3
-3.16228e-05	0.00177828	0.5	1000000	0.999972	7.48504e-08	0.999972	7.48504e-08	1.77718	0.022823	1.75402	1.79965	3.48808	0.0227234	3.46345	3.50824	3
-1.77828e-05	0.00177828	0.5	1000000	0.999984	3.22212e-07	0.999984	3.22212e-07	1.76578	0.0215568	1.74097	1.78	3.55315	0.0772467	3.50251	3.64206	3
-1e-05	0.00177828	0.5	1000000	0.999991	1.92399e-07	0.999991	1.92399e-07	1.76898	0.00856844	1.75966	1.77652	3.559	0.0308373	3.52759	3.58923	3
-0.1	0.00316228	0.5	1000000	0.99844	1.46829e-06	0.99844	1.46829e-06	1.60454	0.0454024	1.56342	1.65326	3.19063	0.0181804	3.17646	3.21113	3
-0.0562341	0.00316228	0.5	1000000	0.998411	6.69864e-05	0.998411	6.69864e-05	1.61377	0.00589164	1.60824	1.61997	3.22206	0.0676095	3.17803	3.29991	3
-0.0316228	0.00316228	0.5	1000000	0.998405	4.24912e-05	0.998405	4.24912e-05	1.6364	0.0248857	1.61316	1.66266	3.26346	0.0904802	3.16337	3.33945	3
-0.0177828	0.00316228	0.5	1000000	0.998432	4.8989e-07	0.998432	4.8989e-07	1.70509	0.0446479	1.66122	1.75048	3.30183	0.0565102	3.24449	3.35747	3
-0.01	0.00316228	0.5	1000000	0.998407	3.22855e-05	0.998407	3.22855e-05	1.73623	0.0248614	1.71382	1.76297	3.30905	0.0626152	3.24255	3.36687	3
-0.00562341	0.00316228	0.5	1000000	0.998432	1.3611e-05	0.998432	1.3611e-05	1.84707	0.0404727	1.80732	1.88823	3.37469	0.0351953	3.34485	3.41351	3
-0.00316228	0.00316228	0.5	1000000	0.998474	4.53075e-05	0.998474	4.53075e-05	2.09701	0.0394	2.06186	2.1396	3.72973	0.0323462	3.70823	3.76693	3
-0.00177828	0.00316228	0.5	1000000	0.998672	1.6181e-05	0.998672	1.6181e-05	2.33032	0.0371514	2.28976	2.3627	4.04397	0.0684153	3.96767	4.09984	3
-0.001	0.00316228	0.5	1000000	0.998998	1.88082e-05	0.998998	1.88082e-05	2.58494	0.00951563	2.57493	2.59386	4.43163	0.0420111	4.40349	4.47992	3
-0.000562341	0.00316228	0.5	1000000	0.999314	2.69919e-05	0.999314	2.69919e-05	2.77977	0.0303489	2.74627	2.80543	5.05781	0.0538195	5.00412	5.11176	3
-0.000316228	0.00316228	0.5	1000000	0.999564	5.99323e-06	0.999564	5.99323e-06	2.97106	0.0323665	2.93831	3.00303	5.53504	0.119359	5.41158	5.64982	3
-0.000177828	0.00316228	0.5	1000000	0.99974	4.86268e-06	0.99974	4.86268e-06	3.06203	0.0392157	3.02289	3.10132	5.83719	0.0497155	5.7863	5.88564	3
-0.0001	0.00316228	0.5	1000000	0.999847	1.49753e-06	0.999847	1.49753e-06	3.1261	0.0354236	3.08535	3.14957	6.04857	0.0596899	6.01285	6.11748	3
-5.62341e-05	0.00316228	0.5	1000000	0.999914	1.27325e-06	0.999914	1.27325e-06	3.12283	0.0157526	3.10913	3.14004	6.12355	0.0465079	6.09068	6.17676	3
-3.16228e-05	0.00316228	0.5	1000000	0.999951	7.52962e-07	0.999951	7.52962e-07	3.13892	0.058112	3.07585	3.1903	6.22852	0.0238215	6.2141	6.25601	3
-1.77828e-05	0.00316228	0.5	1000000	0.999973	1.53619e-07	0.999973	1.53619e-07	3.1138	0.0326016	3.08272	3.14773	6.28033	0.114743	6.17887	6.40486	3
-1e-05	0.00316228	0.5	1000000	0.999984	3.39824e-07	0.999984	3.39824e-07	3.11719	0.0289222	3.08384	3.13539	6.21998	0.0406036	6.19333	6.26671	3
-0.1	0.00562341	0.5	1000000	0.997199	2.91862e-05	0.997199	2.91862e-05	2.80741	0.0367644	2.76734	2.83959	5.56498	0.058948	5.5006	5.61631	3
-0.0562341	0.00562341	0.5	1000000	0.997242	7.92674e-05	0.997242	7.92674e-05	2.86725	0.0486153	2.8312	2.92254	5.67386	0.113002	5.57571	5.79739	3
-0.0316228	0.00562341	0.5	1000000	0.997166	1.69933e-05	0.997166	1.69933e-05	2.90476	0.0720299	2.8244	2.96351	5.71855	0.0828365	5.66889	5.81418	3
-0.0177828	0.00562341	0.5	1000000	0.997226	5.34992e-05	0.997226	5.34992e-05	2.96707	0.0342693	2.94348	3.00638	5.74695	0.0496391	5.70191	5.80017	3
-0.01	0.00562341	0.5	1000000	0.99719	4.40459e-05	0.99719	4.40459e-05	3.07878	0.0128275	3.06439	3.08902	5.95829	0.0821767	5.90837	6.05313	3
-0.00562341	0.00562341	0.5	1000000	0.997189	3.36215e-05	0.997189	3.36215e-05	3.2891	0.0591466	3.22086	3.32545	6.05649	0.0647861	5.99224	6.1218	3
-0.00316228	0.00562341	0.5	1000000	0.997298	6.06972e-05	0.997298	6.06972e-05	3.64782	0.0921235	3.59335	3.75418	6.51739	0.15588	6.40946	6.6961	3
-0.00177828	0.00562341	0.5	1000000	0.997657	2.75503e-05	0.997657	2.75503e-05	4.12343	0.0359758	4.0951	4.1639	7.08565	0.0250341	7.06107	7.11112	3
-0.001	0.00562341	0.5	1000000	0.998227	2.03452e-05	0.998227	2.03452e-05	4.59771	0.059526	4.52904	4.63453	8.06349	0.15797	7.88248	8.17353	3
-0.000562341	0.00562341	0.5	1000000	0.998789	1.46457e-05	0.998789	1.46457e-05	4.98593	0.0210948	4.96855	5.0094	9.00469	0.0441822	8.9541	9.03569	3
-0.000316228	0.00562341	0.5	1000000	0.999239	7.97665e-06	0.999239	7.97665e-06	5.24625	0.0438453	5.19614	5.27756	9.92797	0.101616	9.81164	9.99942	3
-0.000177828	0.00562341	0.5	1000000	0.999537	6.34757e-06	0.999537	6.34757e-06	5.43911	0.0368253	5.41405	5.48139	10.3674	0.0923871	10.311	10.474	3
-0.0001	0.00562341	0.5	1000000	0.999729	5.12013e-06	0.999729	5.12013e-06	5.5204	0.0600918	5.47051	5.58711	10.8427	0.12905	10.6957	10.9371	3
-5.62341e-05	0.00562341	0.5	1000000	0.999846	4.74499e-07	0.999846	4.74499e-07	5.53781	0.0526181	5.48841	5.59314	11.031	0.0929641	10.9285	11.1098	3
-3.16228e-05	0.00562341	0.5	1000000	0.999911	1.79078e-06	0.999911	1.79078e-06	5.60661	0.0851848	5.50871	5.66382	11.0962	0.0883975	10.9942	11.1515	3
-1.77828e-05	0.00562341	0.5	1000000	0.999951	4.87512e-07	0.999951	4.87512e-07	5.58682	0.0194618	5.56585	5.6043	11.0821	0.0582189	11.0482	11.1493	3
-1e-05	0.00562341	0.5	1000000	0.999972	3.113e-07	0.999972	3.113e-07	5.58415	0.0899083	5.51437	5.68561	11.1429	0.120728	11.0622	11.2817	3
-0.1	0.01	0.5	1000000	0.994955	6.25622e-05	0.994955	6.25622e-05	5.01963	0.0361566	4.97861	5.04687	10.0172	0.0697704	9.94121	10.0783	3
-0.0562341	0.01	0.5	1000000	0.994982	5.2101e-05	0.994982	5.2101e-05	5.07168	0.0346496	5.04407	5.11056	10.0398	0.046125	10.0108	10.093	3
-0.0316228	0.01	0.5	1000000	0.995048	6.28496e-05	0.995048	6.28496e-05	5.13473	0.0548087	5.09065	5.1961	10.0732	0.08523	10.0029	10.168	3
-0.0177828	0.01	0.5	1000000	0.995065	3.68804e-05	0.995065	3.68804e-05	5.23613	0.0335171	5.2112	5.27424	10.2166	0.0748371	10.1631	10.3021	3
-0.01	0.01	0.5	1000000	0.995012	4.6129e-05	0.995012	4.6129e-05	5.50244	0.0876002	5.40168	5.56053	10.5262	0.178455	10.3244	10.6634	3
-0.00562341	0.01	0.5	1000000	0.99504	9.25868e-05	0.99504	9.25868e-05	5.80124	0.0143103	5.78493	5.81171	10.7598	0.0783819	10.6734	10.8262	3
-0.00316228	0.01	0.5	1000000	0.995304	1.60709e-05	0.995304	1.60709e-05	6.54426	0.0251518	6.51532	6.56082	11.7863	0.0681001	11.7232	11.8585	3
-0.00177828	0.01	0.5	1000000	0.995836	2.47288e-05	0.995836	2.47288e-05	7.37753	0.00925443	7.36759	7.38589	12.6612	0.101702	12.5447	12.7319	3
-0.001	0.01	0.5	1000000	0.996826	2.77015e-05	0.996826	2.77015e-05	8.18713	0.0758545	8.12002	8.26943	14.5106	0.146277	14.4037	14.6773	3
-0.000562341	0.01	0.5	1000000	0.997846	2.26889e-05	0.997846	2.26889e-05	8.83012	0.0676509	8.75208	8.87216	15.8927	0.170415	15.7393	16.0761	3
-0.000316228	0.01	0.5	1000000	0.998642	2.24824e-05	0.998642	2.24824e-05	9.31382	0.0420853	9.26607	9.34551	17.4368	0.0955113	17.3727	17.5466	3
-0.000177828	0.01	0.5	1000000	0.999189	4.37797e-06	0.999189	4.37797e-06	9.62837	0.068442	9.57067	9.70399	18.4014	0.0628952	18.353	18.4725	3
-0.0001	0.01	0.5	1000000	0.999522	5.21098e-06	0.999522	5.21098e-06	9.78496	0.0436609	9.74433	9.83112	19.0213	0.101173	18.922	19.1243	3
-5.62341e-05	0.01	0.5	1000000	0.999727	1.31093e-06	0.999727	1.31093e-06	9.86762	0.0630759	9.79584	9.91418	19.51	0.137279	19.3811	19.6543	3
-3.16228e-05	0.01	0.5	1000000	0.999844	2.22744e-06	0.999844	2.22744e-06	9.92853	0.0985342	9.82747	10.0243	19.8143	0.110516	19.7293	19.9392	3
-1.77828e-05	0.01	0.5	1000000	0.999912	6.66593e-07	0.999912	6.66593e-07	9.93039	0.0588411	9.86348	9.97409	19.9118	0.0972964	19.8352	20.0213	3
-1e-05	0.01	0.5	1000000	0.99995	2.32723e-07	0.99995	2.32723e-07	9.90904	0.0279875	9.88531	9.9399	19.8986	0.0690392	19.8286	19.9666	3
-0.1	0.0177828	0.5	1000000	0.991096	6.3084e-05	0.991096	6.3084e-05	8.97204	0.0453133	8.9206	9.00603	17.8338	0.229376	17.6378	18.0861	3
-0.0562341	0.0177828	0.5	1000000	0.991108	3.39069e-05	0.991108	3.39069e-05	9.01934	0.0104506	9.00732	9.02632	17.984	0.0261037	17.9572	18.0093	3
-0.0316228	0.0177828	0.5	1000000	0.991209	2.25742e-05	0.991209	2.25742e-05	9.18594	0.0673271	9.12452	9.25793	18.0229	0.221839	17.7671	18.1631	3
-0.0177828	0.0177828	0.5	1000000	0.991165	4.96794e-05	0.991165	4.96794e-05	9.28711	0.0238867	9.2597	9.30347	18.0675	0.0707817	18.0203	18.1489	3
-0.01	0.0177828	0.5	1000000	0.99117	7.3059e-05	0.99117	7.3059e-05	9.80895	0.0318694	9.77221	9.82914	18.6509	0.0177956	18.6376	18.6711	3
-0.00562341	0.0177828	0.5	1000000	0.99118	0.000168919	0.99118	0.000168919	10.5901	0.101455	10.5222	10.7067	19.5348	0.248834	19.3788	19.8218	3
-0.00316228	0.0177828	0.5	1000000	0.9915	8.82373e-05	0.9915	8.82373e-05	11.6396	0.175427	11.5037	11.8376	20.6764	0.297858	20.4044	20.9947	3
-0.00177828	0.0177828	0.5	1000000	0.992689	7.20312e-05	0.992689	7.20312e-05	13.0525	0.12796	12.9067	13.146	22.6853	0.387258	22.2544	23.0043	3
-0.001	0.0177828	0.5	1000000	0.994364	5.82801e-05	0.994364	5.82801e-05	14.5409	0.13065	14.4531	14.6911	25.2436	0.215065	25.1016	25.491	3
-0.000562341	0.0177828	0.5	1000000	0.996197	2.02677e-05	0.996197	2.02677e-05	15.6488	0.126376	15.5308	15.7822	28.494	0.186607	28.357	28.7065	3
-0.000316228	0.0177828	0.5	1000000	0.997607	1.29441e-05	0.997607	1.29441e-05	16.4032	0.0521893	16.343	16.4365	30.9481	0.172518	30.7857	31.1293	3
-0.000177828	0.0177828	0.5	1000000	0.998563	3.76879e-06	0.998563	3.76879e-06	17.0174	0.0616433	16.9663	17.0859	32.8607	0.142889	32.6957	32.9439	3
-0.0001	0.0177828	0.5	1000000	0.999147	5.73533e-06	0.999147	5.73533e-06	17.4247	0.0419601	17.377	17.4558	33.9443	0.146772	33.8036	34.0965	3
-5.62341e-05	0.0177828	0.5	1000000	0.999512	6.78166e-06	0.999512	6.78166e-06	17.5637	0.13827	17.413	17.6846	34.7523	0.193734	34.5636	34.9507	3
-3.16228e-05	0.0177828	0.5	1000000	0.999721	1.57331e-06	0.999721	1.57331e-06	17.721	0.0927042	17.624	17.8087	35.3908	0.0154778	35.373	35.4011	3
-1.77828e-05	0.0177828	0.5	1000000	0.999844	1.09257e-06	0.999844	1.09257e-06	17.6283	0.054849	17.5656	17.6671	35.0859	0.204621	34.9574	35.3219	3
-1e-05	0.0177828	0.5	1000000	0.999912	5.91018e-07	0.999912	5.91018e-07	17.7363	0.0282235	17.7154	17.7684	35.4332	0.101703	35.35	35.5466	3
-0.1	0.0316228	0.5	1000000	0.984241	8.94711e-05	0.984241	8.94711e-05	15.9768	0.161352	15.8082	16.1297	31.7571	0.262749	31.4775	31.999	3
-0.0562341	0.0316228	0.5	1000000	0.984326	0.000137783	0.984326	0.000137783	16.0466	0.101415	15.9461	16.1489	31.9927	0.133761	31.8466	32.1092	3
-0.0316228	0.0316228	0.5	1000000	0.984332	7.31081e-05	0.984332	7.31081e-05	16.2207	0.00376371	16.217	16.2245	32.224	0.0627443	32.1555	32.2786	3
-0.0177828	0.0316228	0.5	1000000	0.984323	5.92529e-05	0.984323	5.92529e-05	16.6812	0.197319	16.5282	16.9039	32.5911	0.371893	32.2608	32.9939	3
-0.01	0.0316228	0.5	1000000	0.984414	0.000183067	0.984414	0.000183067	17.4694	0.142175	17.3149	17.5948	33.1727	0.356862	32.7857	33.4887	3
-0.00562341	0.0316228	0.5	1000000	0.984373	0.000171326	0.984373	0.000171326	18.6041	0.0587254	18.537	18.6462	35.0176	0.114472	34.9235	35.145	3
-0.00316228	0.0316228	0.5	1000000	0.984989	0.000330558	0.984989	0.000330558	20.737	0.12297	20.5953	20.8163	36.4059	0.719872	35.8642	37.2228	3
-0.00177828	0.0316228	0.5	1000000	0.986978	0.000151822	0.986978	0.000151822	23.119	0.122679	22.9783	23.2036	39.4151	0.840572	38.7071	40.3441	3
-0.001	0.0316228	0.5	1000000	0.990015	5.41779e-05	0.990015	5.41779e-05	25.8954	0.0410063	25.8584	25.9395	46.1616	0.404242	45.6986	46.444	3
-0.000562341	0.0316228	0.5	1000000	0.993224	3.72355e-05	0.993224	3.72355e-05	27.7449	0.143195	27.6058	27.8919	50.2307	0.68119	49.4447	50.6496	3
-0.000316228	0.0316228	0.5	1000000	0.995718	5.40647e-06	0.995718	5.40647e-06	29.3975	0.0383614	29.3577	29.4342	55.123	0.414037	54.8547	55.5998	3
-0.000177828	0.0316228	0.5	1000000	0.997422	9.76744e-06	0.997422	9.76744e-06	30.2976	0.133603	30.2102	30.4514	58.2191	0.226817	58.0239	58.4679	3
-0.0001	0.0316228	0.5	1000000	0.998495	1.45783e-05	0.998495	1.45783e-05	30.8438	0.169334	30.6934	31.0272	60.266	0.2417	59.9993	60.4706	3
-5.62341e-05	0.0316228	0.5	1000000	0.99914	3.05302e-06	0.99914	3.05302e-06	31.108	0.0381061	31.0777	31.1508	61.5342	0.148576	61.4236	61.7031	3
-3.16228e-05	0.0316228	0.5	1000000	0.999505	4.48755e-07	0.999505	4.48755e-07	31.4867	0.0747244	31.4031	31.5471	62.4487	0.184497	62.2961	62.6537	3
-1.77828e-05	0.0316228	0.5	1000000	0.999722	3.9972e-07	0.999722	3.9972e-07	31.3934	0.0814736	31.3048	31.4651	62.5339	0.197741	62.3575	62.7477	3
-1e-05	0.0316228	0.5	1000000	0.999842	1.32823e-06	0.999842	1.32823e-06	31.4973	0.0942471	31.4343	31.6057	62.9472	0.332904	62.6171	63.2829	3
-0.1	0.0562341	0.5	1000000	0.972341	5.15926e-05	0.972341	5.15926e-05	28.3829	0.0623709	28.323	28.4474	56.5208	0.266206	56.2136	56.6833	3
-0.0562341	0.0562341	0.5	1000000	0.972293	0.00020176	0.972293	0.00020176	28.5591	0.100509	28.4456	28.6367	56.3398	0.378158	55.9664	56.7225	3
-0.0316228	0.0562341	0.5	1000000	0.972113	4.40499e-05	0.972113	4.40499e-05	28.7219	0.104459	28.6023	28.7952	56.8611	0.20054	56.6335	57.0117	3
-0.0177828	0.0562341	0.5	1000000	0.972277	0.000232075	0.972277	0.000232075	29.9659	0.0233879	29.9449	29.9911	58.3729	0.248788	58.0894	58.5547	3
-0.01	0.0562341	0.5	1000000	0.972333	0.000229149	0.972333	0.000229149	30.3028	0.338404	30.089	30.6929	57.7302	2.05586	55.6072	59.7116	3
-0.00562341	0.0562341	0.5	1000000	0.972417	0.00052578	0.972417	0.00052578	33.4591	0.53624	32.9868	34.042	61.0821	1.7604	59.8114	63.0915	3
-0.00316228	0.0562341	0.5	1000000	0.972293	0.000785555	0.972293	0.000785555	36.878	0.959091	35.8955	37.8119	72.6147	6.8128	67.1689	80.2541	3
-0.00177828	0.0562341	0.5	1000000	0.976703	0.000761282	0.976703	0.000761282	41.6061	0.916385	40.6435	42.468	72.4408	5.11785	67.2747	77.509	3
-0.001	0.0562341	0.5	1000000	0.982331	0.000185324	0.982331	0.000185324	45.9805	0.20015	45.7533	46.1307	79.5239	1.76652	78.2441	81.5394	3
-0.000562341	0.0562341	0.5	1000000	0.987962	1.16455e-05	0.987962	1.16455e-05	49.648	0.0748026	49.569	49.7177	89.7909	0.937869	88.7355	90.5287	3
-0.000316228	0.0562341	0.5	1000000	0.9924	5.76429e-05	0.9924	5.76429e-05	52.1713	0.229372	51.9068	52.3143	97.4832	0.625778	96.8721	98.1227	3
-0.000177828	0.0562341	0.5	1000000	0.995424	1.72743e-05	0.995424	1.72743e-05	53.8693	0.0781698	53.7806	53.9279	103.696	0.244105	103.45	103.938	3
-0.0001	0.0562341	0.5	1000000	0.997324	4.39747e-06	0.997324	4.39747e-06	54.815	0.02885	54.7855	54.8431	107.064	0.255934	106.877	107.356	3
-5.62341e-05	0.0562341	0.5	1000000	0.998462	1.80321e-06	0.998462	1.80321e-06	55.4053	0.12989	55.2602	55.5107	109.34	0.0991727	109.227	109.412	3
-3.16228e-05	0.0562341	0.5	1000000	0.999124	9.88272e-07	0.999124	9.88272e-07	55.87	0.124376	55.7669	56.0081	111.04	0.174978	110.931	111.242	3
-1.77828e-05	0.0562341	0.5	1000000	0.999506	9.00812e-07	0.999506	9.00812e-07	55.8047	0.139494	55.6624	55.9412	111.072	0.533041	110.485	111.526	3
-1e-05	0.0562341	0.5	1000000	0.99972	6.1115e-07	0.99972	6.1115e-07	56.1239	0.133029	56.0357	56.2769	112.362	0.12234	112.27	112.501	3
-0.1	0.1	0.5	1000000	0.951281	0.000186544	0.951281	0.000186544	50.2684	0.0875762	50.1892	50.3625	100.173	0.63261	99.6261	100.866	3
-0.0562341	0.1	0.5	1000000	0.951266	0.00043815	0.951266	0.00043815	50.7836	0.304551	50.5124	51.1131	100.748	0.463299	100.234	101.134	3
-0.0316228	0.1	0.5	1000000	0.951275	9.60641e-05	0.951275	9.60641e-05	51.2187	0.285072	50.9821	51.5352	101.691	0.54779	101.218	102.291	3
-0.0177828	0.1	0.5	1000000	0.951182	0.000467925	0.951182	0.000467925	53.1149	0.685873	52.6464	53.9021	103.736	0.701209	102.956	104.315	3
-0.01	0.1	0.5	1000000	0.951074	0.00044452	0.951074	0.00044452	54.5317	0.991367	53.8187	55.6638	104.941	5.50269	99.3433	110.343	3
-0.00562341	0.1	0.5	1000000	0.951917	0.00191382	0.951917	0.00191382	59.5938	0.0900736	59.5092	59.6885	106.934	5.27135	100.864	110.362	3
-0.00316228	0.1	0.5	1000000	0.954613	0.000361124	0.954613	0.000361124	62.6364	3.42306	59.9689	66.4962	116.606	4.17125	112.508	120.847	3
-0.00177828	0.1	0.5	1000000	0.960006	0.00153038	0.960006	0.00153038	72.4731	1.68886	70.6324	73.9512	134.19	3.93133	129.946	137.706	3
-0.001	0.1	0.5	1000000	0.96879	0.00054525	0.96879	0.00054525	81.9987	0.78792	81.2451	82.817	148.558	6.94142	140.56	153.001	3
-0.000562341	0.1	0.5	1000000	0.978614	8.89939e-05	0.978614	8.89939e-05	88.3642	0.0813168	88.3166	88.4581	160.852	2.27535	158.363	162.824	3
-0.000316228	0.1	0.5	1000000	0.986506	2.32352e-05	0.986506	2.32352e-05	92.8201	0.147425	92.7197	92.9893	174.805	0.353874	174.42	175.115	3		X
-0.000177828	0.1	0.5	1000000	0.991877	4.08835e-05	0.991877	4.08835e-05	95.802	0.202712	95.6489	96.0319	183.985	1.08841	182.774	184.882	3		X
-0.0001	0.1	0.5	1000000	0.995222	7.09928e-06	0.995222	7.09928e-06	97.6873	0.134914	97.5874	97.8408	191.152	0.615266	190.637	191.834	3		X
-5.62341e-05	0.1	0.5	1000000	0.997274	7.79903e-06	0.997274	7.79903e-06	98.6377	0.21846	98.3864	98.7822	194.243	0.214973	193.999	194.406	3		X
-3.16228e-05	0.1	0.5	1000000	0.998445	3.43478e-06	0.998445	3.43478e-06	99.2146	0.124149	99.0789	99.3225	197.523	0.385022	197.132	197.902	3		X
-1.77828e-05	0.1	0.5	1000000	0.99912	3.24671e-07	0.99912	3.24671e-07	99.524	0.0798355	99.4552	99.6116	197.884	0.208429	197.646	198.031	3		X
-1e-05	0.1	0.5	1000000	0.999503	1.88132e-06	0.999503	1.88132e-06	99.7967	0.15174	99.6217	99.8923	199.221	0.494812	198.68	199.651	3		X
-0.1	0.177828	0.5	1000000	0.915047	0.000148786	0.915047	0.000148786	89.908	0.449279	89.5532	90.4132	178.84	0.654794	178.199	179.508	3		X
-0.0562341	0.177828	0.5	1000000	0.914716	0.000258407	0.914716	0.000258407	90.373	0.30611	90.0326	90.6256	179.505	1.62167	178.034	181.244	3		X
-0.0316228	0.177828	0.5	1000000	0.914885	0.000202384	0.914885	0.000202384	91.591	1.15262	90.2936	92.4968	180.616	0.883884	179.77	181.534	3		X
-0.0177828	0.177828	0.5	1000000	0.915236	0.00022358	0.915236	0.00022358	94.8697	2.56107	92.2032	97.3103	185.04	2.52058	182.13	186.546	3		X
-0.01	0.177828	0.5	1000000	0.917343	0.00258047	0.917343	0.00258047	104.965	3.883	101.593	109.21	197.832	4.777	192.453	201.58	3		X
-0.00562341	0.177828	0.5	1000000	0.889401	0.00921952	0.889401	0.00921952	112.883	7.91003	104.646	120.419	209.243	5.57947	202.872	213.256	3		X
-0.00316228	0.177828	0.5	1000000	0.904485	0.00493004	0.904485	0.00493004	119.771	3.11885	117.916	123.372	222.345	10.3381	210.741	230.574	3		X
-0.00177828	0.177828	0.5	1000000	0.927977	0.000688087	0.927977	0.000688087	133.119	5.28919	127.595	138.137	249.538	16.3887	238.314	268.345	3		X
-0.001	0.177828	0.5	1000000	0.94443	0.00064079	0.94443	0.00064079	145.809	0.291662	145.478	146.031	271.504	4.59009	266.92	276.1	3		X
-0.000562341	0.177828	0.5	1000000	0.962218	2.44175e-05	0.962218	2.44175e-05	157.718	0.280625	157.396	157.91	298.846	1.8278	296.915	300.549	3		X
-0.000316228	0.177828	0.5	1000000	0.976246	8.5217e-05	0.976246	8.5217e-05	164.843	0.105979	164.721	164.911	310.602	3.38078	306.8	313.271	3	X	X
-0.000177828	0.177828	0.5	1000000	0.985634	3.60713e-05	0.985634	3.60713e-05	170.428	0.212285	170.212	170.637	326.97	1.42557	325.571	328.421	3	X	X
-0.0001	0.177828	0.5	1000000	0.991577	3.51522e-05	0.991577	3.51522e-05	173.679	0.471127	173.297	174.205	339.053	0.603967	338.369	339.51	3	X	X
-5.62341e-05	0.177828	0.5	1000000	0.995148	8.30511e-06	0.995148	8.30511e-06	175.289	0.292905	174.971	175.548	346.008	0.735822	345.322	346.785	3	X	X
-3.16228e-05	0.177828	0.5	1000000	0.997236	3.10779e-06	0.997236	3.10779e-06	176.462	0.41529	176.156	176.935	350.204	0.0922872	350.129	350.307	3	X	X
-1.77828e-05	0.177828	0.5	1000000	0.998434	2.44166e-06	0.998434	2.44166e-06	177.032	0.236639	176.792	177.265	352.682	0.710005	351.999	353.416	3	X	X
-1e-05	0.177828	0.5	1000000	0.999114	2.80092e-06	0.999114	2.80092e-06	177.544	0.30079	177.2	177.758	353.957	0.277282	353.69	354.244	3	X	X
-0.1	0.316228	0.5	1000000	0.85335	0.000319234	0.85335	0.000319234	159.686	0.807414	158.956	160.553	317.82	0.795992	317.306	318.737	3		X
-0.0562341	0.316228	0.5	1000000	0.853524	0.000337568	0.853524	0.000337568	160.962	0.393764	160.513	161.251	320.234	2.95053	316.9	322.51	3		X
-0.0316228	0.316228	0.5	1000000	0.854142	0.000318039	0.854142	0.000318039	163.113	4.42969	158.105	166.518	321.14	2.97357	319.216	324.565	3		X
-0.0177828	0.316228	0.5	1000000	0.824481	0.0185412	0.824481	0.0185412	178.869	1.58094	177.43	180.561	340.412	7.48586	331.942	346.139	3	X	X
-0.01	0.316228	0.5	1000000	0.76993	0.0039155	0.76993	0.0039155	190.308	3.0818	186.819	192.66	361.861	18.2773	340.948	374.777	3	X	X
-0.00562341	0.316228	0.5	1000000	0.770493	0.00270158	0.770493	0.00270158	202.667	4.71482	197.276	206.023	402.599	17.1511	383.946	417.689	3	X	X
-0.00316228	0.316228	0.5	1000000	0.818888	0.00313791	0.818888	0.00313791	217.876	16.2831	205.828	236.401	420.662	14.0249	410.97	436.744	3	X	X
-0.00177828	0.316228	0.5	1000000	0.861903	0.00366854	0.861903	0.00366854	236.189	7.05438	228.369	242.074	450.348	9.09383	439.893	456.416	3	X	X
-0.001	0.316228	0.5	1000000	0.902434	0.00152655	0.902434	0.00152655	257.857	4.11163	253.114	260.409	490.817	8.64111	482.138	499.42	3	X	X
-0.000562341	0.316228	0.5	1000000	0.934108	0.000840174	0.934108	0.000840174	279.595	1.5346	277.858	280.767	530.739	13.5881	515.052	538.86	3	X	X
-0.000316228	0.316228	0.5	1000000	0.95816	0.000172427	0.95816	0.000172427	293.245	0.474286	292.703	293.587	559.99	6.37101	554.16	566.79	3	X	X
-0.000177828	0.316228	0.5	1000000	0.974486	7.0817e-05	0.974486	7.0817e-05	303.108	0.500335	302.572	303.562	583.082	4.88438	578.082	587.841	3	X	X
-0.0001	0.316228	0.5	1000000	0.985063	2.28667e-05	0.985063	2.28667e-05	308.568	0.445137	308.166	309.047	601.784	2.20311	600.233	604.306	3	X	X
-5.62341e-05	0.316228	0.5	1000000	0.991384	1.10776e-05	0.991384	1.10776e-05	312.101	0.344462	311.841	312.491	615.635	0.549677	615.023	616.088	3	X	X
-3.16228e-05	0.316228	0.5	1000000	0.995096	5.34254e-06	0.995096	5.34254e-06	313.605	0.237752	313.389	313.86	621.841	0.823361	621.073	622.711	3	X	X
-1.77828e-05	0.316228	0.5	1000000	0.997221	7.89733e-06	0.997221	7.89733e-06	314.636	0.218791	314.473	314.885	626.762	0.69641	626.325	627.565	3	X	X
-1e-05	0.316228	0.5	1000000	0.998428	2.83462e-06	0.998428	2.83462e-06	315.401	0.156351	315.27	315.574	629.254	0.471459	628.737	629.66	3	X	X
-0.1	0.562341	0.5	1000000	0.754766	0.000189472	0.754766	0.000189472	283.827	0.307995	283.519	284.135	566.291	2.23811	563.913	568.356	3	X	X
-0.0562341	0.562341	0.5	1000000	0.755416	8.07179e-05	0.755416	8.07179e-05	287.014	4.55504	282.585	291.686	561.445	9.17947	552.788	571.07	3	X	X
-0.0316228	0.562341	0.5	1000000	0.721388	0.0306949	0.721388	0.0306949	297.024	13.3579	283.046	309.661	562.021	27.8767	536.077	591.494	3	X	X
-0.0177828	0.562341	0.5	1000000	0.534608	0.019496	0.534608	0.019496	331.596	11.965	320.362	344.178	630.123	11.1753	619.861	642.029	3	X	X
-0.01	0.562341	0.5	1000000	0.522229	0.0142499	0.522229	0.0142499	345.802	4.90871	342.949	351.47	682.636	18.4249	671.317	703.896	3	X
-0.00562341	0.562341	0.5	1000000	0.571612	0.0200327	0.571612	0.0200327	381.31	9.75785	370.091	387.824	749.481	19.5573	734.13	771.5	3	X
-0.00316228	0.562341	0.5	1000000	0.655877	0.00617524	0.655877	0.00617524	417.816	7.53578	409.254	423.439	813.183	36.3359	783.042	853.531	3	X
-0.00177828	0.562341	0.5	1000000	0.748539	0.00414654	0.748539	0.00414654	441.809	6.14736	436.44	448.515	871.766	14.2436	862.931	888.198	3	X
-0.001	0.562341	0.5	1000000	0.828809	0.00669621	0.828809	0.00669621	464.978	5.41253	458.728	468.166	902.46	11.5617	890.854	913.977	3	X
-0.000562341	0.562341	0.5	1000000	0.885555	0.00199624	0.885555	0.00199624	500.618	2.95118	497.257	502.784	963.702	16.5536	947.569	980.646	3	X
-0.000316228	0.562341	0.5	1000000	0.926533	0.000188962	0.926533	0.000188962	522.859	2.13673	520.394	524.183	1000.37	1.86115	998.796	1002.42	3	X
-0.000177828	0.562341	0.5	1000000	0.955192	3.56323e-05	0.955192	3.56323e-05	538.975	0.570748	538.448	539.581	1038.66	4.06383	1034.29	1042.33	3	X
-0.0001	0.562341	0.5	1000000	0.9736	5.9425e-05	0.9736	5.9425e-05	548.509	0.710694	547.718	549.092	1074.2	1.02791	1073.13	1075.18	3	X
-5.62341e-05	0.562341	0.5	1000000	0.984757	4.22935e-06	0.984757	4.22935e-06	554.209	0.186462	554.036	554.406	1093.93	1.3684	1092.4	1095.05	3	X
-3.16228e-05	0.562341	0.5	1000000	0.99129	1.25779e-05	0.99129	1.25779e-05	557.6	0.575596	556.938	557.984	1106.77	2.68915	1103.79	1109	3	X
-1.77828e-05	0.562341	0.5	1000000	0.995056	3.05987e-06	0.995056	3.05987e-06	559.474	0.340497	559.089	559.734	1114.92	0.964502	1114.09	1115.98	3	X
-1e-05	0.562341	0.5	1000000	0.997206	4.5433e-06	0.997206	4.5433e-06	561.071	0.83463	560.137	561.742	1119.08	0.810431	1118.15	1119.59	3	X
-0.1	1	0.5	1000000	0.606265	0.000957933	0.606265	0.000957933	504.98	1.96992	503.519	507.22	1003.5	9.39132	994.055	1012.84	3	X
-0.0562341	1	0.5	1000000	0.597341	0.00778877	0.597341	0.00778877	500.4	5.91912	495.281	506.882	1010.89	44.1714	969.376	1057.31	3	X
-0.0316228	1	0.5	1000000	0.199611	0.0145364	0.199611	0.0145364	533.254	6.44347	525.9	537.91	1064.6	16.4628	1047.47	1080.3	3	X
-0.0177828	1	0.5	1000000	0.158765	0.0179725	0.158765	0.0179725	592.863	2.71121	589.741	594.622	1187.65	14.0303	1175.3	1202.9	3	X
-0.01	1	0.5	1000000	0.2117	0.00554828	0.2117	0.00554828	653.92	18.0233	637.728	673.338	1295.04	13.7745	1283.35	1310.23	3
-0.00562341	1	0.5	1000000	0.304378	0.009677	0.304378	0.009677	705.71	28.8804	681.842	737.813	1395.17	57.591	1361.39	1461.66	3
-0.00316228	1	0.5	1000000	0.443085	0.00554914	0.443085	0.00554914	753.473	35.3848	718.15	788.919	1499.36	23.0147	1473.55	1517.74	3
-0.00177828	1	0.5	1000000	0.569806	0.00612907	0.569806	0.00612907	815.173	4.67161	809.848	818.582	1590.07	14.9172	1578.63	1606.94	3
-0.001	1	0.5	1000000	0.698027	0.00344262	0.698027	0.00344262	853.145	9.44755	842.258	859.184	1665.31	48.271	1609.71	1696.42	3
-0.000562341	1	0.5	1000000	0.800577	0.00063881	0.800577	0.00063881	897.702	1.89317	896.523	899.886	1754.26	12.5958	1739.76	1762.42	3
-0.000316228	1	0.5	1000000	0.872405	0.000310815	0.872405	0.000310815	930.648	1.84285	928.734	932.41	1818.11	7.34601	1809.71	1823.35	3
-0.000177828	1	0.5	1000000	0.921822	0.000183524	0.921822	0.000183524	956.902	2.15483	954.415	958.2	1843.81	16.8315	1825.66	1858.9	3
-0.0001	1	0.5	1000000	0.953534	0.000102439	0.953534	0.000102439	975.839	1.41194	974.287	977.048	1908.99	0.77281	1908.25	1909.8	3
-5.62341e-05	1	0.5	1000000	0.973027	5.71981e-05	0.973027	5.71981e-05	986.056	0.710026	985.624	986.875	1945.45	1.67304	1943.91	1947.23	3
-3.16228e-05	1	0.5	1000000	0.984562	6.70201e-06	0.984562	6.70201e-06	992.034	0.63165	991.366	992.621	1969.12	0.552881	1968.78	1969.76	3
-1.77828e-05	1	0.5	1000000	0.991227	6.10227e-06	0.991227	6.10227e-06	995.25	0.665237	994.721	995.997	1982.01	0.621946	1981.35	1982.59	3
-1e-05	1	0.5	1000000	0.995032	5.44361e-06	0.995032	5.44361e-06	998.078	0.647721	997.694	998.826	1989.06	1.38657	1987.46	1989.87	3
-0.1	0.001	0.9	1000000	0.999899	2.46133e-06	0.999899	2.46133e-06	0.920446	0.00747621	0.913329	0.928236	1.78697	0.0469845	1.73317	1.81997	3
-0.0562341	0.001	0.9	1000000	0.9999	7.74679e-06	0.9999	7.74679e-06	0.892273	0.0321042	0.855842	0.916426	1.78189	0.0820832	1.68786	1.83917	3
-0.0316228	0.001	0.9	1000000	0.999907	2.37861e-06	0.999907	2.37861e-06	0.887372	0.00538923	0.884022	0.893589	1.81028	0.0266875	1.78002	1.83045	3
-0.0177828	0.001	0.9	1000000	0.999898	7.34164e-06	0.999898	7.34164e-06	0.900504	0.0175693	0.887753	0.920545	1.78208	0.0300852	1.75421	1.81397	3
-0.01	0.001	0.9	1000000	0.999904	6.54635e-06	0.999904	6.54635e-06	0.896271	0.00814134	0.888449	0.904698	1.812	0.0269047	1.78099	1.82917	3
-0.00562341	0.001	0.9	1000000	0.999896	4.96174e-06	0.999896	4.96174e-06	0.924356	0.0391092	0.892632	0.968052	1.81746	0.0856887	1.74492	1.912	3
-0.00316228	0.001	0.9	1000000	0.999896	1.54037e-05	0.999896	1.54037e-05	0.934442	0.00769553	0.926025	0.941118	1.84756	0.0412095	1.80178	1.88168	3
-0.00177828	0.001	0.9	1000000	0.999916	7.92331e-06	0.999916	7.92331e-06	0.934164	0.0183571	0.91658	0.953207	1.85639	0.065547	1.79508	1.92548	3
-0.001	0.001	0.9	1000000	0.999935	3.83197e-06	0.999935	3.83197e-06	0.970209	0.0208692	0.946161	0.983569	1.91168	0.058097	1.85202	1.96808	3
-0.000562341	0.001	0.9	1000000	0.999955	3.169e-06	0.999955	3.169e-06	0.980839	0.0247351	0.961	1.00855	1.91373	0.0762225	1.84261	1.99419	3
-0.000316228	0.001	0.9	1000000	0.999971	2.26786e-06	0.999971	2.26786e-06	0.999034	0.0138701	0.986186	1.01374	1.9313	0.0294555	1.89803	1.95406	3
-0.000177828	0.001	0.9	1000000	0.999984	1.74294e-06	0.999984	1.74294e-06	0.988227	0.0216876	0.963341	1.00309	1.94801	0.0744583	1.88142	2.0284	3
-0.0001	0.001	0.9	1000000	0.999991	8.58848e-07	0.999991	8.58848e-07	1.01748	0.0156477	1.00042	1.03116	2.0253	0.0351327	1.99399	2.06329	3
-5.62341e-05	0.001	0.9	1000000	0.999995	1.13082e-07	0.999995	1.13082e-07	0.98782	0.000949863	0.986838	0.988734	1.99574	0.0417688	1.9709	2.04397	3
-3.16228e-05	0.001	0.9	1000000	0.999997	3.09979e-08	0.999997	3.09979e-08	1.00467	0.00611908	0.998408	1.01063	2.02816	0.0186158	2.00741	2.04338	3
-1.77828e-05	0.001	0.9	1000000	0.999998	6.35691e-08	0.999998	6.35691e-08	0.98428	0.0197498	0.971632	1.00704	2.01468	0.0492802	1.96684	2.06529	3
-1e-05	0.001	0.9	1000000	0.999999	1.06677e-07	0.999999	1.06677e-07	1.01721	0.0252057	0.988324	1.03474	2.02855	0.00503558	2.02421	2.03407	3
-0.1	0.00177828	0.9	1000000	0.999825	3.16304e-06	0.999825	3.16304e-06	1.60872	0.0316542	1.58827	1.64518	3.23154	0.0414756	3.18661	3.26837	3
-0.0562341	0.00177828	0.9	1000000	0.999823	8.44744e-06	0.999823	8.44744e-06	1.58571	0.0438148	1.54674	1.63314	3.21466	0.0489031	3.17212	3.26809	3
-0.0316228	0.00177828	0.9	1000000	0.999822	4.93782e-06	0.999822	4.93782e-06	1.59019	0.0199237	1.56874	1.60811	3.21917	0.0830964	3.13546	3.30164	3
-0.0177828	0.00177828	0.9	1000000	0.999824	1.03945e-05	0.999824	1.03945e-05	1.5957	0.0186154	1.57825	1.61529	3.18361	0.0663678	3.12124	3.25336	3
-0.01	0.00177828	0.9	1000000	0.999819	1.12403e-05	0.999819	1.12403e-05	1.6286	0.0185021	1.61121	1.64804	3.2254	0.0851389	3.14417	3.31397	3
-0.00562341	0.00177828	0.9	1000000	0.999823	8.6798e-06	0.999823	8.6798e-06	1.6397	0.0124589	1.62944	1.65356	3.1801	0.0328364	3.15191	3.21616	3
-0.00316228	0.00177828	0.9	1000000	0.999828	5.92798e-06	0.999828	5.92798e-06	1.65703	0.0276391	1.6391	1.68886	3.28255	0.0352601	3.24579	3.31609	3
-0.00177828	0.00177828	0.9	1000000	0.999851	1.00481e-05	0.999851	1.00481e-05	1.67062	0.0546731	1.60891	1.713	3.27907	0.0832896	3.18782	3.35101	3
-0.001	0.00177828	0.9	1000000	0.999888	3.89992e-06	0.999888	3.89992e-06	1.7105	0.0259186	1.68298	1.73445	3.3138	0.054315	3.26842	3.37398	3
-0.000562341	0.00177828	0.9	1000000	0.999925	2.75398e-06	0.999925	2.75398e-06	1.71017	0.0302551	1.68958	1.7449	3.33022	0.0712238	3.28586	3.41237	3
-0.000316228	0.00177828	0.9	1000000	0.999951	3.23961e-06	0.999951	3.23961e-06	1.75339	0.0290561	1.71995	1.77243	3.4599	0.0904859	3.36957	3.55054	3
-0.000177828	0.00177828	0.9	1000000	0.999971	1.73635e-06	0.999971	1.73635e-06	1.76874	0.0103582	1.75869	1.77938	3.46903	0.0217122	3.44412	3.48393	3
-0.0001	0.00177828	0.9	1000000	0.999983	1.82377e-06	0.999983	1.82377e-06	1.76063	0.0367905	1.71818	1.7832	3.50768	0.0261022	3.48572	3.53654	3
-5.62341e-05	0.00177828	0.9	1000000	0.99999	5.58373e-07	0.99999	5.58373e-07	1.76019	0.0107745	1.74824	1.76915	3.55087	0.0173298	3.53422	3.56881	3
-3.16228e-05	0.00177828	0.9	1000000	0.999995	2.83745e-07	0.999995	2.83745e-07	1.78871	0.0367637	1.74752	1.81819	3.54425	0.017533	3.5277	3.56262	3
-1.77828e-05	0.00177828	0.9	1000000	0.999997	1.84907e-07	0.999997	1.84907e-07	1.80893	0.0218935	1.78878	1.83223	3.59359	0.0778102	3.50374	3.63864	3
-1e-05	0.00177828	0.9	1000000	0.999998	8.81406e-08	0.999998	8.81406e-08	1.75733	0.0652497	1.6905	1.82087	3.48989	0.0466063	3.43842	3.52924	3
-0.1	0.00316228	0.9	1000000	0.999671	1.40151e-05	0.999671	1.40151e-05	2.86118	0.0260914	2.84204	2.8909	5.65679	0.0378073	5.61314	5.67889	3
-0.0562341	0.00316228	0.9	1000000	0.999683	1.5119e-05	0.999683	1.5119e-05	2.83658	0.04919	2.79492	2.89084	5.61977	0.0382911	5.58072	5.65726	3
-0.0316228	0.00316228	0.9	1000000	0.999687	7.62512e-06	0.999687	7.62512e-06	2.84445	0.0149254	2.82839	2.85789	5.72269	0.0762136	5.63722	5.78358	3
-0.0177828	0.00316228	0.9	1000000	0.999667	2.01938e-05	0.999667	2.01938e-05	2.87295	0.0422462	2.84075	2.92079	5.77923	0.0881427	5.69974	5.87402	3
-0.01	0.00316228	0.9	1000000	0.999691	1.99555e-05	0.999691	1.99555e-05	2.89387	0.0551727	2.85335	2.9567	5.77864	0.0758466	5.69421	5.84103	3
-0.00562341	0.00316228	0.9	1000000	0.999687	5.66856e-06	0.999687	5.66856e-06	2.92281	0.0413044	2.88223	2.9648	5.74999	0.138065	5.59195	5.84715	3
-0.00316228	0.00316228	0.9	1000000	0.999708	1.1711e-05	0.999708	1.1711e-05	2.93056	0.0383688	2.90546	2.97473	5.74575	0.0528457	5.70541	5.80557	3
-0.00177828	0.00316228	0.9	1000000	0.999736	7.4658e-06	0.999736	7.4658e-06	3.01158	0.0425024	2.98577	3.06063	5.80818	0.0465897	5.77794	5.86184	3
-0.001	0.00316228	0.9	1000000	0.999797	7.06572e-06	0.999797	7.06572e-06	3.09368	0.0220904	3.069	3.11159	6.04637	0.124098	5.95615	6.18789	3
-0.000562341	0.00316228	0.9	1000000	0.999864	8.17314e-06	0.999864	8.17314e-06	3.09854	0.0444282	3.06292	3.14832	6.12456	0.0232942	6.09768	6.13886	3
-0.000316228	0.00316228	0.9	1000000	0.999915	4.78345e-06	0.999915	4.78345e-06	3.11743	0.0241068	3.09484	3.14282	6.19223	0.0603534	6.12561	6.24324	3
-0.000177828	0.00316228	0.9	1000000	0.999948	3.39596e-06	0.999948	3.39596e-06	3.17696	0.018833	3.15832	3.19598	6.27816	0.0340289	6.24297	6.31089	3
-0.0001	0.00316228	0.9	1000000	0.999969	5.38028e-07	0.999969	5.38028e-07	3.15323	0.0215929	3.1283	3.16592	6.28911	0.114685	6.15922	6.37642	3
-5.62341e-05	0.00316228	0.9	1000000	0.999982	9.8969e-07	0.999982	9.8969e-07	3.14915	0.0306939	3.11407	3.17106	6.25963	0.0775984	6.19007	6.34333	3
-3.16228e-05	0.00316228	0.9	1000000	0.999991	3.59377e-07	0.999991	3.59377e-07	3.17985	0.0100781	3.16844	3.18752	6.30637	0.0850257	6.25556	6.40453	3
-1.77828e-05	0.00316228	0.9	1000000	0.999994	1.81836e-07	0.999994	1.81836e-07	3.17224	0.0184424	3.15144	3.18658	6.33446	0.074265	6.25032	6.39087	3
-1e-05	0.00316228	0.9	1000000	0.999997	1.25551e-07	0.999997	1.25551e-07	3.1324	0.0414921	3.08475	3.16052	6.28708	0.0291641	6.26654	6.32046	3
-0.1	0.00562341	0.9	1000000	0.99945	2.11785e-05	0.99945	2.11785e-05	5.10028	0.0743742	5.02192	5.1699	10.1982	0.0681256	10.1212	10.2507	3
-0.0562341	0.00562341	0.9	1000000	0.999425	1.43308e-06	0.999425	1.43308e-06	5.05434	0.0669831	4.99642	5.12769	10.1014	0.0716783	10.0186	10.1443	3
-0.0316228	0.00562341	0.9	1000000	0.999435	1.84152e-05	0.999435	1.84152e-05	5.08137	0.0203081	5.06699	5.1046	10.1455	0.085342	10.0773	10.2412	3
-0.0177828	0.00562341	0.9	1000000	0.999439	1.87815e-05	0.999439	1.87815e-05	5.09508	0.0469005	5.04708	5.14079	10.2291	0.0553011	10.1823	10.2901	3
-0.01	0.00562341	0.9	1000000	0.999454	6.01733e-06	0.999454	6.01733e-06	5.15531	0.0465885	5.10456	5.19615	10.2774	0.102037	10.1607	10.3498	3
-0.00562341	0.00562341	0.9	1000000	0.999433	3.59286e-05	0.999433	3.59286e-05	5.14107	0.0510957	5.10303	5.19915	10.1492	0.101431	10.0344	10.2268	3
-0.00316228	0.00562341	0.9	1000000	0.999473	1.0094e-05	0.999473	1.0094e-05	5.23353	0.0431149	5.18382	5.26067	10.2156	0.10871	10.1466	10.3409	3
-0.00177828	0.00562341	0.9	1000000	0.99953	3.03811e-05	0.99953	3.03811e-05	5.28681	0.0292231	5.25308	5.30455	10.343	0.126117	10.2228	10.4743	3
-0.001	0.00562341	0.9	1000000	0.999653	9.85056e-06	0.999653	9.85056e-06	5.35661	0.0607014	5.29837	5.41951	10.4718	0.128682	10.354	10.6091	3
-0.000562341	0.00562341	0.9	1000000	0.999763	1.66627e-06	0.999763	1.66627e-06	5.44466	0.0214689	5.42507	5.46761	10.7526	0.0489032	10.7016	10.799	3
-0.000316228	0.00562341	0.9	1000000	0.999848	1.02171e-05	0.999848	1.02171e-05	5.55619	0.0670489	5.49168	5.62552	11.0569	0.0646068	11.0179	11.1315	3
-0.000177828	0.00562341	0.9	1000000	0.999905	6.36729e-06	0.999905	6.36729e-06	5.57791	0.0739552	5.50756	5.65501	11.0295	0.187548	10.8157	11.1666	3
-0.0001	0.00562341	0.9	1000000	0.999947	1.50162e-06	0.999947	1.50162e-06	5.56732	0.048527	5.51157	5.60004	11.1637	0.0924977	11.0659	11.2498	3
-5.62341e-05	0.00562341	0.9	1000000	0.999969	3.1161e-07	0.999969	3.1161e-07	5.56838	0.070067	5.48985	5.62451	11.1779	0.188351	10.9605	11.2902	3
-3.16228e-05	0.00562341	0.9	1000000	0.999983	5.93845e-07	0.999983	5.93845e-07	5.60241	0.0318685	5.56615	5.62596	11.2432	0.0328405	11.2167	11.28	3
-1.77828e-05	0.00562341	0.9	1000000	0.999991	1.88667e-07	0.999991	1.88667e-07	5.53436	0.0915139	5.43339	5.61185	11.1516	0.0650869	11.0784	11.203	3
-1e-05	0.00562341	0.9	1000000	0.999994	1.91771e-07	0.999994	1.91771e-07	5.62283	0.0372341	5.59029	5.66344	11.2355	0.0897357	11.1416	11.3204	3
-0.1	0.01	0.9	1000000	0.998972	3.5237e-05	0.998972	3.5237e-05	8.99279	0.0830595	8.90511	9.07029	17.9976	0.0497708	17.9409	18.0338	3
-0.0562341	0.01	0.9	1000000	0.999007	3.80943e-05	0.999007	3.80943e-05	8.96558	0.0272788	8.93734	8.99178	18.0087	0.199398	17.8383	18.228	3
-0.0316228	0.01	0.9	1000000	0.998976	8.35402e-06	0.998976	8.35402e-06	8.95723	0.0276747	8.9274	8.98207	17.8824	0.151749	17.7629	18.0531	3
-0.0177828	0.01	0.9	1000000	0.998997	2.15659e-05	0.998997	2.15659e-05	9.06003	0.0260338	9.03018	9.07809	18.0942	0.106934	17.9764	18.1853	3
-0.01	0.01	0.9	1000000	0.999017	2.03771e-05	0.999017	2.03771e-05	9.05332	0.0463726	9.00095	9.08918	17.9951	0.0910135	17.899	18.0799	3
-0.00562341	0.01	0.9	1000000	0.999007	3.34494e-05	0.999007	3.34494e-05	9.20101	0.039159	9.17724	9.24621	18.232	0.0355245	18.1914	18.2573	3
-0.00316228	0.01	0.9	1000000	0.99905	1.35857e-05	0.99905	1.35857e-05	9.32099	0.0405043	9.29272	9.36739	18.3016	0.239317	18.0909	18.5618	3
-0.00177828	0.01	0.9	1000000	0.999157	2.59221e-05	0.999157	2.59221e-05	9.50416	0.0410539	9.46692	9.54818	18.5283	0.100739	18.4425	18.6392	3
-0.001	0.01	0.9	1000000	0.999365	5.47374e-06	0.999365	5.47374e-06	9.62001	0.0785793	9.55859	9.70856	18.8309	0.116192	18.7372	18.9609	3
-0.000562341	0.01	0.9	1000000	0.999566	8.52677e-06	0.999566	8.52677e-06	9.74169	0.0854785	9.64922	9.81782	19.1366	0.0625605	19.0689	19.1923	3
-0.000316228	0.01	0.9	1000000	0.999724	5.70959e-06	0.999724	5.70959e-06	9.90705	0.0365688	9.8794	9.94852	19.55	0.0954663	19.4452	19.6319	3
-0.000177828	0.01	0.9	1000000	0.999839	6.42348e-06	0.999839	6.42348e-06	9.94062	0.049155	9.89202	9.99031	19.6144	0.0167571	19.5972	19.6306	3
-0.0001	0.01	0.9	1000000	0.999904	1.07344e-06	0.999904	1.07344e-06	9.94565	0.0899947	9.84516	10.0188	19.7783	0.119852	19.6435	19.8728	3
-5.62341e-05	0.01	0.9	1000000	0.999946	1.06571e-06	0.999946	1.06571e-06	9.99239	0.0372518	9.95828	10.0321	19.9365	0.128643	19.8138	20.0703	3
-3.16228e-05	0.01	0.9	1000000	0.999969	5.52263e-07	0.999969	5.52263e-07	10.0257	0.129116	9.9254	10.1714	19.9491	0.175258	19.7669	20.1165	3
-1.77828e-05	0.01	0.9	1000000	0.999982	5.45728e-07	0.999982	5.45728e-07	10.0184	0.155248	9.88382	10.1883	19.9847	0.231651	19.8089	20.2472	3
-1e-05	0.01	0.9	1000000	0.99999	2.61772e-07	0.99999	2.61772e-07	10.0391	0.109924	9.93642	10.1551	20.012	0.253784	19.7948	20.291	3
-0.1	0.0177828	0.9	1000000	0.998221	6.05039e-06	0.998221	6.05039e-06	16.0283	0.0405888	15.9846	16.0648	32.2194	0.122488	32.0833	32.3209	3
-0.0562341	0.0177828	0.9	1000000	0.998255	1.92098e-05	0.998255	1.92098e-05	16.0148	0.105588	15.9084	16.1195	31.7511	0.256043	31.5217	32.0273	3
-0.0316228	0.0177828	0.9	1000000	0.998231	3.4844e-05	0.998231	3.4844e-05	16.0544	0.0711828	15.995	16.1333	31.9896	0.136767	31.8745	32.1408	3
-0.0177828	0.0177828	0.9	1000000	0.998244	7.03619e-06	0.998244	7.03619e-06	16.12	0.11378	15.9999	16.2261	32.2857	0.364851	32.0529	32.7062	3
-0.01	0.0177828	0.9	1000000	0.998249	2.6144e-05	0.998249	2.6144e-05	16.166	0.0402653	16.1323	16.2106	32.1403	0.28155	31.8832	32.4412	3
-0.00562341	0.0177828	0.9	1000000	0.998247	5.38598e-05	0.998247	5.38598e-05	16.2885	0.0339481	16.2688	16.3277	32.2327	0.231128	32.0644	32.4962	3
-0.00316228	0.0177828	0.9	1000000	0.9983	1.15211e-05	0.9983	1.15211e-05	16.491	0.0772326	16.4232	16.5751	32.474	0.263737	32.2254	32.7507	3
-0.00177828	0.0177828	0.9	1000000	0.998545	4.01452e-05	0.998545	4.01452e-05	16.819	0.0143207	16.803	16.8306	32.8341	0.296872	32.6338	33.1752	3
-0.001	0.0177828	0.9	1000000	0.998881	9.81578e-06	0.998881	9.81578e-06	17.0838	0.0372495	17.045	17.1193	33.5541	0.204267	33.3186	33.683	3
-0.000562341	0.0177828	0.9	1000000	0.999239	6.26003e-06	0.999239	6.26003e-06	17.3742	0.0129681	17.3664	17.3892	34.2338	0.0673414	34.156	34.2735	3
-0.000316228	0.0177828	0.9	1000000	0.999515	1.22585e-05	0.999515	1.22585e-05	17.5546	0.069626	17.4746	17.6015	34.5945	0.203113	34.4347	34.8231	3
-0.000177828	0.0177828	0.9	1000000	0.999707	6.98031e-06	0.999707	6.98031e-06	17.6205	0.0672639	17.5735	17.6976	35.0702	0.153753	34.8972	35.1912	3
-0.0001	0.0177828	0.9	1000000	0.99983	5.49538e-07	0.99983	5.49538e-07	17.7201	0.0791748	17.6327	17.787	35.3338	0.142299	35.1711	35.4349	3
-5.62341e-05	0.0177828	0.9	1000000	0.999904	1.84466e-06	0.999904	1.84466e-06	17.7405	0.048309	17.7015	17.7945	35.385	0.0968677	35.3153	35.4956	3
-3.16228e-05	0.0177828	0.9	1000000	0.999944	1.85499e-07	0.999944	1.85499e-07	17.8477	0.0882722	17.7545	17.9301	35.4441	0.287958	35.2029	35.7629	3
-1.77828e-05	0.0177828	0.9	1000000	0.999969	3.56505e-07	0.999969	3.56505e-07	17.7562	0.0434866	17.7129	17.7999	35.5098	0.263048	35.2142	35.718	3
-1e-05	0.0177828	0.9	1000000	0.999982	1.17835e-07	0.999982	1.17835e-07	17.7967	0.0756956	17.721	17.8724	35.5669	0.0267609	35.5364	35.5862	3
-0.1	0.0316228	0.9	1000000	0.996805	1.90992e-05	0.996805	1.90992e-05	28.3898	0.128485	28.2597	28.5166	56.9865	0.220604	56.7333	57.1368	3
-0.0562341	0.0316228	0.9	1000000	0.996826	7.09374e-05	0.996826	7.09374e-05	28.5979	0.0504953	28.5421	28.6404	57.0304	0.233696	56.7614	57.1832	3
-0.0316228	0.0316228	0.9	1000000	0.996821	3.35446e-05	0.996821	3.35446e-05	28.546	0.106727	28.4412	28.6546	57.2538	0.152151	57.1299	57.4236	3
-0.0177828	0.0316228	0.9	1000000	0.996872	5.16777e-05	0.996872	5.16777e-05	28.6705	0.0634232	28.6243	28.7428	57.2227	0.219437	56.9987	57.4373	3
-0.01	0.0316228	0.9	1000000	0.996875	4.43639e-05	0.996875	4.43639e-05	28.8339	0.0821307	28.7703	28.9266	57.3553	0.224062	57.1436	57.5899	3
-0.00562341	0.0316228	0.9	1000000	0.99685	5.10716e-05	0.99685	5.10716e-05	28.9399	0.147605	28.7945	29.0896	57.1304	0.261746	56.8294	57.3047	3
-0.00316228	0.0316228	0.9	1000000	0.996973	2.18146e-06	0.996973	2.18146e-06	29.5146	0.10272	29.4119	29.6173	57.8688	0.301927	57.5509	58.1517	3
-0.00177828	0.0316228	0.9	1000000	0.997382	4.10307e-05	0.997382	4.10307e-05	29.9386	0.164281	29.7889	30.1143	58.6362	0.370381	58.3217	59.0445	3
-0.001	0.0316228	0.9	1000000	0.997991	1.21771e-05	0.997991	1.21771e-05	30.6636	0.118765	30.5408	30.7779	59.9949	0.0920174	59.9174	60.0966	3
-0.000562341	0.0316228	0.9	1000000	0.998623	6.99859e-06	0.998623	6.99859e-06	30.9001	0.190485	30.7368	31.1094	60.7206	0.218081	60.5364	60.9614	3
-0.000316228	0.0316228	0.9	1000000	0.999128	9.45279e-06	0.999128	9.45279e-06	31.1697	0.135369	31.0167	31.2739	61.7867	0.275408	61.6138	62.1043	3
-0.000177828	0.0316228	0.9	1000000	0.999484	1.02769e-05	0.999484	1.02769e-05	31.4651	0.0401607	31.4218	31.5011	62.3726	0.333182	61.988	62.5729	3
-0.0001	0.0316228	0.9	1000000	0.999702	3.94924e-06	0.999702	3.94924e-06	31.388	0.0678642	31.3285	31.4619	62.802	0.479834	62.4424	63.3468	3
-5.62341e-05	0.0316228	0.9	1000000	0.999826	2.22105e-06	0.999826	2.22105e-06	31.554	0.126597	31.4661	31.6991	62.9387	0.123945	62.8046	63.0491	3
-3.16228e-05	0.0316228	0.9	1000000	0.999901	2.03633e-06	0.999901	2.03633e-06	31.5579	0.138264	31.4114	31.6861	63.0884	0.424882	62.6027	63.3909	3
-1.77828e-05	0.0316228	0.9	1000000	0.999944	8.41965e-07	0.999944	8.41965e-07	31.5036	0.0527146	31.4459	31.5492	63.0314	0.1459	62.9411	63.1998	3
-1e-05	0.0316228	0.9	1000000	0.999968	9.1747e-08	0.999968	9.1747e-08	31.7263	0.311427	31.4044	32.026	63.4851	0.124839	63.4083	63.6291	3
-0.1	0.0562341	0.9	1000000	0.994336	2.98478e-05	0.994336	2.98478e-05	50.59	0.226195	50.3702	50.8221	101.376	0.140482	101.265	101.534	3
-0.0562341	0.0562341	0.9	1000000	0.994369	2.22828e-06	0.994369	2.22828e-06	50.4996	0.110287	50.3734	50.5778	100.948	0.373196	100.638	101.362	3
-0.0316228	0.0562341	0.9	1000000	0.994394	5.07093e-05	0.994394	5.07093e-05	50.8556	0.0256942	50.8277	50.8783	101.548	0.153782	101.384	101.69	3
-0.0177828	0.0562341	0.9	1000000	0.994424	5.19734e-05	0.994424	5.19734e-05	50.9173	0.179255	50.7499	51.1064	101.677	0.539165	101.093	102.155	3
-0.01	0.0562341	0.9	1000000	0.994408	3.89989e-05	0.994408	3.89989e-05	51.2086	0.0992531	51.1192	51.3154	101.794	0.47239	101.265	102.174	3
-0.00562341	0.0562341	0.9	1000000	0.994434	7.10174e-05	0.994434	7.10174e-05	51.5933	0.184687	51.4791	51.8064	102.355	0.342302	101.961	102.582	3
-0.00316228	0.0562341	0.9	1000000	0.994599	6.14683e-05	0.994599	6.14683e-05	52.225	0.110237	52.1028	52.3169	102.813	0.0948402	102.731	102.916	3
-0.00177828	0.0562341	0.9	1000000	0.995349	2.57356e-05	0.995349	2.57356e-05	53.1928	0.106455	53.1115	53.3133	104.454	0.363573	104.053	104.763	3
-0.001	0.0562341	0.9	1000000	0.996458	8.1896e-05	0.996458	8.1896e-05	54.1658	0.181003	53.982	54.3439	106.109	0.352323	105.795	106.49	3
-0.000562341	0.0562341	0.9	1000000	0.997594	2.38253e-05	0.997594	2.38253e-05	54.7899	0.0253941	54.765	54.8158	107.733	0.422639	107.264	108.083	3
-0.000316228	0.0562341	0.9	1000000	0.998471	2.94893e-05	0.998471	2.94893e-05	55.3284	0.248407	55.0435	55.4998	109.168	0.306929	108.876	109.488	3
-0.000177828	0.0562341	0.9	1000000	0.999086	4.97675e-06	0.999086	4.97675e-06	55.7313	0.0689566	55.6746	55.808	110.697	0.228314	110.451	110.903	3
-0.0001	0.0562341	0.9	1000000	0.999462	5.72885e-06	0.999462	5.72885e-06	55.9596	0.0824295	55.8935	56.0519	111.752	0.195825	111.536	111.919	3
-5.62341e-05	0.0562341	0.9	1000000	0.999694	1.93304e-06	0.999694	1.93304e-06	56.0918	0.165087	55.9402	56.2677	112.097	0.566087	111.672	112.74	3
-3.16228e-05	0.0562341	0.9	1000000	0.999825	9.60058e-07	0.999825	9.60058e-07	56.1442	0.129102	56.0655	56.2932	111.803	0.310719	111.447	112.017	3
-1.77828e-05	0.0562341	0.9	1000000	0.999902	1.21015e-06	0.999902	1.21015e-06	56.1662	0.24067	56.0109	56.4435	112.452	0.295955	112.258	112.793	3
-1e-05	0.0562341	0.9	1000000	0.999944	3.27855e-07	0.999944	3.27855e-07	56.2367	0.173997	56.049	56.3925	112.061	0.0698497	112.006	112.139	3
-0.1	0.1	0.9	1000000	0.990047	8.33315e-05	0.990047	8.33315e-05	90.1127	0.146887	89.9784	90.2696	180.212	0.383958	179.769	180.451	3		X
-0.0562341	0.1	0.9	1000000	0.990058	4.4899e-05	0.990058	4.4899e-05	90.1125	0.321508	89.7693	90.4068	180.268	0.365249	179.992	180.682	3		X
-0.0316228	0.1	0.9	1000000	0.990003	4.33817e-05	0.990003	4.33817e-05	90.1565	0.260942	89.8733	90.3873	180.028	0.365989	179.731	180.437	3		X
-0.0177828	0.1	0.9	1000000	0.990053	0.000155585	0.990053	0.000155585	90.459	0.133022	90.3647	90.6112	180.304	0.409941	179.838	180.611	3		X
-0.01	0.1	0.9	1000000	0.989941	9.79421e-05	0.989941	9.79421e-05	91.0403	0.213025	90.7997	91.2049	181.279	0.420073	180.928	181.745	3		X
-0.00562341	0.1	0.9	1000000	0.990055	0.000113827	0.990055	0.000113827	91.7555	0.0669493	91.6782	91.7957	181.052	1.29566	179.929	182.469	3		X
-0.00316228	0.1	0.9	1000000	0.990479	0.000126197	0.990479	0.000126197	92.6744	0.291961	92.3592	92.9356	183.42	1.28061	182.139	184.7	3		X
-0.00177828	0.1	0.9	1000000	0.991681	7.05868e-05	0.991681	7.05868e-05	94.7368	0.710249	94.2405	95.5504	185.893	3.05945	183.17	189.204	3		X
-0.001	0.1	0.9	1000000	0.993699	5.54314e-05	0.993699	5.54314e-05	96.4227	0.171696	96.2328	96.567	188.543	1.00275	187.828	189.689	3		X
-0.000562341	0.1	0.9	1000000	0.995689	2.78503e-05	0.995689	2.78503e-05	97.6161	0.115012	97.5228	97.7446	192.21	0.267164	191.902	192.367	3		X
-0.000316228	0.1	0.9	1000000	0.997281	2.49062e-05	0.997281	2.49062e-05	98.5023	0.294042	98.2746	98.8343	194.936	0.735801	194.09	195.428	3		X
-0.000177828	0.1	0.9	1000000	0.998361	5.33295e-06	0.998361	5.33295e-06	99.2815	0.237259	99.0079	99.4305	197.234	0.207217	197.02	197.433	3		X
-0.0001	0.1	0.9	1000000	0.999046	4.24186e-06	0.999046	4.24186e-06	99.3707	0.314539	99.008	99.5681	198.117	0.517566	197.759	198.711	3		X
-5.62341e-05	0.1	0.9	1000000	0.999456	2.17797e-06	0.999456	2.17797e-06	99.8237	0.198926	99.5975	99.9711	199.201	0.226375	198.944	199.368	3		X
-3.16228e-05	0.1	0.9	1000000	0.99969	5.44641e-07	0.99969	5.44641e-07	99.7874	0.150421	99.6223	99.9166	199.641	0.234462	199.374	199.814	3		X
-1.77828e-05	0.1	0.9	1000000	0.999824	1.4316e-06	0.999824	1.4316e-06	99.722	0.208073	99.4832	99.8645	199.533	0.779957	198.674	200.197	3		X
-1e-05	0.1	0.9	1000000	0.9999	4.91935e-07	0.9999	4.91935e-07	100.027	0.0533025	99.9658	100.061	199.802	0.403471	199.346	200.115	3		X
-0.1	0.177828	0.9	1000000	0.982275	1.22525e-05	0.982275	1.22525e-05	160.356	0.240435	160.081	160.528	319.856	1.29906	318.617	321.208	3		X
-0.0562341	0.177828	0.9	1000000	0.982333	0.000155431	0.982333	0.000155431	160.328	0.314174	160.052	160.67	320.442	0.0671764	320.364	320.482	3		X
-0.0316228	0.177828	0.9	1000000	0.982374	0.00018992	0.982374	0.00018992	160.251	0.479945	159.906	160.799	320.778	1.03604	319.59	321.496	3		X
-0.0177828	0.177828	0.9	1000000	0.98227	0.000157763	0.98227	0.000157763	161.512	0.0362459	161.481	161.552	322.02	1.46397	321.018	323.7	3		X
-0.01	0.177828	0.9	1000000	0.982339	4.33831e-05	0.982339	4.33831e-05	161.666	0.948047	160.83	162.696	321.096	0.451052	320.608	321.498	3		X
-0.00562341	0.177828	0.9	1000000	0.982543	0.00026209	0.982543	0.00026209	163.818	0.584857	163.246	164.415	322.973	2.88534	319.858	325.554	3		X
-0.00316228	0.177828	0.9	1000000	0.982743	0.000105921	0.982743	0.000105921	166.064	0.748696	165.203	166.567	325.406	9.3581	316.923	335.445	3	X	X
-0.00177828	0.177828	0.9	1000000	0.985458	0.000299934	0.985458	0.000299934	168.485	0.625724	167.962	169.178	328.671	4.56951	323.54	332.299	3	X	X
-0.001	0.177828	0.9	1000000	0.988865	0.000121776	0.988865	0.000121776	171.031	0.021727	171.009	171.053	334.258	1.49347	332.88	335.845	3	X	X
-0.000562341	0.177828	0.9	1000000	0.992405	0.000100661	0.992405	0.000100661	173.426	0.264759	173.232	173.727	340.626	2.35989	338.017	342.611	3	X	X
-0.000316228	0.177828	0.9	1000000	0.995191	1.49948e-05	0.995191	1.49948e-05	175.341	0.127447	175.215	175.47	346.485	0.733063	345.734	347.198	3	X	X
-0.000177828	0.177828	0.9	1000000	0.997119	1.95664e-05	0.997119	1.95664e-05	176.222	0.549012	175.849	176.853	349.567	0.626106	348.988	350.231	3	X	X
-0.0001	0.177828	0.9	1000000	0.998301	9.01283e-06	0.998301	9.01283e-06	176.719	0.156404	176.55	176.858	351.975	0.297219	351.632	352.167	3	X	X
-5.62341e-05	0.177828	0.9	1000000	0.999029	6.23024e-06	0.999029	6.23024e-06	177.201	0.562424	176.551	177.535	353.173	1.24734	351.737	353.987	3	X	X
-3.16228e-05	0.177828	0.9	1000000	0.999447	1.6943e-06	0.999447	1.6943e-06	177.68	0.451509	177.189	178.078	354.788	0.811542	353.856	355.337	3	X	X
-1.77828e-05	0.177828	0.9	1000000	0.999687	1.04492e-06	0.999687	1.04492e-06	177.573	0.064726	177.526	177.647	354.6	0.803694	353.818	355.424	3	X	X
-1e-05	0.177828	0.9	1000000	0.999823	1.15747e-06	0.999823	1.15747e-06	177.678	0.444558	177.311	178.173	355.173	0.677475	354.43	355.756	3	X	X
-0.1	0.316228	0.9	1000000	0.968919	0.000103414	0.968919	0.000103414	284.79	0.0743814	284.704	284.839	569.313	0.543144	568.691	569.691	3	X	X
-0.0562341	0.316228	0.9	1000000	0.968924	0.000150879	0.968924	0.000150879	284.818	0.211103	284.577	284.967	569.336	1.01933	568.373	570.404	3	X	X
-0.0316228	0.316228	0.9	1000000	0.968934	0.000281099	0.968934	0.000281099	285.164	0.652726	284.484	285.786	569.829	0.901357	568.796	570.455	3	X	X
-0.0177828	0.316228	0.9	1000000	0.968865	0.000226805	0.968865	0.000226805	285.414	0.462572	284.908	285.815	572.08	0.789627	571.222	572.776	3	X	X
-0.01	0.316228	0.9	1000000	0.9687	0.000451388	0.9687	0.000451388	288.243	1.67227	286.659	289.991	573.677	2.2783	571.342	575.894	3	X	X
-0.00562341	0.316228	0.9	1000000	0.968344	0.000335711	0.968344	0.000335711	292.254	2.29659	290.649	294.885	577.949	6.63604	571.787	584.975	3	X	X
-0.00316228	0.316228	0.9	1000000	0.969125	0.000682052	0.969125	0.000682052	292.41	1.9244	291.26	294.632	572.137	12.4556	558.812	583.487	3	X	X
-0.00177828	0.316228	0.9	1000000	0.97443	0.000761054	0.97443	0.000761054	299.636	2.55998	297.628	302.519	592.686	8.44227	582.95	597.978	3	X	X
-0.001	0.316228	0.9	1000000	0.980149	5.39282e-05	0.980149	5.39282e-05	305.535	0.314112	305.272	305.883	604.194	3.71678	599.905	606.464	3	X	X
-0.000562341	0.316228	0.9	1000000	0.986537	1.66052e-05	0.986537	1.66052e-05	308.517	0.434151	308.246	309.018	604.821	2.68574	602.002	607.35	3	X	X
-0.000316228	0.316228	0.9	1000000	0.991475	3.60338e-05	0.991475	3.60338e-05	311.76	0.82505	310.845	312.447	615.537	3.28548	611.964	618.428	3	X	X
-0.000177828	0.316228	0.9	1000000	0.994861	1.35726e-05	0.994861	1.35726e-05	313.593	0.11475	313.515	313.725	621.731	0.352176	621.411	622.108	3	X	X
-0.0001	0.316228	0.9	1000000	0.996997	1.1235e-05	0.996997	1.1235e-05	314.621	0.385138	314.321	315.055	626.702	0.941844	625.699	627.568	3	X	X
-5.62341e-05	0.316228	0.9	1000000	0.998271	3.30391e-06	0.998271	3.30391e-06	315.332	0.408972	314.894	315.704	628.96	0.920824	627.969	629.789	3	X	X
-3.16228e-05	0.316228	0.9	1000000	0.999014	3.14419e-06	0.999014	3.14419e-06	315.758	0.147175	315.603	315.896	630.754	0.484498	630.377	631.3	3	X	X
-1.77828e-05	0.316228	0.9	1000000	0.999443	1.03087e-06	0.999443	1.03087e-06	316.209	0.434439	315.89	316.704	631.698	0.281252	631.471	632.012	3	X	X
-1e-05	0.316228	0.9	1000000	0.999687	5.28857e-07	0.999687	5.28857e-07	315.973	0.523201	315.369	316.283	631.904	0.648478	631.193	632.463	3	X	X
-0.1	0.562341	0.9	1000000	0.945133	9.31696e-05	0.945133	9.31696e-05	506.966	0.422472	506.511	507.346	1012.05	0.159	1011.88	1012.2	3	X
-0.0562341	0.562341	0.9	1000000	0.945271	0.000196479	0.945271	0.000196479	507.138	1.17826	506.12	508.428	1012.82	1.82869	1011.6	1014.93	3	X
-0.0316228	0.562341	0.9	1000000	0.945454	0.000189967	0.945454	0.000189967	507.561	0.406163	507.187	507.993	1013.75	1.51355	1012.58	1015.46	3	X
-0.0177828	0.562341	0.9	1000000	0.94556	0.000415405	0.94556	0.000415405	509.388	2.87524	506.127	511.558	1014.75	4.14645	1010.08	1018	3	X
-0.01	0.562341	0.9	1000000	0.944506	0.000200835	0.944506	0.000200835	511.37	7.98807	503.147	519.101	1009.06	6.09799	1002.21	1013.88	3	X
-0.00562341	0.562341	0.9	1000000	0.942567	0.00534597	0.942567	0.00534597	515.988	5.3556	510.17	520.712	1033.75	22.6578	1017.14	1059.56	3	X
-0.00316228	0.562341	0.9	1000000	0.944177	0.0019397	0.944177	0.0019397	531.586	5.13525	525.777	535.523	1071.04	11.2893	1058.13	1079.09	3	X
-0.00177828	0.562341	0.9	1000000	0.954033	0.00108024	0.954033	0.00108024	529.695	4.31785	524.841	533.108	1051.18	16.197	1035.85	1068.12	3	X
-0.001	0.562341	0.9	1000000	0.964782	0.000495314	0.964782	0.000495314	540.468	2.91959	537.21	542.848	1063.22	22.2341	1043.41	1087.27	3	X
-0.000562341	0.562341	0.9	1000000	0.976045	0.000160979	0.976045	0.000160979	549.11	0.467493	548.772	549.644	1086	1.95097	1084.3	1088.13	3	X
-0.000316228	0.562341	0.9	1000000	0.984866	9.10287e-05	0.984866	9.10287e-05	554.521	0.114145	554.392	554.607	1093.79	4.65415	1090.52	1099.12	3	X
-0.000177828	0.562341	0.9	1000000	0.990868	3.16195e-05	0.990868	3.16195e-05	557.719	0.532583	557.372	558.333	1107.96	0.269536	1107.66	1108.17	3	X
-0.0001	0.562341	0.9	1000000	0.994661	1.46763e-05	0.994661	1.46763e-05	559.449	0.682172	558.983	560.232	1113.5	2.32926	1111.35	1115.98	3	X
-5.62341e-05	0.562341	0.9	1000000	0.996928	9.63277e-06	0.996928	9.63277e-06	560.742	0.451504	560.414	561.257	1118.63	0.889219	1117.72	1119.5	3	X
-3.16228e-05	0.562341	0.9	1000000	0.998242	9.74625e-07	0.998242	9.74625e-07	561.652	0.187336	561.443	561.805	1121.26	0.344901	1120.87	1121.51	3	X
-1.77828e-05	0.562341	0.9	1000000	0.99901	2.90831e-06	0.99901	2.90831e-06	561.967	0.486904	561.405	562.265	1121.69	0.741738	1121.09	1122.52	3	X
-1e-05	0.562341	0.9	1000000	0.999441	7.15295e-07	0.999441	7.15295e-07	561.897	1.1905	561.117	563.267	1123.27	1.1931	1122.07	1124.45	3	X
-0.1	1	0.9	1000000	0.904801	8.30709e-05	0.904801	8.30709e-05	900.869	0.638741	900.227	901.505	1799.99	2.1958	1797.45	1801.29	3
-0.0562341	1	0.9	1000000	0.90486	0.000295818	0.90486	0.000295818	902.548	3.25378	899.274	905.781	1802.06	2.7349	1798.92	1803.94	3
-0.0316228	1	0.9	1000000	0.904228	0.000365499	0.904228	0.000365499	901.03	1.31745	899.513	901.887	1801.12	8.15133	1791.87	1807.27	3
-0.0177828	1	0.9	1000000	0.905805	0.00111126	0.905805	0.00111126	908.606	10.1668	901.192	920.196	1824.36	23.0071	1810.05	1850.9	3
-0.01	1	0.9	1000000	0.894746	0.0101424	0.894746	0.0101424	915.951	14.8448	900.388	929.955	1816.54	32.0343	1779.71	1837.89	3
-0.00562341	1	0.9	1000000	0.877359	0.00840822	0.877359	0.00840822	921.62	11.4444	908.538	929.779	1865.62	26.2051	1843.12	1894.39	3
-0.00316228	1	0.9	1000000	0.895388	0.00358684	0.895388	0.00358684	935.582	7.32456	930.492	943.977	1857.4	15.7679	1839.46	1869.07	3
-0.00177828	1	0.9	1000000	0.913755	0.00360062	0.913755	0.00360062	949.507	3.23316	946.197	952.657	1880.77	31.7134	1845.5	1906.94	3
-0.001	1	0.9	1000000	0.938248	0.00250519	0.938248	0.00250519	964.547	2.38526	962.954	967.289	1912.99	17.8304	1892.41	1923.9	3
-0.000562341	1	0.9	1000000	0.95789	0.000316151	0.95789	0.000316151	977.972	0.721401	977.488	978.801	1940.76	9.90866	1929.33	1946.92	3
-0.000316228	1	0.9	1000000	0.973262	0.000148528	0.973262	0.000148528	986.29	1.49977	984.63	987.547	1954	16.514	1939.02	1971.71	3
-0.000177828	1	0.9	1000000	0.983802	2.05381e-05	0.983802	2.05381e-05	992.784	0.54184	992.159	993.127	1971.01	3.62415	1968.43	1975.15	3
-0.0001	1	0.9	1000000	0.990551	3.21591e-05	0.990551	3.21591e-05	994.541	1.53421	992.961	996.024	1980.13	1.56924	1978.67	1981.79	3
-5.62341e-05	1	0.9	1000000	0.994551	2.43216e-06	0.994551	2.43216e-06	997.351	1.10672	996.192	998.396	1989.67	2.39126	1986.93	1991.34	3
-3.16228e-05	1	0.9	1000000	0.996893	2.66221e-06	0.996893	2.66221e-06	998.61	0.668141	997.884	999.198	1993.94	0.0340185	1993.91	1993.98	3
-1.77828e-05	1	0.9	1000000	0.998241	7.9576e-06	0.998241	7.9576e-06	998.676	0.0779846	998.587	998.733	1995.59	0.964799	1994.49	1996.29	3
-1e-05	1	0.9	1000000	0.999005	3.38206e-06	0.999005	3.38206e-06	999.092	0.700966	998.557	999.886	1997.72	1.26496	1996.51	1999.03	3
