# Supplementary material for: Low mutational load and high mutation rate variation in gut commensal bacteria
Source: PLoS Biol. 2020 Mar 10;18(3):e3000617. doi: 10.1371/journal.pbio.3000617 (PMC7064181; doi:10.1371/journal.pbio.3000617)
Supplement: S6 Table — Genes shown pass the criteria described in the Methods. dnaE, cadC, and rho are shown in bold, as these were identified as adaptive through independent methods. Genes are annotated to their COG group with EggNOG v4.5.1 [134]. For the clusters Transcription and Signal transduction mechanisms, or if function is unknown or no orthologs are found, we provide a function summary from Ecocyc [129] (to enable understanding what are the functions that such genes are regulating). (XLSX) [file pbio.3000617.s024.xlsx]

## Sheet: S3_Table
S6 Table - Candidate targets of adaptation, identified by parallelism across mutator clones. Genes shown pass the criteria described in the methods. dnaE, cadC and rho are shown in bold as these were identified as adaptive through independent methods. Genes are annotated to their cluster of orthologous group with EggNOG v4.5.1 [116]. For the clusters Transcription, Signal transduction mechanisms …
gene name	size (bp)	G-score	# non-synonymous SNPs	# clones with gene mutated	minimum # mutations in simulations	maximum # mutations in simulations	mean # mutations in simulations	p-value (Benjamin-Hochberg corrected)	Clusters of Orthologous Groups (from EggNOG)	Function summary (from Ecocyc)
dnaE	3483	36.7	10	8	0	7	1.76	7.19E-06	Replication, recombination and repair
uhpA	591	21.5	4	4	0	2	0.3	1.90E-10	Signal transduction mechanisms	uhpA is part of two-component system, which is responsible for sensing and transporting glucose-6-phosphate
bglG	837	18.7	4	4	0	2	0.36	1.90E-10	Transcription	bglG is a regulator of genes involved in the uptake and utilization of β-glucosides
rho	1260	15.5	4	4	0	3	0.74	1.34E-02	Transcription	transcription termination factor
yggP	1278	15.4	4	4	0	3	0.6	5.79E-03	Amino acid transport and metabolism
pgaC	1326	15.1	4	4	0	3	0.7	2.66E-03	Cell wall/membrane/envelope biogenesis
gtrS	1332	15.0	4	3	0	4	0.59	9.65E-03	No orthologs found	gtrS may encode a glucosyltransferase, which is involved in the partial modification of the O-antigen
astB	1344	14.9	4	4	0	3	0.63	4.25E-03	Amino acid transport and metabolism
fliI	1374	14.8	4	4	0	3	0.77	1.66E-02	Cell motility, Intracellular trafficking, secretion, and vesicular transport
cadC	1539	13.9	4	3	0	3	0.79		Transcription	cadC is a transcriptional activator, regulating expression of lysine decarboxylase 1 and lysine:cadaverine antiporter
pphB	657	13.8	3	3	0	2	0.38	7.19E-06	Signal transduction mechanisms	PphB is a phosphoprotein phosphatases. It is involved in the transduction of the misfolded protein stress signal.
paaF	768	2019-12-08	3	3	0	2	0.33	3.04E-10	Lipid transport and metabolism
ylbA	786	2019-12-07	3	3	0	4	0.35	6.00E-04	Function unknown	ylbA is invoolved in the allantoin degradation pathway leading to the production of (S)-ureidoglycolate and ammonia
rcnA	825	2019-12-04	3	3	0	2	0.38	1.43E-06	Inorganic ion transport and metabolism
atpG	864	2019-12-01	3	3	0	3	0.48	3.66E-03	Energy production and conversion
thrS	1929	2019-12-01	4	4	0	4	0.96	3.66E-02	Translation, ribosomal structure and biogenesis
pstA	891	12.0	3	3	0	2	0.48	8.40E-05	Inorganic ion transport and metabolism
ilvY	894	2019-11-09	3	3	0	2	0.39	1.04E-05	Transcription	ilvY activates the expression of ilvC, which is involved in isoleucine and valine biosynthesis
ddpF	927	2019-11-07	3	3	0	3	0.47	3.05E-04	Amino acid transport and metabolism, Inorganic ion transport and metabolism
acuI	975	2019-11-04	3	3	0	3	0.46	6.88E-05	Energy production and conversion
pheS	984	2019-11-04	3	3	0	3	0.54	8.98E-03	Translation, ribosomal structure and biogenesis
flk	996	2019-11-03	3	3	0	3	0.53	1.72E-02	Cell motility
adhP	1011	2019-11-02	3	3	0	3	0.52	8.61E-04	Energy production and conversion
elfG	1071	2019-10-08	3	3	0	2	0.58	2.07E-04	Cell motility, Intracellular trafficking, secretion, and vesicular transport
insQ	1149	2019-10-04	3	3	0	3	0.44	4.78E-05	Replication, recombination and repair
mdtL	1176	2019-10-03	3	3	0	3	0.65	1.46E-02	Defense mechanisms
wcaL	1221	2019-10-01	3	3	0	4	0.69	2.44E-02	Cell wall/membrane/envelope biogenesis
yfeO	1257	2019-09-09	3	3	0	3	0.61	6.87E-03	Inorganic ion transport and metabolism
yhfT	1305	2019-09-07	3	3	0	3	0.61	9.13E-03	Function unknown	Function unknown
dosC	1383	2019-09-03	3	3	0	4	0.76	2.44E-02	Signal transduction mechanisms	dosC encodes a diguanylate cyclase. DosC overexpression has deleterious effects on cell division, decreases motility and increases biofilm formatio
wcaM	1395	2019-09-03	3	3	0	4	0.76	2.89E-02	Cell wall/membrane/envelope biogenesis
prpD	1452	9.0	3	3	0	3	0.74	8.98E-03	Function unknown	prpD encodes a 2-methylcitrate dehydratase. This is involved in the methylcitrate cycle I for using propionate as carbon source
yeaI	1476	2019-08-09	3	3	0	3	0.64	1.65E-03	Signal transduction mechanisms	yeaI is a putative c-di-GMP binding protein. Mutant has increased motility and biofim formation
pck	1623	2019-08-04	3	3	0	3	0.8	2.91E-03	Energy production and conversion
yehU	1686	2019-08-01	3	3	0	4	0.85	4.12E-02	Signal transduction mechanisms	yehU is a regulator of yjjY, which is a potative carbon starvation transporter
eptB	1692	2019-08-01	3	3	0	3	0.85	8.98E-03	Function unknown	eptB encodes the Kdo2-lipid A phosphoethanolamine 7''-transferase. In the presence of Ca2+, this enzyme adds phosphoethanolamine group to the outer Kdo residue of lipopolysaccharide, apparently at position 7
aceF	1893	2019-07-04	3	3	0	4	0.94	4.23E-02	Energy production and conversion
ygfT	1920	2019-07-03	3	3	0	4	0.95	2.44E-02	Amino acid transport and metabolism
yihQ	2037	7.0	3	3	0	3	0.96	2.89E-02	Carbohydrate transport and metabolism
ydbD	2307	2019-06-02	3	3	0	4	0.95	1.82E-02	Function unknown	Function unknown
ynfF	2424	2019-05-09	3	3	0	4	2019-01-13	4.12E-02	Amino acid transport and metabolism
