# Supplementary material for: Low mutational load and high mutation rate variation in gut commensal bacteria
Source: PLoS Biol. 2020 Mar 10;18(3):e3000617. doi: 10.1371/journal.pbio.3000617 (PMC7064181; doi:10.1371/journal.pbio.3000617)
Supplement: S7 Table — (XLSX) [file pbio.3000617.s025.xlsx]

## Sheet: S5_Table
S7 Table – List of oligomers and primers used to mutagenize and confirm mutations (through Sanger sequencing) in dnaQ and dnaE.
	Mutation	Sequence (5´ to 3´)
Oligomers	dnaQ::L145P	G*T*TATCTATTTCGTAGCGAGCACATAACGCATCGgGGCTGTTGCGCTTACCGGGAAACATTTTCCTCG*C*C (reverse)
	dnaE::T771S	G*C*AGGATAGTGCGCTTTCAGCCATAACGaTTGATATGACACCAAAGCATAGGCCGCAGAGTGCGATTTGTTAAAT*C*C (reverse)
Primers	dnaQ	Forward: GTGCCGTTGAAGTGGTGAAC Reverse: CTTGCCTGACGTACAATGCG
	dnaE	Forward: CTATCCGGACGTACAGTGGC Reverse: CACGCGACGGTTCAACTTTT
* phosphorus-thiolate bond
