# Supplementary material for: Low mutational load and high mutation rate variation in gut commensal bacteria
Source: PLoS Biol. 2020 Mar 10;18(3):e3000617. doi: 10.1371/journal.pbio.3000617 (PMC7064181; doi:10.1371/journal.pbio.3000617)
Supplement: S8 Table — (XLSX) [file pbio.3000617.s026.xlsx]

## Sheet: S8_Table
S8 Table - Simulations with a monoclonal population of 10^5 individuals, accumulating neutral and/or deleterious mutations of fixed effect (data for S11 Figure). s_d - fithess effect of deleterious mutations; mutationRate - mutation rate per genome per generation; fNeut - fraction of neutral mutations; carryingCapacity - population size; fitness_#_mean, fitness_#_sd - mean fitness and standard de…
s_d	mutationRate	fNeut	carryingCapacity	fitness_1000_mean	fitness_1000_sd	fitness_2000_mean	fitness_2000_sd	mutations_1000_mean	mutations_1000_sd	mutations_1000_min	mutations_1000_max	mutations_2000_mean	mutations_2000_sd	mutations_2000_min	mutations_2000_max	nrep	mutations_fit_1000	mutations_fit_2000
-0.1	0.001	0	100000	0.998998	8.10587e-05	0.999026	9.1491e-05	0.010021	0.000809794	0.0087	0.01106	0.00975	0.000915666	0.00871	0.01126	10
-0.0562341	0.001	0	100000	0.998979	5.45611e-05	0.999021	8.53656e-05	0.01816	0.00097355	0.01698	0.01972	0.017416	0.00151771	0.0146	0.02038	10
-0.0316228	0.001	0	100000	0.999033	7.19162e-05	0.999002	6.5255e-05	0.030588	0.00227409	0.02622	0.03309	0.031567	0.00206415	0.02818	0.03468	10
-0.0177828	0.001	0	100000	0.999022	7.19038e-05	0.999023	5.11089e-05	0.055046	0.00404749	0.04746	0.06145	0.05497	0.00287317	0.05079	0.0586	10
-0.01	0.001	0	100000	0.999008	7.25847e-05	0.999008	7.40381e-05	0.099244	0.00726932	0.08611	0.10712	0.099262	0.00740614	0.08588	0.1087	10
-0.00562341	0.001	0	100000	0.999018	8.63455e-05	0.998981	7.69647e-05	0.174631	0.0153731	0.15246	0.20102	0.181318	0.013698	0.16729	0.21115	10
-0.00316228	0.001	0	100000	0.999053	6.20731e-05	0.998974	7.62403e-05	0.29975	0.0196494	0.26957	0.33002	0.324475	0.0241223	0.28324	0.35449	10
-0.00177828	0.001	0	100000	0.999107	6.59641e-05	0.999003	7.49772e-05	0.502325	0.0371153	0.44668	0.58456	0.561011	0.0422024	0.51038	0.64188	10
-0.001	0.001	0	100000	0.999394	4.12637e-05	0.999117	3.77043e-05	0.60629	0.0412918	0.51829	0.68723	0.883746	0.0377411	0.84739	0.95696	10
-0.000562341	0.001	0	100000	0.999575	2.94715e-05	0.999338	5.09084e-05	0.755234	0.0524235	0.67491	0.82915	1.17709	0.0905978	1.07887	1.35516	10
-0.000316228	0.001	0	100000	0.999721	2.22549e-05	0.999543	3.42408e-05	0.880878	0.0703933	0.7582	0.96484	1.44698	0.108313	1.30657	1.6318	10
-0.000177828	0.001	0	100000	0.99984	1.52747e-05	0.999697	1.94097e-05	0.901004	0.0859092	0.70015	0.98479	1.70497	0.10918	1.51227	1.87584	10
-0.0001	0.001	0	100000	0.999903	4.59517e-06	0.99982	8.95913e-06	0.969601	0.0459548	0.88435	1.02363	1.79538	0.0896052	1.6294	1.89724	10
-5.62341e-05	0.001	0	100000	0.999944	3.07267e-06	0.999892	7.70228e-06	0.990786	0.0546441	0.91658	1.05583	1.91582	0.136984	1.65867	2.07078	10
-3.16228e-05	0.001	0	100000	0.999969	2.24164e-06	0.999939	3.62476e-06	0.977808	0.070889	0.88744	1.08768	1.92935	0.114632	1.75708	2.12599	10
-1.77828e-05	0.001	0	100000	0.999983	1.13622e-06	0.999966	3.06599e-06	0.955807	0.0638954	0.83945	1.03244	1.93651	0.172419	1.64749	2.18913	10
-1e-05	0.001	0	100000	0.99999	6.6854e-07	0.999981	1.10932e-06	0.982109	0.0668549	0.90067	1.0883	1.92018	0.110934	1.7855	2.13334	10
-0.1	0.00177828	0	100000	0.998187	8.95986e-05	0.99826	8.73345e-05	0.018149	0.000895724	0.01715	0.01986	0.017415	0.0008775	0.01615	0.0192	10
-0.0562341	0.00177828	0	100000	0.998224	0.00010989	0.998248	7.49778e-05	0.031606	0.00195744	0.02923	0.03536	0.031187	0.00133513	0.02939	0.03368	10
-0.0316228	0.00177828	0	100000	0.998119	9.52561e-05	0.998181	7.61078e-05	0.059533	0.00302764	0.05422	0.06363	0.05757	0.00240786	0.05364	0.0616	10
-0.0177828	0.00177828	0	100000	0.998238	7.08238e-05	0.998256	8.23163e-05	0.099149	0.00398237	0.09395	0.10388	0.09816	0.00464147	0.08812	0.10414	10
-0.01	0.00177828	0	100000	0.998191	3.34335e-05	0.998224	0.000137234	0.181018	0.00334059	0.17409	0.1868	0.177712	0.01375	0.15887	0.19895	10
-0.00562341	0.00177828	0	100000	0.998215	7.5881e-05	0.998199	0.00010048	0.317627	0.0134899	0.2926	0.33606	0.320497	0.0178819	0.29132	0.34773	10
-0.00316228	0.00177828	0	100000	0.998278	0.000124947	0.998209	0.000102403	0.545014	0.0395927	0.48972	0.62186	0.566869	0.0324411	0.5306	0.61729	10
-0.00177828	0.00177828	0	100000	0.998508	7.7782e-05	0.998316	0.000100067	0.839823	0.0438014	0.76491	0.90677	0.948015	0.0563463	0.85439	1.02883	10
-0.001	0.00177828	0	100000	0.998882	5.19823e-05	0.998471	6.22479e-05	1.11854	0.0520347	1.04462	1.19644	1.52972	0.0623512	1.45339	1.67098	10
-0.000562341	0.00177828	0	100000	0.999229	2.31473e-05	0.998767	5.20404e-05	1.37095	0.0411895	1.28366	1.41549	2.19481	0.092642	2.03968	2.32924	10
-0.000316228	0.00177828	0	100000	0.999525	1.81241e-05	0.999153	3.68004e-05	1.50099	0.05734	1.40491	1.57305	2.67879	0.116451	2.45022	2.87008	10
-0.000177828	0.00177828	0	100000	0.999713	1.73293e-05	0.999472	3.01531e-05	1.61604	0.0974716	1.47246	1.8018	2.97271	0.169657	2.70662	3.21133	10
-0.0001	0.00177828	0	100000	0.99983	8.10988e-06	0.999678	1.30103e-05	1.70391	0.0811111	1.61537	1.85463	3.22235	0.130142	3.04752	3.49552	10
-5.62341e-05	0.00177828	0	100000	0.999904	3.34077e-06	0.999811	1.32028e-05	1.70792	0.0594139	1.60733	1.79175	3.36194	0.234824	2.96046	3.75251	10
-3.16228e-05	0.00177828	0	100000	0.999943	3.57446e-06	0.999891	5.65846e-06	1.79478	0.113041	1.62443	1.93641	3.44966	0.178956	3.13112	3.66393	10
-1.77828e-05	0.00177828	0	100000	0.999968	1.27408e-06	0.999936	2.58553e-06	1.77961	0.0716486	1.64982	1.8533	3.57482	0.145404	3.35439	3.84954	10
-1e-05	0.00177828	0	100000	0.999982	1.10623e-06	0.999964	2.41064e-06	1.80336	0.110625	1.62919	1.98264	3.5641	0.241072	3.2122	3.84363	10
-0.1	0.00316228	0	100000	0.996803	0.000171586	0.996855	0.000118082	0.03202	0.00172139	0.02916	0.03504	0.031497	0.00118407	0.02933	0.0327	10
-0.0562341	0.00316228	0	100000	0.996884	0.000122201	0.996925	0.000144378	0.055507	0.00218439	0.05247	0.05792	0.054775	0.0025835	0.04994	0.05698	10
-0.0316228	0.00316228	0	100000	0.996802	0.000127429	0.996931	0.000119688	0.10128	0.00403328	0.09542	0.11004	0.097201	0.00379011	0.08758	0.10203	10
-0.0177828	0.00316228	0	100000	0.996862	0.000189769	0.996788	0.000150041	0.17673	0.0107001	0.15947	0.19019	0.180915	0.00846109	0.16987	0.19504	10
-0.01	0.00316228	0	100000	0.996765	0.000123666	0.996836	0.000147926	0.324042	0.0123953	0.30804	0.33867	0.316892	0.0148457	0.29295	0.33533	10
-0.00562341	0.00316228	0	100000	0.996901	0.000117302	0.996834	0.000125232	0.552039	0.0209143	0.50733	0.57188	0.56393	0.0223369	0.53091	0.59795	10
-0.00316228	0.00316228	0	100000	0.997008	9.46851e-05	0.996787	0.000138774	0.947702	0.0300381	0.90869	1.00589	1.0175	0.0439852	0.95317	1.07199	10
-0.00177828	0.00316228	0	100000	0.997396	0.000100913	0.99694	0.000158438	1.46604	0.0568787	1.35103	1.52788	1.72314	0.0893397	1.60022	1.8584	10
-0.001	0.00316228	0	100000	0.99795	7.82365e-05	0.997277	0.000146694	2.05174	0.0783718	1.91021	2.1875	2.72685	0.147017	2.45568	2.92711	10
-0.000562341	0.00316228	0	100000	0.998643	7.30976e-05	0.997855	0.000110892	2.41416	0.130159	2.27317	2.61333	3.81874	0.197533	3.55712	4.11822	10
-0.000316228	0.00316228	0	100000	0.999151	3.84104e-05	0.998512	8.25723e-05	2.68581	0.121566	2.47034	2.86324	4.7103	0.261474	4.30433	5.14502	10
-0.000177828	0.00316228	0	100000	0.999485	1.72807e-05	0.999043	3.00931e-05	2.89921	0.0972219	2.74539	3.01961	5.38361	0.169368	5.04441	5.57559	10
-0.0001	0.00316228	0	100000	0.999695	1.21027e-05	0.999423	2.26752e-05	3.05529	0.12106	2.89185	3.25668	5.77288	0.226881	5.46208	6.21873	10
-5.62341e-05	0.00316228	0	100000	0.999829	1.03337e-05	0.999669	1.32731e-05	3.04701	0.183792	2.74841	3.33839	5.87944	0.236109	5.41652	6.3115	10
-3.16228e-05	0.00316228	0	100000	0.999902	3.46525e-06	0.999806	7.32147e-06	3.09929	0.10959	2.91821	3.26381	6.13193	0.231571	5.61426	6.42348	10
-1.77828e-05	0.00316228	0	100000	0.999944	1.8952e-06	0.999891	4.66582e-06	3.14506	0.106581	2.98366	3.36278	6.13267	0.262409	5.82838	6.75768	10
-1e-05	0.00316228	0	100000	0.999969	1.83545e-06	0.999938	2.71715e-06	3.12796	0.183551	2.89885	3.45664	6.21802	0.271732	5.90609	6.7885	10
-0.1	0.00562341	0	100000	0.994355	0.000124276	0.994378	0.000210471	0.05661	0.0012525	0.05509	0.05875	0.056393	0.00212464	0.05228	0.05959	10
-0.0562341	0.00562341	0	100000	0.994452	0.000132098	0.994334	0.000171046	0.098935	0.00236446	0.0957	0.1032	0.101059	0.00305842	0.09532	0.10509	10
-0.0316228	0.00562341	0	100000	0.99436	0.000224379	0.994423	0.000120472	0.178839	0.00711824	0.1621	0.18631	0.176845	0.0038207	0.17254	0.18448	10
-0.0177828	0.00562341	0	100000	0.994416	0.000202777	0.994425	0.000290166	0.314879	0.0114625	0.29774	0.33522	0.314437	0.0163963	0.29324	0.33733	10
-0.01	0.00562341	0	100000	0.994331	0.000150987	0.994431	0.000151605	0.568502	0.0151504	0.55285	0.5944	0.558449	0.0152538	0.53286	0.58092	10
-0.00562341	0.00562341	0	100000	0.994417	0.000200404	0.994292	0.000153103	0.995604	0.0357635	0.95129	1.05001	1.01793	0.0273923	0.96438	1.05175	10
-0.00316228	0.00562341	0	100000	0.994441	0.000217743	0.994285	0.000153328	1.76262	0.0692381	1.64451	1.87657	1.81226	0.0487923	1.72635	1.8771	10
-0.00177828	0.00562341	0	100000	0.99538	0.000181426	0.994566	0.000304924	2.60423	0.102429	2.44575	2.77029	3.06437	0.172283	2.68584	3.26373	10
-0.001	0.00562341	0	100000	0.99637	0.000123606	0.995259	0.000251101	3.63618	0.12398	3.45179	3.90293	4.75265	0.252147	4.34276	5.20317	10
-0.000562341	0.00562341	0	100000	0.997599	7.5557e-05	0.996189	0.000160768	4.27419	0.134646	4.11153	4.54611	6.79052	0.286856	6.36265	7.19423	10
-0.000316228	0.00562341	0	100000	0.998483	2.76772e-05	0.997333	0.000119679	4.80141	0.0876241	4.68276	4.96262	8.44432	0.379392	7.84795	8.93244	10
-0.000177828	0.00562341	0	100000	0.999083	3.59816e-05	0.998309	7.35447e-05	5.1565	0.202507	4.80822	5.50929	9.5186	0.414218	8.81208	10.1189	10
-0.0001	0.00562341	0	100000	0.999462	1.82568e-05	0.998984	2.59728e-05	5.38539	0.182645	5.05817	5.65437	10.1646	0.259976	9.76623	10.5878	10
-5.62341e-05	0.00562341	0	100000	0.999695	6.86201e-06	0.999405	1.49597e-05	5.43248	0.12206	5.29573	5.60971	10.5822	0.266191	10.0137	10.9669	10
-3.16228e-05	0.00562341	0	100000	0.999824	3.35798e-06	0.999655	7.99066e-06	5.57796	0.106205	5.46066	5.72739	10.9201	0.252774	10.6603	11.3993	10
-1.77828e-05	0.00562341	0	100000	0.999901	4.72639e-06	0.999804	4.23891e-06	5.56378	0.265811	5.14851	5.97649	10.9959	0.238414	10.7236	11.4599	10
-1e-05	0.00562341	0	100000	0.999944	1.78365e-06	0.999889	3.66694e-06	5.58114	0.178376	5.3066	5.82106	11.0978	0.366735	10.5201	11.6671	10
-0.1	0.01	0	100000	0.990098	0.000198699	0.990013	0.000233334	0.099495	0.00201141	0.09695	0.10327	0.100391	0.00234684	0.09693	0.1042	10
-0.0562341	0.01	0	100000	0.990086	0.000287971	0.990035	0.000142829	0.177222	0.00515709	0.16951	0.1875	0.178089	0.00259205	0.17178	0.18101	10
-0.0316228	0.01	0	100000	0.990003	0.00029674	0.990047	0.000265072	0.317759	0.00947113	0.30471	0.32827	0.3163	0.00846075	0.29946	0.32786	10
-0.0177828	0.01	0	100000	0.990137	0.000298773	0.989952	0.000201076	0.557364	0.0169827	0.53264	0.58376	0.567916	0.0113852	0.54843	0.58664	10
-0.01	0.01	0	100000	0.990028	0.000245209	0.989946	0.000289667	1.00217	0.0247365	0.96638	1.03156	1.01052	0.0292119	0.97134	1.05598	10
-0.00562341	0.01	0	100000	0.990112	0.000433156	0.990098	0.000338656	1.76709	0.0776943	1.6783	1.94557	1.7697	0.060789	1.66236	1.87738	10
-0.00316228	0.01	0	100000	0.990332	0.000402504	0.990056	0.000356875	3.07198	0.128314	2.83966	3.24336	3.16035	0.113778	2.95534	3.30018	10
-0.00177828	0.01	0	100000	0.991794	0.000336474	0.98999	0.00091836	4.63371	0.190484	4.46523	5.02984	5.65696	0.521154	4.99841	6.68689	10
-0.001	0.01	0	100000	0.993803	0.00011632	0.991227	0.000509587	6.21621	0.117022	6.02196	6.39857	8.81102	0.513396	7.79296	9.51342	10
-0.000562341	0.01	0	100000	0.995677	7.57081e-05	0.993261	0.000313804	7.70406	0.135198	7.48398	7.96342	12.024	0.561378	11.1277	12.9107	10
-0.000316228	0.01	0	100000	0.997275	6.43037e-05	0.99535	0.000112667	8.62835	0.203862	8.18619	8.82697	14.7399	0.357928	14.3261	15.2899	10
-0.000177828	0.01	0	100000	0.998367	4.41866e-05	0.997015	6.07381e-05	9.18837	0.248829	8.85629	9.7226	16.8112	0.342486	16.4546	17.5564	10
-0.0001	0.01	0	100000	0.999059	2.89121e-05	0.998194	3.80732e-05	9.41338	0.289409	8.89809	9.85788	18.0713	0.381363	17.2685	18.5295	10
-5.62341e-05	0.01	0	100000	0.999457	1.06221e-05	0.998938	1.8186e-05	9.66296	0.188991	9.32456	9.96312	18.8906	0.323727	18.3768	19.4744	10
-3.16228e-05	0.01	0	100000	0.999691	7.13638e-06	0.999396	1.56513e-05	9.77318	0.225743	9.53513	10.213	19.1184	0.495226	18.1934	19.6409	10
-1.77828e-05	0.01	0	100000	0.99982	3.03434e-06	0.999645	6.48314e-06	10.1033	0.170668	9.89866	10.4018	19.95	0.364704	19.4737	20.5841	10
-1e-05	0.01	0	100000	0.9999	2.42074e-06	0.999802	4.70665e-06	9.97174	0.242098	9.44932	10.2831	19.8166	0.470759	18.8645	20.2801	10
-0.1	0.0177828	0	100000	0.982378	0.000249525	0.982392	0.000317579	0.17777	0.00252763	0.17377	0.18306	0.177638	0.00323564	0.17298	0.18275	10
-0.0562341	0.0177828	0	100000	0.98254	0.000268958	0.982428	0.000227055	0.313248	0.00485463	0.30398	0.32208	0.315314	0.00409652	0.31055	0.32236	10
-0.0316228	0.0177828	0	100000	0.982379	0.000408156	0.982318	0.000344946	0.562189	0.0130914	0.53813	0.57709	0.564134	0.0110915	0.55014	0.58454	10
-0.0177828	0.0177828	0	100000	0.982242	0.0002337	0.982355	0.000214587	1.00757	0.0133446	0.98489	1.03363	1.00113	0.0122627	0.98503	1.02325	10
-0.01	0.0177828	0	100000	0.982376	0.000409934	0.982298	0.000404126	1.77808	0.0416326	1.70393	1.85171	1.78609	0.0410748	1.73033	1.85046	10
-0.00562341	0.0177828	0	100000	0.982549	0.000801359	0.982362	0.000533494	3.13079	0.144681	2.97436	3.38047	3.16452	0.0964836	3.07637	3.3424	10
-0.00316228	0.0177828	0	100000	0.983202	0.000788415	0.981544	0.00165658	5.35732	0.253005	5.03201	5.73982	5.89074	0.532719	5.11225	6.69157	10
-0.00177828	0.0177828	0	100000	0.985386	0.000589938	0.981929	0.00173946	8.27866	0.335998	7.60991	8.75551	10.2541	0.995285	8.40643	11.8141	10
-0.001	0.0177828	0	100000	0.988775	0.000238541	0.983866	0.00133371	11.2881	0.240958	10.9219	11.6731	16.2653	1.35497	14.5817	18.5033	10
-0.000562341	0.0177828	0	100000	0.992411	0.000187294	0.987988	0.000614859	13.5466	0.335612	13.2082	14.1401	21.4895	1.10516	19.6243	22.5365	10
-0.000316228	0.0177828	0	100000	0.995154	0.000129636	0.991599	0.000235561	15.3602	0.41185	14.5094	15.9402	26.678	0.750841	25.1221	27.4962	10
-0.000177828	0.0177828	0	100000	0.997106	4.45655e-05	0.994687	8.14159e-05	16.2965	0.251373	15.9554	16.6961	29.9584	0.460128	28.9942	30.756	10
-0.0001	0.0177828	0	100000	0.998306	3.50974e-05	0.996758	3.1056e-05	16.9567	0.351562	16.2062	17.3729	32.4725	0.311656	31.8726	32.9836	10
-5.62341e-05	0.0177828	0	100000	0.999023	1.58667e-05	0.998113	2.94709e-05	17.3841	0.282433	16.9852	17.9804	33.5922	0.525122	32.6398	34.2202	10
-3.16228e-05	0.0177828	0	100000	0.999444	7.96786e-06	0.998912	1.85991e-05	17.5816	0.252112	17.1235	17.9063	34.436	0.588778	33.0091	35.1751	10
-1.77828e-05	0.0177828	0	100000	0.999686	5.05457e-06	0.999375	1.27163e-05	17.6551	0.284331	17.0075	17.9245	35.1541	0.715537	34.334	36.5372	10
-1e-05	0.0177828	0	100000	0.999822	3.83855e-06	0.999645	7.11806e-06	17.8179	0.383923	17.1909	18.2938	35.4735	0.712041	34.1345	36.1886	10
-0.1	0.0316228	0	100000	0.968995	0.000515706	0.969024	0.000312703	0.314976	0.00533913	0.30644	0.32424	0.31462	0.00326382	0.31006	0.31972	10
-0.0562341	0.0316228	0	100000	0.968934	0.000476556	0.968935	0.000716481	0.561188	0.00866002	0.54815	0.57307	0.561217	0.0131321	0.54298	0.58153	10
-0.0316228	0.0316228	0	100000	0.969071	0.000563854	0.968747	0.000293399	0.993588	0.0184096	0.96143	1.02486	1.00408	0.00958461	0.98637	1.01728	10
-0.0177828	0.0316228	0	100000	0.968731	0.000511105	0.969055	0.000570226	1.78665	0.0294671	1.71448	1.82729	1.76776	0.0329172	1.69252	1.8127	10
-0.01	0.0316228	0	100000	0.968746	0.00115313	0.968685	0.00107528	3.17547	0.118558	3.00117	3.39112	3.18133	0.110744	3.02286	3.36756	10
-0.00562341	0.0316228	0	100000	0.968754	0.00142077	0.965286	0.00395858	5.64463	0.259823	5.31449	6.11877	6.28211	0.727304	5.4119	7.43382	10
-0.00316228	0.0316228	0	100000	0.96848	0.00160151	0.957341	0.00408224	10.1259	0.52171	9.20699	10.7881	13.7812	1.34677	12.1848	16.1515	10
-0.00177828	0.0316228	0	100000	0.97332	0.00154884	0.961509	0.00313339	15.2065	0.892329	13.5801	16.5373	22.0678	1.8286	18.3541	24.7047	10
-0.001	0.0316228	0	100000	0.980087	0.000749852	0.969794	0.00172946	20.1144	0.764255	19.286	21.8103	30.6678	1.78191	28.0068	33.049	10
-0.000562341	0.0316228	0	100000	0.98636	0.00030864	0.977589	0.000633385	24.4221	0.556152	23.7299	25.3139	40.3032	1.15168	38.528	41.6507	10
-0.000316228	0.0316228	0	100000	0.991469	7.28162e-05	0.985157	0.000324274	27.0932	0.232113	26.7638	27.4036	47.2881	1.04026	45.8335	48.8913	10
-0.000177828	0.0316228	0	100000	0.994881	5.9639e-05	0.990558	0.000204365	28.8619	0.33692	28.1066	29.3175	53.3508	1.1596	51.0141	55.2745	10
-0.0001	0.0316228	0	100000	0.997003	3.35652e-05	0.994261	8.16695e-05	30.0106	0.336635	29.5046	30.4329	57.5577	0.82111	55.881	58.4277	10
-5.62341e-05	0.0316228	0	100000	0.998259	1.99691e-05	0.996623	3.71089e-05	30.9938	0.355735	30.4761	31.6326	60.1461	0.662067	59.1671	61.1067	10
-3.16228e-05	0.0316228	0	100000	0.999017	1.10432e-05	0.998072	1.67212e-05	31.0956	0.349579	30.4672	31.4894	61.0251	0.529803	60.1352	62.2253	10
-1.77828e-05	0.0316228	0	100000	0.99944	7.40604e-06	0.998894	1.5132e-05	31.5138	0.416704	30.8928	32.2456	62.2113	0.851871	60.3453	63.6693	10
-1e-05	0.0316228	0	100000	0.999684	2.84917e-06	0.999374	8.04459e-06	31.5935	0.285007	31.128	32.0047	62.6128	0.804953	61.1455	63.9257	10
-0.1	0.0562341	0	100000	0.944908	0.000347051	0.945175	0.000419993	0.56666	0.00359125	0.5572	0.56965	0.563912	0.00434381	0.556	0.56897	10
-0.0562341	0.0562341	0	100000	0.945184	0.000736358	0.945231	0.00046947	1.00248	0.0137778	0.97681	1.01941	1.00156	0.00877142	0.99176	1.02132	10
-0.0316228	0.0562341	0	100000	0.945483	0.000750679	0.944943	0.000596065	1.77313	0.0249419	1.73232	1.81329	1.79089	0.0197829	1.75936	1.82382	10
-0.0177828	0.0562341	0	100000	0.945516	0.000879311	0.945681	0.000746332	3.15047	0.0519768	3.04458	3.22229	3.14107	0.0439191	3.07585	3.1981	10
-0.01	0.0562341	0	100000	0.938994	0.00526202	0.934876	0.00661694	6.2924	0.557216	5.37549	7.01212	6.73052	0.702888	5.45753	7.58901	10
-0.00562341	0.0562341	0	100000	0.933274	0.0046172	0.904248	0.00826903	12.2729	0.879303	10.9283	14.3028	17.8805	1.61658	14.9657	19.8135	10
-0.00316228	0.0562341	0	100000	0.939008	0.00510753	0.907121	0.00999042	19.8961	1.71557	17.2743	22.5072	30.8164	3.47353	25.2544	36.1175	10
-0.00177828	0.0562341	0	100000	0.951068	0.00180769	0.922938	0.00414436	28.2075	1.06632	26.0597	29.4214	45.0798	2.51776	39.5388	48.5648	10
-0.001	0.0562341	0	100000	0.964769	0.00109268	0.943088	0.00333819	35.8665	1.12988	33.944	37.265	58.5894	3.53378	52.699	63.8037	10
-0.000562341	0.0562341	0	100000	0.976165	0.000737603	0.959383	0.00142106	42.8976	1.34173	40.2505	45.0179	73.7319	2.63217	69.8894	77.831	10
-0.000316228	0.0562341	0	100000	0.984857	0.000224944	0.973611	0.000580911	48.2545	0.721666	47.0606	49.1853	84.5701	1.88454	82.0298	87.8324	10
-0.000177828	0.0562341	0	100000	0.990927	9.04952e-05	0.983308	0.000292513	51.2525	0.513539	50.6129	52.4644	94.6588	1.67158	91.7252	96.9443	10
-0.0001	0.0562341	0	100000	0.99468	5.47263e-05	0.989863	0.000184546	53.3455	0.550235	52.4294	54.242	101.885	1.86428	99.3366	104.609	10
-5.62341e-05	0.0562341	0	100000	0.996913	3.65113e-05	0.994049	6.69838e-05	54.9846	0.651261	53.9518	56.0403	106.142	1.19821	104.251	108.609	10
-3.16228e-05	0.0562341	0	100000	0.99825	1.8716e-05	0.996571	3.91711e-05	55.3794	0.592855	54.2234	56.5323	108.632	1.24296	106.645	110.592	10
-1.77828e-05	0.0562341	0	100000	0.99901	1.11669e-05	0.998037	2.63787e-05	55.7069	0.628583	55.0396	56.9102	110.484	1.48634	108.37	112.759	10
-1e-05	0.0562341	0	100000	0.999439	3.30249e-06	0.998888	1.07109e-05	56.1079	0.330428	55.7129	56.5686	111.309	1.07227	109.489	112.758	10
-0.1	0.1	0	100000	0.90477	0.000711166	0.904652	0.00102638	1.00068	0.00749092	0.99006	1.01126	1.00219	0.0110944	0.98508	1.02031	10
-0.0562341	0.1	0	100000	0.904455	0.00109232	0.905641	0.000646986	1.78587	0.0209686	1.74934	1.81852	1.76274	0.0125819	1.73874	1.77548	10
-0.0316228	0.1	0	100000	0.905667	0.00130201	0.90452	0.000915762	3.13353	0.0453581	3.05229	3.18723	3.17327	0.0312317	3.11156	3.2032	10
-0.0177828	0.1	0	100000	0.899864	0.00820341	0.895755	0.0116517	5.93248	0.510025	5.40214	6.95865	6.19139	0.728197	5.45371	7.70848	10
-0.01	0.1	0	100000	0.861067	0.0120238	0.791938	0.0215497	14.937	1.3933	13.2385	17.5446	23.2904	2.73185	20.4988	27.9568	10
-0.00562341	0.1	0	100000	0.859845	0.00901085	0.774742	0.00705304	26.8253	1.85923	23.9779	30.3023	45.3057	1.61084	42.5483	47.1253	10
-0.00316228	0.1	0	100000	0.881698	0.0084159	0.803391	0.0110176	39.8022	3.01454	35.6838	45.2773	69.1794	4.32464	62.4788	75.1005	10
-0.00177828	0.1	0	100000	0.909506	0.00407145	0.843487	0.00759241	53.3274	2.51375	50.4926	58.0314	95.6818	5.0566	87.8448	103.215	10
-0.001	0.1	0	100000	0.936302	0.00176286	0.893054	0.003827	65.8122	1.87548	60.9656	68.1305	113.085	4.27746	105.464	119.355	10
-0.000562341	0.1	0	100000	0.957286	0.00100423	0.926689	0.00294372	77.6253	1.86154	73.514	80.3979	135.385	5.63428	121.93	141.121	10
-0.000316228	0.1	0	100000	0.973435	0.000379335	0.953702	0.00177807	85.1427	1.23131	83.2191	87.5566	149.904	5.88933	137.178	155.372	10
-0.000177828	0.1	0	100000	0.983916	0.00013953	0.970346	0.000316555	91.1803	0.797495	89.5951	92.3489	169.276	1.83316	166.906	172.028	10		X
-0.0001	0.1	0	100000	0.990524	5.79305e-05	0.982055	0.000215521	95.2153	0.584545	94.3561	96.0673	181.081	2.19424	177.365	184.258	10		X
-5.62341e-05	0.1	0	100000	0.994549	4.70774e-05	0.989393	7.11205e-05	97.1919	0.84163	95.7262	98.4393	189.623	1.27787	187.747	191.783	10		X
-3.16228e-05	0.1	0	100000	0.996908	1.97041e-05	0.993904	3.84347e-05	97.9194	0.625039	96.7202	99.2483	193.372	1.22285	191.403	195.194	10		X
-1.77828e-05	0.1	0	100000	0.998239	1.35927e-05	0.996506	1.59502e-05	99.134	0.765705	97.9559	100.76	196.812	0.900047	195.17	197.969	10		X
-1e-05	0.1	0	100000	0.999009	5.59962e-06	0.998027	1.41956e-05	99.1515	0.560533	98.38	100.049	197.532	1.42244	195.867	200.993	10		X
-0.1	0.177828	0	100000	0.83739	0.00132119	0.836724	0.00118688	1.77468	0.015609	1.7408	1.79662	1.78275	0.0141884	1.76553	1.81441	10
-0.0562341	0.177828	0	100000	0.837388	0.00113583	0.836217	0.00202271	3.15627	0.0231588	3.12907	3.20231	3.18069	0.0417836	3.12025	3.25327	10
-0.0316228	0.177828	0	100000	0.836205	0.00340907	0.836459	0.00491046	5.65608	0.128158	5.46541	5.86608	5.64523	0.182932	5.42796	6.03858	10
-0.0177828	0.177828	0	100000	0.704751	0.00915036	0.589483	0.0219511	19.5887	0.724681	18.5932	20.9011	29.5723	2.0855	26.9349	33.3802	10
-0.01	0.177828	0	100000	0.681214	0.0241135	0.49747	0.0252822	38.3272	3.52381	32.7646	43.4832	69.6668	5.22106	62.5445	82.3772	10
-0.00562341	0.177828	0	100000	0.708114	0.0153378	0.534032	0.0179986	61.3048	3.82945	55.1548	66.2453	111.393	6.05842	104.801	123.563	10
-0.00316228	0.177828	0	100000	0.767912	0.00661509	0.62628	0.0116056	83.4435	2.70868	77.7323	86.6389	147.85	5.83839	136.475	157.025	10
-0.00177828	0.177828	0	100000	0.831569	0.00459206	0.717823	0.00613021	103.681	3.10032	97.9404	108.989	186.333	4.81764	180.256	195.052	10		X
-0.001	0.177828	0	100000	0.888545	0.00334298	0.804869	0.00450016	118.157	3.75515	112.1	122.388	217.02	5.5828	207.788	225.561	10		X
-0.000562341	0.177828	0	100000	0.925956	0.000844461	0.869283	0.0044506	136.796	1.61933	134.565	139.824	249.099	9.09811	234.034	262.381	10		X
-0.000316228	0.177828	0	100000	0.952813	0.00059692	0.916359	0.00201259	152.854	1.97895	149.818	155.705	276.205	6.94527	263.512	290.823	10		X
-0.000177828	0.177828	0	100000	0.971289	0.000293215	0.947451	0.000743092	163.815	1.69665	160.089	165.844	303.55	4.40745	296.205	308.867	10		X
-0.0001	0.177828	0	100000	0.983196	4.26107e-05	0.968131	0.000176878	169.472	0.433269	168.885	170.45	323.874	1.8258	321.574	326.613	10	X	X
-5.62341e-05	0.177828	0	100000	0.990293	4.98785e-05	0.981215	0.000111577	173.454	0.895627	172.034	175.248	337.22	2.0209	332.536	339.256	10	X	X
-3.16228e-05	0.177828	0	100000	0.994491	2.76906e-05	0.989195	6.00076e-05	174.683	0.880543	173.551	175.924	343.557	1.91809	340.637	346.416	10	X	X
-1.77828e-05	0.177828	0	100000	0.99688	2.71194e-05	0.993806	2.56788e-05	175.741	1.52975	173.303	177.711	349.396	1.45299	346.379	350.927	10	X	X
-1e-05	0.177828	0	100000	0.998227	9.75547e-06	0.996475	2.12047e-05	177.413	0.977271	175.711	178.845	353.076	2.12807	349.729	355.659	10	X	X
-0.1	0.316228	0	100000	0.72898	0.00204271	0.728987	0.0023281	3.16124	0.0261394	3.13643	3.21005	3.16108	0.0306673	3.09586	3.19736	10
-0.0562341	0.316228	0	100000	0.72765	0.00270654	0.72927	0.00394467	5.65402	0.0642609	5.56677	5.7509	5.61352	0.0932872	5.51228	5.77401	10
-0.0316228	0.316228	0	100000	0.463261	0.0326727	0.272304	0.0312707	24.1767	2.26057	21.6651	28.9658	40.8168	3.58231	34.7511	47.4128	10
-0.0177828	0.316228	0	100000	0.351009	0.0157283	0.152065	0.0124201	58.5341	2.45422	54.0461	61.0968	105.271	4.55504	98.6985	113.305	10
-0.01	0.316228	0	100000	0.396523	0.0198266	0.172288	0.0103135	92.2794	5.09185	87.1505	103.315	175.255	6.01321	167.214	186.946	10		X
-0.00562341	0.316228	0	100000	0.48113	0.0187079	0.249814	0.0110183	129.953	6.77971	114.624	140.344	246.214	7.70443	231.357	255.16	10		X
-0.00316228	0.316228	0	100000	0.594241	0.0107191	0.377066	0.00777984	164.461	5.67699	155.579	171.574	308.086	6.50401	296.898	317.544	10		X
-0.00177828	0.316228	0	100000	0.705926	0.0051447	0.51819	0.00773192	195.742	4.09258	189.611	202.376	369.495	8.4256	360.095	386.468	10	X	X
-0.001	0.316228	0	100000	0.798919	0.00415381	0.652525	0.00533739	224.452	5.19799	216.942	232.547	426.779	8.14781	409.375	438.594	10	X	X
-0.000562341	0.316228	0	100000	0.867874	0.00168311	0.766551	0.00268114	251.977	3.44737	246.754	256.644	472.69	6.22933	466.628	486.754	10	X	X
-0.000316228	0.316228	0	100000	0.917339	0.000931641	0.851004	0.00175573	272.831	3.20528	266.977	275.388	510.16	6.52484	501.022	520.332	10	X	X
-0.000177828	0.316228	0	100000	0.949622	0.0003604	0.907584	0.00122588	290.68	2.13254	287.238	294.166	545.289	7.59325	534.857	558.072	10	X	X
-0.0001	0.316228	0	100000	0.970356	0.00010779	0.944217	0.00101094	300.921	1.1101	298.634	302.287	573.999	10.6923	545.99	583.347	10	X	X
-5.62341e-05	0.316228	0	100000	0.982846	8.24563e-05	0.966927	0.000223009	307.685	1.49143	305.452	310.594	598.074	4.09995	592.286	605.905	10	X	X
-3.16228e-05	0.316228	0	100000	0.99021	2.74633e-05	0.980836	8.05799e-05	311.115	0.877196	309.175	312.501	611.909	2.59796	607.624	615.653	10	X	X
-1.77828e-05	0.316228	0	100000	0.994442	1.87012e-05	0.989025	4.33551e-05	313.431	1.05759	312.368	315.508	620.58	2.46495	616.895	625.181	10	X	X
-1e-05	0.316228	0	100000	0.996858	1.64143e-05	0.993771	2.86621e-05	314.738	1.64659	312.327	317.77	624.826	2.88423	621.421	629.706	10	X	X
-0.1	0.562341	0	100000	0.571118	0.00503061	0.570842	0.00491107	5.60306	0.0834043	5.49489	5.75601	5.60742	0.0774671	5.50033	5.71093	10
-0.0562341	0.562341	0	100000	0.17464	0.0262513	0.0474786	0.0154068	30.6068	2.77211	27.5227	36.2815	53.7956	5.89742	45.0896	62.9105	10
-0.0316228	0.562341	0	100000	0.0626944	0.00844392	0.00567488	0.00118769	86.6864	4.18582	81.088	92.1275	161.789	6.38772	152.134	171.509	10
-0.0177828	0.562341	0	100000	0.0670437	0.00792794	0.00546724	0.000858496	151.177	6.54348	139.563	161.694	291.173	9.09468	279.172	304.179	10		X
-0.01	0.562341	0	100000	0.118315	0.00642038	0.0165432	0.00117646	212.681	5.35843	202.597	219.398	408.536	6.97536	396.667	416.411	10	X	X
-0.00562341	0.562341	0	100000	0.213914	0.00866745	0.0504068	0.00288091	273.75	7.06223	257.756	283.639	530.194	9.93886	511.988	542.617	10	X	X
-0.00316228	0.562341	0	100000	0.358914	0.00741079	0.13844	0.00567144	323.705	6.5495	315.689	335.511	624.678	12.9736	601.246	651.235	10	X	X
-0.00177828	0.562341	0	100000	0.511783	0.00907407	0.274321	0.00557788	376.534	9.91534	356.034	391.713	726.925	11.3798	706.675	744.298	10	X
-0.001	0.562341	0	100000	0.656287	0.0050714	0.447222	0.00496999	421.062	7.72694	409.324	436.012	804.452	11.1133	790.047	821.152	10	X
-0.000562341	0.562341	0	100000	0.773634	0.00272075	0.611283	0.0035118	456.361	6.25061	448.002	467.44	875.113	10.2256	864.19	893.142	10	X
-0.000316228	0.562341	0	100000	0.85701	0.00132265	0.744638	0.00256552	487.942	4.87103	476.721	493.421	932.347	10.8835	912.123	946.159	10	X
-0.000177828	0.562341	0	100000	0.912392	0.000649767	0.839167	0.0023659	515.581	4.00131	509.31	521.772	986.024	15.7974	943.685	998.343	10	X
-0.0001	0.562341	0	100000	0.947891	0.00019602	0.902737	0.000769404	535.161	2.06676	531.838	538.838	1023.24	8.51817	1006.96	1034.14	10	X
-5.62341e-05	0.562341	0	100000	0.969688	8.97009e-05	0.941898	0.000318859	547.362	1.6446	544.749	550.619	1064.46	6.01679	1055.87	1077.47	10	X
-3.16228e-05	0.562341	0	100000	0.982633	4.49766e-05	0.966097	0.000142622	554.015	1.44722	551.725	555.841	1090.7	4.66708	1079.96	1096.31	10	X
-1.77828e-05	0.562341	0	100000	0.990147	2.71354e-05	0.980548	5.04148e-05	556.832	1.54086	554.764	559.552	1104.66	2.89091	1098.4	1108.02	10	X
-1e-05	0.562341	0	100000	0.994422	1.36508e-05	0.988929	2.58674e-05	559.345	1.3728	556.527	561.304	1113.32	2.61543	1108.33	1115.82	10	X
-0.1	1	0	100000	0.0194454	0.00756171	0.000892871	0.000415089	38.4477	3.30783	32.2851	41.9427	68.1542	4.72777	62.2049	74.9995	10
-0.0562341	1	0	100000	0.000453355	0.000131839	4.4462e-06	1.10104e-07	134.15	5.24877	126.639	143.088	198.857	0.0292476	198.805	198.892	10		X
-0.0316228	1	0	100000	0.000442436	9.74796e-05	3.86942e-06	3.54218e-08	241.453	7.11543	231.089	255.76	358.96	0.00997097	358.937	358.969	10	X	X
-0.0177828	1	0	100000	0.00194769	0.00049952	4.31753e-06	4.95293e-07	349.919	15.081	325.463	382.976	641.825	0.160572	641.481	641.942	10	X	X
-0.01	1	0	100000	0.0103329	0.0012288	0.000130034	1.73613e-05	455.86	11.7799	438.251	473.516	891.473	14.5648	875.002	926.635	10	X
-0.00562341	1	0	100000	0.0446722	0.00201237	0.00235235	0.000200972	551.607	8.06017	539.935	567.366	1074.05	15.0822	1047.37	1095.9	10	X
-0.00316228	1	0	100000	0.13591	0.00303251	0.0200071	0.00113375	630.395	6.98266	615.226	638.49	1235.69	18.5647	1216.38	1279.9	10	X
-0.00177828	1	0	100000	0.284052	0.0061175	0.0862113	0.00321436	707.42	12.0775	684.547	727.593	1377.55	20.7939	1343.19	1405.45	10
-0.001	1	0	100000	0.460864	0.00423952	0.221838	0.00335681	774.444	9.17755	757.391	787.26	1505.29	15.0856	1474.22	1531.07	10
-0.000562341	1	0	100000	0.627754	0.0043348	0.403714	0.00361727	827.894	12.2387	802.355	842.839	1612.7	15.9254	1587.88	1636	10
-0.000316228	1	0	100000	0.757769	0.0015214	0.583997	0.00178254	877.097	6.35262	868.673	888.91	1700.69	9.65437	1687.49	1717.26	10
-0.000177828	1	0	100000	0.848926	0.000835176	0.729934	0.00251868	921.01	5.52114	908.633	927.264	1770.2	19.3776	1731.85	1796.46	10
-0.0001	1	0	100000	0.909289	0.00025751	0.831975	0.00055672	950.918	2.8293	945.078	954.018	1839.5	6.68783	1829.13	1850.1	10
-5.62341e-05	1	0	100000	0.946799	9.73639e-05	0.899032	0.000670944	972.157	1.82838	969.517	974.417	1892.75	13.2582	1860.79	1906.33	10
-3.16228e-05	1	0	100000	0.969347	0.000104134	0.940436	0.000170868	984.501	3.3969	980.245	989.566	1942.01	5.74154	1930.72	1950.59	10
-1.77828e-05	1	0	100000	0.982516	4.70625e-05	0.965662	5.27991e-05	991.885	2.69356	987.48	995.415	1964.91	3.07405	1960.65	1970.44	10
-1e-05	1	0	100000	0.990099	2.1168e-05	0.980386	3.65367e-05	995.024	2.13782	991.441	997.691	1980.94	3.7263	1976.4	1987.49	10
-0.1	0.001	0.5	100000	0.999503	4.20219e-05	0.999503	4.20219e-05	0.485287	0.0835436	0.39099	0.55006	0.992997	0.0744445	0.94783	1.07892	3
-0.0562341	0.001	0.5	100000	0.999557	3.61481e-05	0.999557	3.61481e-05	0.451073	0.00959669	0.4404	0.45899	0.94446	0.0627444	0.90192	1.01652	3
-0.0316228	0.001	0.5	100000	0.999466	3.89104e-05	0.999466	3.89104e-05	0.530863	0.086055	0.43179	0.58702	0.989747	0.0632502	0.9168	1.02933	3
-0.0177828	0.001	0.5	100000	0.999466	9.96072e-06	0.999466	9.96072e-06	0.55137	0.0290312	0.52545	0.58274	0.995023	0.0270276	0.97193	1.02475	3
-0.01	0.001	0.5	100000	0.999499	4.11447e-05	0.999499	4.11447e-05	0.538277	0.0861827	0.44933	0.6214	1.06041	0.159503	0.89646	1.21506	3
-0.00562341	0.001	0.5	100000	0.999517	1.23782e-05	0.999517	1.23782e-05	0.626683	0.0700517	0.56391	0.70225	1.17135	0.154521	0.99464	1.28108	3
-0.00316228	0.001	0.5	100000	0.999525	3.01155e-05	0.999525	3.01155e-05	0.627467	0.0256182	0.60864	0.65664	1.07734	0.0701779	1.01004	1.15008	3
-0.00177828	0.001	0.5	100000	0.999585	4.69099e-05	0.999585	4.69099e-05	0.749783	0.0695693	0.70884	0.83011	1.29584	0.078405	1.22337	1.37907	3
-0.001	0.001	0.5	100000	0.999662	3.97041e-05	0.999662	3.97041e-05	0.85809	0.0323556	0.82847	0.89262	1.42255	0.140631	1.30198	1.57704	3
-0.000562341	0.001	0.5	100000	0.999765	1.68345e-05	0.999765	1.68345e-05	0.92376	0.0241098	0.90247	0.94994	1.63361	0.10311	1.51477	1.69927	3
-0.000316228	0.001	0.5	100000	0.999853	1.82667e-05	0.999853	1.82667e-05	0.939057	0.0906741	0.867	1.04087	1.73491	0.0264255	1.70461	1.7532	3
-0.000177828	0.001	0.5	100000	0.999913	5.17442e-06	0.999913	5.17442e-06	1.02088	0.0226071	0.99517	1.03765	2.00857	0.122999	1.86661	2.08325	3
-0.0001	0.001	0.5	100000	0.999951	3.72981e-06	0.999951	3.72981e-06	1.00582	0.0366347	0.9651	1.0361	1.95958	0.106645	1.89239	2.08255	3
-5.62341e-05	0.001	0.5	100000	0.999973	2.28546e-06	0.999973	2.28546e-06	0.980503	0.0580571	0.94452	1.04748	1.94064	0.139477	1.83669	2.09915	3
-3.16228e-05	0.001	0.5	100000	0.999984	1.56807e-06	0.999984	1.56807e-06	1.0716	0.0506495	1.02243	1.12361	1.99008	0.239258	1.76453	2.24102	3
-1.77828e-05	0.001	0.5	100000	0.999992	5.76894e-07	0.999992	5.76894e-07	0.992263	0.066018	0.92396	1.05573	2.02939	0.122414	1.89231	2.12779	3
-1e-05	0.001	0.5	100000	0.999995	9.88854e-08	0.999995	9.88854e-08	0.920873	0.0776187	0.86828	1.01002	1.92813	0.00333501	1.92432	1.93052	3
-0.1	0.00177828	0.5	100000	0.999153	7.34101e-05	0.999153	7.34101e-05	0.881877	0.108638	0.78699	1.00038	1.71864	0.0847572	1.64701	1.81221	3
-0.0562341	0.00177828	0.5	100000	0.999091	3.92651e-05	0.999091	3.92651e-05	0.923733	0.0816498	0.84378	1.00698	1.82076	0.218429	1.59645	2.03279	3
-0.0316228	0.00177828	0.5	100000	0.999131	3.04693e-05	0.999131	3.04693e-05	0.854483	0.105837	0.76432	0.97101	1.68815	0.0957143	1.60929	1.79464	3
-0.0177828	0.00177828	0.5	100000	0.999125	0.00011776	0.999125	0.00011776	0.976147	0.0715744	0.90126	1.04387	1.81227	0.0975865	1.72967	1.91995	3
-0.01	0.00177828	0.5	100000	0.99906	7.62764e-05	0.99906	7.62764e-05	0.965657	0.0689944	0.9018	1.03884	1.85861	0.0608579	1.81748	1.92852	3
-0.00562341	0.00177828	0.5	100000	0.999081	2.4098e-05	0.999081	2.4098e-05	1.03899	0.0928331	0.94397	1.12947	2.03353	0.169181	1.86944	2.20738	3
-0.00316228	0.00177828	0.5	100000	0.99911	0.000100522	0.99911	0.000100522	1.143	0.0718505	1.06769	1.2108	2.07351	0.183896	1.88293	2.2499	3
-0.00177828	0.00177828	0.5	100000	0.999211	6.00499e-05	0.999211	6.00499e-05	1.29665	0.0550601	1.2334	1.33386	2.31361	0.064658	2.23926	2.35665	3
-0.001	0.00177828	0.5	100000	0.99943	3.39732e-05	0.99943	3.39732e-05	1.41438	0.0563413	1.36157	1.47369	2.48505	0.0339239	2.45335	2.52083	3
-0.000562341	0.00177828	0.5	100000	0.999611	6.64552e-06	0.999611	6.64552e-06	1.55426	0.0172075	1.53456	1.56637	2.80007	0.0659184	2.73157	2.86306	3
-0.000316228	0.00177828	0.5	100000	0.999754	1.64134e-05	0.999754	1.64134e-05	1.63055	0.0219212	1.61458	1.65554	2.92861	0.236013	2.65943	3.10005	3
-0.000177828	0.00177828	0.5	100000	0.999853	4.82095e-06	0.999853	4.82095e-06	1.67694	0.0795318	1.58647	1.73585	3.14556	0.0343075	3.10595	3.16606	3
-0.0001	0.00177828	0.5	100000	0.999914	1.30643e-05	0.999914	1.30643e-05	1.71689	0.119271	1.60918	1.84507	3.4854	0.137438	3.32811	3.58234	3
-5.62341e-05	0.00177828	0.5	100000	0.999949	8.0756e-07	0.999949	8.0756e-07	1.76898	0.0707721	1.71773	1.84973	3.26409	0.0587658	3.20581	3.32333	3
-3.16228e-05	0.00177828	0.5	100000	0.999973	1.72629e-06	0.999973	1.72629e-06	1.69289	0.0574707	1.63843	1.75296	3.40251	0.198933	3.25122	3.62785	3
-1.77828e-05	0.00177828	0.5	100000	0.999984	1.81716e-06	0.999984	1.81716e-06	1.75298	0.0927137	1.66195	1.84729	3.49605	0.307229	3.26359	3.84436	3
-1e-05	0.00177828	0.5	100000	0.999991	5.58226e-07	0.999991	5.58226e-07	1.81529	0.0727034	1.7371	1.88085	3.6441	0.0878381	3.54466	3.71112	3
-0.1	0.00316228	0.5	100000	0.998502	7.20286e-05	0.998502	7.20286e-05	1.55228	0.0996751	1.49267	1.66735	3.00251	0.112955	2.89586	3.12086	3
-0.0562341	0.00316228	0.5	100000	0.998397	6.90038e-05	0.998397	6.90038e-05	1.54865	0.0346072	1.52528	1.58841	3.14822	0.115807	3.0255	3.25558	3
-0.0316228	0.00316228	0.5	100000	0.998347	9.58196e-05	0.998347	9.58196e-05	1.64212	0.0408553	1.61206	1.68864	3.20647	0.116522	3.11578	3.33789	3
-0.0177828	0.00316228	0.5	100000	0.998447	7.14029e-05	0.998447	7.14029e-05	1.69835	0.0526443	1.63827	1.73639	3.01674	0.0550148	2.95495	3.0604	3
-0.01	0.00316228	0.5	100000	0.998424	3.84884e-05	0.998424	3.84884e-05	1.66069	0.0238573	1.63412	1.68027	3.15624	0.322871	2.79419	3.4143	3
-0.00562341	0.00316228	0.5	100000	0.998473	4.1701e-05	0.998473	4.1701e-05	1.8749	0.0702448	1.80419	1.94467	3.47405	0.0443735	3.42552	3.51255	3
-0.00316228	0.00316228	0.5	100000	0.998544	9.33387e-05	0.998544	9.33387e-05	2.00707	0.0655403	1.96091	2.08209	3.70062	0.247763	3.5101	3.98071	3
-0.00177828	0.00316228	0.5	100000	0.998693	7.60462e-05	0.998693	7.60462e-05	2.41183	0.126192	2.29455	2.54536	4.18008	0.0906177	4.09627	4.27624	3
-0.001	0.00316228	0.5	100000	0.999024	2.94458e-05	0.999024	2.94458e-05	2.4638	0.0280917	2.43553	2.49171	4.65122	0.214707	4.48103	4.89244	3
-0.000562341	0.00316228	0.5	100000	0.999322	1.86523e-05	0.999322	1.86523e-05	2.83206	0.131701	2.68086	2.92179	5.32518	0.0964396	5.22387	5.41587	3
-0.000316228	0.00316228	0.5	100000	0.999551	1.27703e-05	0.999551	1.27703e-05	3.00964	0.0979121	2.89774	3.07959	5.54239	0.139793	5.41331	5.69087	3
-0.000177828	0.00316228	0.5	100000	0.999732	1.97706e-05	0.999732	1.97706e-05	3.06149	0.0772942	2.98838	3.14238	5.84847	0.0721033	5.80648	5.93173	3
-0.0001	0.00316228	0.5	100000	0.999853	7.77725e-06	0.999853	7.77725e-06	2.92433	0.116282	2.7966	3.02405	5.81585	0.0924158	5.7131	5.89217	3
-5.62341e-05	0.00316228	0.5	100000	0.999915	2.89016e-06	0.999915	2.89016e-06	3.15148	0.0310338	3.13259	3.1873	6.2928	0.200794	6.06319	6.43551	3
-3.16228e-05	0.00316228	0.5	100000	0.99995	2.90499e-06	0.99995	2.90499e-06	3.18441	0.0912752	3.10671	3.28493	6.3832	0.349362	5.9928	6.66641	3
-1.77828e-05	0.00316228	0.5	100000	0.999971	5.3333e-07	0.999971	5.3333e-07	3.21881	0.0212628	3.19625	3.23848	6.18414	0.158114	6.05044	6.35866	3
-1e-05	0.00316228	0.5	100000	0.999984	8.38772e-07	0.999984	8.38772e-07	3.21349	0.164665	3.06131	3.3883	6.27788	0.179871	6.13639	6.4803	3
-0.1	0.00562341	0.5	100000	0.997117	9.52309e-05	0.997117	9.52309e-05	2.74672	0.0608684	2.67888	2.79656	5.45074	0.229254	5.26475	5.70687	3
-0.0562341	0.00562341	0.5	100000	0.997127	8.565e-05	0.997127	8.565e-05	2.96503	0.0767289	2.87783	3.0222	5.87019	0.238288	5.66586	6.13194	3
-0.0316228	0.00562341	0.5	100000	0.997239	5.01173e-05	0.997239	5.01173e-05	2.88693	0.142945	2.73953	3.02496	5.80535	0.344772	5.46425	6.15368	3
-0.0177828	0.00562341	0.5	100000	0.997126	8.55319e-05	0.997126	8.55319e-05	3.04711	0.110509	2.96497	3.17275	5.65816	0.290979	5.38217	5.96211	3
-0.01	0.00562341	0.5	100000	0.9972	0.000239719	0.9972	0.000239719	2.9891	0.0454228	2.95502	3.04067	5.92276	0.200353	5.73811	6.13579	3
-0.00562341	0.00562341	0.5	100000	0.99719	0.00014135	0.99719	0.00014135	3.2864	0.0704965	3.24465	3.36779	6.02808	0.295387	5.73334	6.32411	3
-0.00316228	0.00562341	0.5	100000	0.997369	6.14084e-05	0.997369	6.14084e-05	3.59105	0.0792591	3.54286	3.68253	6.64918	0.234919	6.41014	6.87975	3
-0.00177828	0.00562341	0.5	100000	0.997761	9.23689e-05	0.997761	9.23689e-05	3.97867	0.200091	3.78846	4.18736	6.98754	0.313101	6.62633	7.18148	3
-0.001	0.00562341	0.5	100000	0.998192	6.72425e-05	0.998192	6.72425e-05	4.79846	0.117636	4.67929	4.9145	8.4116	0.27321	8.10965	8.64172	3
-0.000562341	0.00562341	0.5	100000	0.998783	5.53162e-05	0.998783	5.53162e-05	4.99097	0.112378	4.91351	5.11986	8.99461	0.261988	8.795	9.29128	3
-0.000316228	0.00562341	0.5	100000	0.999244	2.2632e-05	0.999244	2.2632e-05	5.16507	0.0851744	5.07709	5.24713	9.61743	0.277631	9.30015	9.81581	3
-0.000177828	0.00562341	0.5	100000	0.999541	1.0644e-05	0.999541	1.0644e-05	5.4179	0.0854294	5.32541	5.49385	10.2894	0.181953	10.1333	10.4893	3
-0.0001	0.00562341	0.5	100000	0.999729	1.30589e-05	0.999729	1.30589e-05	5.52186	0.252352	5.23233	5.6951	10.5934	0.307053	10.3551	10.9399	3
-5.62341e-05	0.00562341	0.5	100000	0.999839	2.3155e-06	0.999839	2.3155e-06	5.64942	0.141888	5.55053	5.81199	10.9417	0.325721	10.5814	11.2153	3
-3.16228e-05	0.00562341	0.5	100000	0.999915	1.97024e-06	0.999915	1.97024e-06	5.43713	0.0882498	5.35904	5.53287	10.9794	0.492764	10.5162	11.4972	3
-1.77828e-05	0.00562341	0.5	100000	0.999951	1.12649e-06	0.999951	1.12649e-06	5.64422	0.132351	5.49675	5.75268	11.3533	0.459146	10.8244	11.6492	3
-1e-05	0.00562341	0.5	100000	0.999972	7.06729e-07	0.999972	7.06729e-07	5.46148	0.0995495	5.36248	5.56157	11.0481	0.230081	10.8286	11.2875	3
-0.1	0.01	0.5	100000	0.995052	0.00016167	0.995052	0.00016167	5.15571	0.115044	5.02403	5.23671	10.2968	0.394131	9.87258	10.6516	3
-0.0562341	0.01	0.5	100000	0.995025	7.40923e-05	0.995025	7.40923e-05	5.18671	0.0773414	5.10694	5.26137	10.1696	0.183258	9.95801	10.2795	3
-0.0316228	0.01	0.5	100000	0.995029	8.34521e-05	0.995029	8.34521e-05	5.17779	0.299279	4.85586	5.44756	10.3538	0.580216	9.85759	10.9918	3
-0.0177828	0.01	0.5	100000	0.995025	2.48851e-05	0.995025	2.48851e-05	5.31747	0.191594	5.1317	5.5144	10.0609	0.303181	9.717	10.2896	3
-0.01	0.01	0.5	100000	0.995089	0.000110446	0.995089	0.000110446	5.40818	0.121565	5.29056	5.53334	10.2895	0.470251	9.77263	10.692	3
-0.00562341	0.01	0.5	100000	0.994963	0.000268402	0.994963	0.000268402	5.80297	0.0802171	5.7168	5.87548	10.5754	0.312485	10.2608	10.8858	3
-0.00316228	0.01	0.5	100000	0.99536	0.00014564	0.99536	0.00014564	6.35628	0.0715274	6.28309	6.42602	11.2724	0.601531	10.9092	11.9667	3
-0.00177828	0.01	0.5	100000	0.995921	7.4869e-05	0.995921	7.4869e-05	7.35403	0.0185959	7.33871	7.37472	12.5224	0.340787	12.1958	12.8758	3
-0.001	0.01	0.5	100000	0.996794	9.77683e-05	0.996794	9.77683e-05	8.05726	0.150971	7.88932	8.18172	14.4287	0.454301	13.9172	14.7851	3
-0.000562341	0.01	0.5	100000	0.997954	0.000129452	0.997954	0.000129452	8.64876	0.142396	8.50077	8.78481	15.5394	0.382349	15.18	15.9412	3
-0.000316228	0.01	0.5	100000	0.998672	3.81621e-05	0.998672	3.81621e-05	9.21857	0.185527	9.0059	9.34726	17.1754	0.265244	16.8898	17.414	3
-0.000177828	0.01	0.5	100000	0.999174	1.60213e-05	0.999174	1.60213e-05	9.70251	0.123246	9.58041	9.82687	18.9699	0.538317	18.5278	19.5693	3
-0.0001	0.01	0.5	100000	0.999538	2.40905e-05	0.999538	2.40905e-05	9.65056	0.260408	9.36121	9.86608	18.8449	0.211136	18.6011	18.9677	3
-5.62341e-05	0.01	0.5	100000	0.999732	7.02008e-06	0.999732	7.02008e-06	9.62506	0.0954525	9.53843	9.72739	18.868	0.289888	18.5336	19.0482	3
-3.16228e-05	0.01	0.5	100000	0.999844	3.19483e-06	0.999844	3.19483e-06	9.93944	0.0574976	9.89268	10.0036	19.7602	0.236171	19.4876	19.9043	3
-1.77828e-05	0.01	0.5	100000	0.999914	4.20207e-06	0.999914	4.20207e-06	9.82412	0.244453	9.58116	10.07	19.5217	0.714447	19.0517	20.3438	3
-1e-05	0.01	0.5	100000	0.999952	9.77139e-07	0.999952	9.77139e-07	9.6814	0.0891734	9.59135	9.76967	19.756	0.172014	19.5623	19.8909	3
-0.1	0.0177828	0.5	100000	0.99107	0.000228914	0.99107	0.000228914	8.94754	0.195026	8.76384	9.1522	18.088	0.274394	17.9147	18.4043	3
-0.0562341	0.0177828	0.5	100000	0.991202	6.6642e-05	0.991202	6.6642e-05	8.99431	0.11127	8.86616	9.06636	18.2417	0.480818	17.8639	18.7829	3
-0.0316228	0.0177828	0.5	100000	0.991162	9.5985e-05	0.991162	9.5985e-05	9.08151	0.231805	8.88362	9.33654	17.7805	0.485608	17.3027	18.2735	3
-0.0177828	0.0177828	0.5	100000	0.991093	0.000274891	0.991093	0.000274891	9.35226	0.256815	9.05725	9.52583	18.1301	1.04058	16.962	18.9581	3
-0.01	0.0177828	0.5	100000	0.991106	0.000195334	0.991106	0.000195334	9.79112	0.289847	9.59241	10.1237	18.4792	0.359487	18.2445	18.8931	3
-0.00562341	0.0177828	0.5	100000	0.991215	0.000114031	0.991215	0.000114031	10.0031	0.0402571	9.96506	10.0453	18.126	0.462178	17.6665	18.5908	3
-0.00316228	0.0177828	0.5	100000	0.991499	0.000198841	0.991499	0.000198841	11.5342	0.415436	11.0921	11.9165	19.9139	0.190481	19.727	20.1078	3
-0.00177828	0.0177828	0.5	100000	0.992915	0.000247169	0.992915	0.000247169	12.9721	0.121968	12.8319	13.0538	22.8694	0.326875	22.5347	23.1879	3
-0.001	0.0177828	0.5	100000	0.994424	0.000109209	0.994424	0.000109209	14.5216	0.361246	14.1247	14.8313	24.6135	1.24968	23.241	25.6856	3
-0.000562341	0.0177828	0.5	100000	0.996096	3.2942e-05	0.996096	3.2942e-05	15.7886	0.19671	15.6667	16.0155	28.5693	0.441175	28.1918	29.0543	3
-0.000316228	0.0177828	0.5	100000	0.997549	4.24728e-05	0.997549	4.24728e-05	16.6476	0.231675	16.3839	16.8188	30.7296	0.56484	30.079	31.094	3
-0.000177828	0.0177828	0.5	100000	0.998533	1.34052e-05	0.998533	1.34052e-05	17.3349	0.0720535	17.2522	17.3842	32.9388	0.246017	32.6971	33.1889	3
-0.0001	0.0177828	0.5	100000	0.999159	3.47886e-05	0.999159	3.47886e-05	17.241	0.217354	16.9912	17.387	33.5036	0.689498	32.8954	34.2527	3
-5.62341e-05	0.0177828	0.5	100000	0.999513	1.24411e-05	0.999513	1.24411e-05	17.5582	0.273931	17.3175	17.8563	35.0174	0.829928	34.2362	35.8887	3
-3.16228e-05	0.0177828	0.5	100000	0.99972	1.02195e-05	0.99972	1.02195e-05	17.73	0.499511	17.3935	18.3039	35.2789	1.1974	34.0076	36.3853	3
-1.77828e-05	0.0177828	0.5	100000	0.999848	2.07874e-06	0.999848	2.07874e-06	17.3664	0.085559	17.2758	17.4458	34.5998	0.0932943	34.4934	34.6673	3
-1e-05	0.0177828	0.5	100000	0.999911	1.44031e-06	0.999911	1.44031e-06	17.7347	0.0511185	17.676	17.7697	35.2923	0.210423	35.054	35.4525	3
-0.1	0.0316228	0.5	100000	0.984419	0.000326639	0.984419	0.000326639	15.9177	0.0245235	15.891	15.9392	31.8917	0.620773	31.2178	32.4402	3
-0.0562341	0.0316228	0.5	100000	0.9845	0.000268251	0.9845	0.000268251	16.0096	0.127701	15.8621	16.0845	31.5767	0.422382	31.1368	31.9791	3
-0.0316228	0.0316228	0.5	100000	0.984638	0.0001388	0.984638	0.0001388	16.4727	0.485543	15.912	16.7553	32.7276	0.698117	31.9805	33.3634	3
-0.0177828	0.0316228	0.5	100000	0.984182	0.000198636	0.984182	0.000198636	16.582	0.430458	16.1086	16.95	32.3759	0.275732	32.1813	32.6915	3
-0.01	0.0316228	0.5	100000	0.984332	0.000128684	0.984332	0.000128684	17.598	0.539072	17.1512	18.1967	33.3755	0.871478	32.6652	34.348	3
-0.00562341	0.0316228	0.5	100000	0.983984	0.000344867	0.983984	0.000344867	18.7272	0.443468	18.2168	19.0177	33.6256	0.169126	33.4485	33.7854	3
-0.00316228	0.0316228	0.5	100000	0.984702	0.000416059	0.984702	0.000416059	20.6981	0.406093	20.2731	21.0822	33.3661	1.96176	31.1035	34.5919	3
-0.00177828	0.0316228	0.5	100000	0.986933	0.000897957	0.986933	0.000897957	23.3866	0.472759	22.8414	23.6837	39.9161	2.76516	37.1131	42.6418	3
-0.001	0.0316228	0.5	100000	0.990034	0.00021578	0.990034	0.00021578	25.8655	0.513782	25.368	26.3941	46.0045	2.20658	43.5042	47.6792	3
-0.000562341	0.0316228	0.5	100000	0.993219	0.000104516	0.993219	0.000104516	27.722	0.482959	27.3682	28.2722	50.6952	0.447091	50.1887	51.0352	3
-0.000316228	0.0316228	0.5	100000	0.99583	5.26367e-05	0.99583	5.26367e-05	29.1196	0.228691	28.8561	29.2675	54.8128	0.695907	54.2793	55.6	3
-0.000177828	0.0316228	0.5	100000	0.997422	3.16829e-05	0.997422	3.16829e-05	30.0981	0.141634	29.9637	30.246	57.9816	1.28182	56.516	58.8936	3
-0.0001	0.0316228	0.5	100000	0.998499	2.44801e-05	0.998499	2.44801e-05	30.7187	0.518726	30.3752	31.3154	60.0603	0.617356	59.5817	60.7571	3
-5.62341e-05	0.0316228	0.5	100000	0.999125	1.02929e-05	0.999125	1.02929e-05	31.4178	0.242073	31.2661	31.697	61.5007	0.685386	61.0521	62.2896	3
-3.16228e-05	0.0316228	0.5	100000	0.999513	5.49409e-06	0.999513	5.49409e-06	31.3191	0.0994207	31.2612	31.4338	61.7421	0.346776	61.4452	62.1233	3
-1.77828e-05	0.0316228	0.5	100000	0.999716	2.69907e-06	0.999716	2.69907e-06	31.591	0.547608	30.959	31.9239	63.0353	1.11655	61.9237	64.1567	3
-1e-05	0.0316228	0.5	100000	0.999842	1.58586e-06	0.999842	1.58586e-06	31.4979	0.532399	31.1501	32.1108	62.9455	0.100611	62.83	63.0141	3
-0.1	0.0562341	0.5	100000	0.972393	0.000393858	0.972393	0.000393858	28.6889	0.371735	28.3068	29.0493	56.7951	0.712788	55.9875	57.3363	3
-0.0562341	0.0562341	0.5	100000	0.972019	0.000475738	0.972019	0.000475738	28.5653	0.187203	28.3492	28.6789	56.7666	0.439132	56.2669	57.0908	3
-0.0316228	0.0562341	0.5	100000	0.972037	0.000287687	0.972037	0.000287687	28.4265	0.820056	27.4867	28.9965	56.5456	0.673064	56.09	57.3187	3
-0.0177828	0.0562341	0.5	100000	0.972558	0.000576638	0.972558	0.000576638	29.8135	0.468982	29.5019	30.3528	57.5488	0.56611	57.012	58.1402	3
-0.01	0.0562341	0.5	100000	0.972386	0.000632452	0.972386	0.000632452	31.2323	1.93211	29.0122	32.533	60.6963	4.17008	56.959	65.1944	3
-0.00562341	0.0562341	0.5	100000	0.972914	0.000580908	0.972914	0.000580908	32.1834	1.71532	30.5192	33.9457	56.3235	6.09696	51.5076	63.1787	3
-0.00316228	0.0562341	0.5	100000	0.971362	0.00154496	0.971362	0.00154496	37.2302	0.856125	36.3835	38.0955	62.2422	2.05319	59.8723	63.4844	3
-0.00177828	0.0562341	0.5	100000	0.976781	0.000932751	0.976781	0.000932751	41.5187	2.1047	39.9735	43.9158	73.6784	3.40002	70.1671	76.955	3
-0.001	0.0562341	0.5	100000	0.982136	0.000352425	0.982136	0.000352425	46.0417	0.305468	45.8453	46.3936	82.1657	2.60173	79.5508	84.7541	3
-0.000562341	0.0562341	0.5	100000	0.988194	0.000191935	0.988194	0.000191935	49.7495	0.458812	49.2601	50.1699	94.3087	2.32199	92.2837	96.8431	3
-0.000316228	0.0562341	0.5	100000	0.992373	3.06861e-05	0.992373	3.06861e-05	52.2616	0.725678	51.4814	52.9164	96.9309	0.0736685	96.8526	96.9989	3
-0.000177828	0.0562341	0.5	100000	0.995438	3.30468e-05	0.995438	3.30468e-05	53.841	0.525002	53.2644	54.2914	103.046	1.10423	102.292	104.313	3
-0.0001	0.0562341	0.5	100000	0.99734	9.28755e-05	0.99734	9.28755e-05	54.8535	0.572616	54.4751	55.5123	106.883	0.835078	105.919	107.37	3
-5.62341e-05	0.0562341	0.5	100000	0.998466	1.78601e-05	0.998466	1.78601e-05	55.896	0.415386	55.4165	56.1471	110.06	0.570794	109.443	110.57	3
-3.16228e-05	0.0562341	0.5	100000	0.999128	1.37065e-05	0.999128	1.37065e-05	55.629	0.64429	54.9219	56.1829	110.589	0.743353	109.864	111.349	3
-1.77828e-05	0.0562341	0.5	100000	0.999507	1.00367e-05	0.999507	1.00367e-05	55.5699	0.975764	54.9937	56.6965	111.194	1.72467	109.574	113.007	3
-1e-05	0.0562341	0.5	100000	0.999725	4.26975e-06	0.999725	4.26975e-06	55.4518	0.392535	55.1656	55.8993	111.89	1.33625	110.54	113.212	3
-0.1	0.1	0.5	100000	0.951604	0.000753327	0.951604	0.000753327	50.2055	1.46605	49.052	51.8553	100.576	0.314825	100.253	100.882	3
-0.0562341	0.1	0.5	100000	0.951246	0.00040857	0.951246	0.00040857	50.7933	0.57509	50.4071	51.4542	100.375	2.0298	98.9307	102.695	3
-0.0316228	0.1	0.5	100000	0.951149	0.000890531	0.951149	0.000890531	51.5772	0.75685	50.9576	52.4207	101.301	1.15432	100.273	102.549	3
-0.0177828	0.1	0.5	100000	0.951312	0.00111096	0.951312	0.00111096	52.8074	0.211652	52.5846	53.0058	101.091	1.43831	99.5217	102.346	3
-0.01	0.1	0.5	100000	0.950705	0.00179009	0.950705	0.00179009	53.0101	1.83787	50.954	54.4932	104.148	2.88815	100.85	106.226	3
-0.00562341	0.1	0.5	100000	0.940932	0.00510917	0.940932	0.00510917	60.9651	0.678658	60.1826	61.3935	109.908	3.87109	107.463	114.371	3
-0.00316228	0.1	0.5	100000	0.946783	0.00417551	0.946783	0.00417551	66.0803	1.67784	64.1465	67.1499	128.336	3.53693	124.411	131.276	3
-0.00177828	0.1	0.5	100000	0.956118	0.00150934	0.956118	0.00150934	76.5501	3.57935	72.4179	78.6888	134.716	3.90302	130.716	138.514	3
-0.001	0.1	0.5	100000	0.9682	0.000897932	0.9682	0.000897932	81.9172	2.13749	80.2806	84.3355	150.2	6.1419	143.141	154.32	3
-0.000562341	0.1	0.5	100000	0.978816	0.000409216	0.978816	0.000409216	88.5813	0.833753	87.6395	89.225	165.534	3.22622	163.07	169.186	3
-0.000316228	0.1	0.5	100000	0.986381	0.000126138	0.986381	0.000126138	93.3329	0.495232	92.7969	93.7734	176.02	3.69177	173.504	180.258	3		X
-0.000177828	0.1	0.5	100000	0.991836	0.000100805	0.991836	0.000100805	96.1562	0.649201	95.4232	96.6585	182.129	3.05314	180.15	185.645	3		X
-0.0001	0.1	0.5	100000	0.995273	8.12688e-05	0.995273	8.12688e-05	97.5144	0.970102	96.4928	98.4231	190.766	2.38565	189.201	193.511	3		X
-5.62341e-05	0.1	0.5	100000	0.99727	5.61838e-05	0.99727	5.61838e-05	98.2901	0.94848	97.5041	99.3436	193.52	2.48944	191.278	196.199	3		X
-3.16228e-05	0.1	0.5	100000	0.998436	1.54064e-05	0.998436	1.54064e-05	98.9315	0.728441	98.3315	99.742	197.338	0.787414	196.692	198.215	3		X
-1.77828e-05	0.1	0.5	100000	0.999116	9.48719e-06	0.999116	9.48719e-06	100.426	0.426869	100.144	100.917	199.809	0.699303	199.264	200.597	3		X
-1e-05	0.1	0.5	100000	0.999508	6.31974e-06	0.999508	6.31974e-06	98.8316	0.256879	98.5874	99.0995	199.389	0.291814	199.209	199.726	3		X
-0.1	0.177828	0.5	100000	0.914338	0.000955077	0.914338	0.000955077	89.3751	0.664532	88.6849	90.0105	179.663	1.54739	177.89	180.745	3		X
-0.0562341	0.177828	0.5	100000	0.914824	0.000306198	0.914824	0.000306198	91.6693	2.21382	89.5409	93.9597	181.631	3.30383	178.048	184.557	3		X
-0.0316228	0.177828	0.5	100000	0.9157	0.000717867	0.9157	0.000717867	91.8242	1.50596	90.7935	93.5525	181.061	3.87259	178.131	185.451	3		X
-0.0177828	0.177828	0.5	100000	0.913537	0.00223953	0.913537	0.00223953	91.022	8.85936	80.9274	97.5053	179.031	6.95194	171.239	184.597	3		X
-0.01	0.177828	0.5	100000	0.897055	0.0137802	0.897055	0.0137802	96.8693	9.15701	88.2035	106.449	189.692	8.35396	180.181	195.84	3		X
-0.00562341	0.177828	0.5	100000	0.87624	0.00395159	0.87624	0.00395159	112.825	7.84354	106.136	121.457	213.268	4.54698	209.938	218.448	3		X
-0.00316228	0.177828	0.5	100000	0.894181	0.00806819	0.894181	0.00806819	120.428	5.84102	113.741	124.533	236.082	21.8643	215.541	259.065	3		X
-0.00177828	0.177828	0.5	100000	0.921748	0.00680757	0.921748	0.00680757	134.83	7.30429	126.42	139.588	259.987	17.3642	239.956	270.77	3		X
-0.001	0.177828	0.5	100000	0.942843	0.00133875	0.942843	0.00133875	145.836	1.71054	144.28	147.668	283.031	8.44051	273.321	288.608	3		X
-0.000562341	0.177828	0.5	100000	0.962499	0.000190443	0.962499	0.000190443	157.316	0.500246	157	157.893	292.768	6.59051	285.181	297.072	3		X
-0.000316228	0.177828	0.5	100000	0.975861	0.000136851	0.975861	0.000136851	166.893	0.556448	166.253	167.257	318.772	1.5644	317.429	320.489	3	X	X
-0.000177828	0.177828	0.5	100000	0.985587	0.000248584	0.985587	0.000248584	171.034	0.747124	170.241	171.725	329.767	2.7128	326.649	331.588	3	X	X
-0.0001	0.177828	0.5	100000	0.99159	0.00014361	0.99159	0.00014361	172.917	2.06255	171.021	175.113	340.432	5.63639	334.956	346.216	3	X	X
-5.62341e-05	0.177828	0.5	100000	0.995174	5.6366e-06	0.995174	5.6366e-06	176.058	0.763751	175.176	176.501	348.187	1.51377	346.658	349.685	3	X	X
-3.16228e-05	0.177828	0.5	100000	0.997239	1.58694e-05	0.997239	1.58694e-05	175.785	0.215368	175.539	175.938	349.504	0.847539	348.761	350.427	3	X	X
-1.77828e-05	0.177828	0.5	100000	0.998435	1.33396e-05	0.998435	1.33396e-05	175.969	1.54001	174.788	177.711	350.817	1.36305	349.947	352.388	3	X	X
-1e-05	0.177828	0.5	100000	0.999117	5.63419e-06	0.999117	5.63419e-06	177.563	0.409989	177.247	178.026	352.263	1.92166	350.555	354.344	3	X	X
-0.1	0.316228	0.5	100000	0.854807	0.00188904	0.854807	0.00188904	160.311	1.01947	159.302	161.341	318.321	2.47845	316.612	321.164	3		X
-0.0562341	0.316228	0.5	100000	0.855096	0.00093917	0.855096	0.00093917	157.09	3.61592	152.915	159.223	316.998	4.50773	314.224	322.199	3		X
-0.0316228	0.316228	0.5	100000	0.854739	0.00293988	0.854739	0.00293988	159.36	5.60884	153.727	164.944	310.456	5.43222	304.305	314.596	3		X
-0.0177828	0.316228	0.5	100000	0.767542	0.0311057	0.767542	0.0311057	180.881	2.64711	177.841	182.672	337.012	19.9417	319.834	358.881	3	X	X
-0.01	0.316228	0.5	100000	0.718067	0.0150781	0.718067	0.0150781	193.814	14.0104	179.421	207.408	369.315	13.7164	355.84	383.261	3	X	X
-0.00562341	0.316228	0.5	100000	0.755165	0.00738918	0.755165	0.00738918	209.666	0.918484	208.793	210.624	412.835	9.9569	406.434	424.307	3	X	X
-0.00316228	0.316228	0.5	100000	0.801055	0.0102508	0.801055	0.0102508	227.573	9.77026	220.612	238.742	447.392	14.5905	430.581	456.765	3	X	X
-0.00177828	0.316228	0.5	100000	0.854412	0.00444745	0.854412	0.00444745	251.819	4.84843	247.693	257.159	483.227	10.204	474.682	494.525	3	X	X
-0.001	0.316228	0.5	100000	0.898702	0.00503941	0.898702	0.00503941	258.155	12.0678	244.239	265.733	507.464	13.6242	491.734	515.544	3	X	X
-0.000562341	0.316228	0.5	100000	0.93364	0.00124405	0.93364	0.00124405	278.186	2.57186	276.18	281.086	527.709	13.1559	517.904	542.66	3	X	X
-0.000316228	0.316228	0.5	100000	0.958664	0.000487517	0.958664	0.000487517	289.425	0.717745	288.619	289.996	554.44	4.29185	551.063	559.27	3	X	X
-0.000177828	0.316228	0.5	100000	0.974603	8.47703e-05	0.974603	8.47703e-05	303.836	0.493198	303.448	304.391	585.901	6.02215	579.029	590.259	3	X	X
-0.0001	0.316228	0.5	100000	0.98495	1.64304e-05	0.98495	1.64304e-05	309.52	1.22715	308.332	310.782	604.763	4.78501	599.437	608.698	3	X	X
-5.62341e-05	0.316228	0.5	100000	0.991433	4.12556e-05	0.991433	4.12556e-05	310.546	1.12819	309.318	311.538	615.065	1.5822	613.268	616.251	3	X	X
-3.16228e-05	0.316228	0.5	100000	0.995072	1.24617e-05	0.995072	1.24617e-05	314.173	0.428698	313.789	314.635	623.575	1.19885	622.229	624.528	3	X	X
-1.77828e-05	0.316228	0.5	100000	0.99723	7.86093e-06	0.99723	7.86093e-06	313.463	0.702086	312.655	313.917	623.124	3.10046	621.236	626.703	3	X	X
-1e-05	0.316228	0.5	100000	0.998428	6.68565e-06	0.998428	6.68565e-06	315.614	0.509283	315.189	316.179	630.498	0.722754	629.878	631.292	3	X	X
-0.1	0.562341	0.5	100000	0.75429	0.0024212	0.75429	0.0024212	284.966	2.62558	281.936	286.567	573.566	14.0113	559.093	587.065	3	X	X
-0.0562341	0.562341	0.5	100000	0.75143	0.00288037	0.75143	0.00288037	281.497	4.78832	277.176	286.645	569.283	33.9376	535.717	603.58	3	X	X
-0.0316228	0.562341	0.5	100000	0.590267	0.00835458	0.590267	0.00835458	302.221	11.0852	292.398	314.24	583.011	15.3991	570.003	600.014	3	X	X
-0.0177828	0.562341	0.5	100000	0.442174	0.0140071	0.442174	0.0140071	328.253	10.3616	319.137	339.522	666.681	16.514	654.741	685.527	3	X
-0.01	0.562341	0.5	100000	0.464653	0.0223681	0.464653	0.0223681	356.118	13.5724	347.735	371.777	717.746	8.44765	708.209	724.286	3	X
-0.00562341	0.562341	0.5	100000	0.522804	0.0103347	0.522804	0.0103347	402.284	18.1474	381.872	416.593	764.467	33.355	729.468	795.89	3	X
-0.00316228	0.562341	0.5	100000	0.630967	0.00618232	0.630967	0.00618232	433.901	19.8849	419.891	456.66	851.451	30.3394	832.835	886.46	3	X
-0.00177828	0.562341	0.5	100000	0.737448	0.00374475	0.737448	0.00374475	453.688	24.2466	426.796	473.88	867.032	10.2117	855.369	874.368	3	X
-0.001	0.562341	0.5	100000	0.818574	0.00270413	0.818574	0.00270413	477.077	7.99371	467.921	482.667	931.992	26.7111	902.281	954.02	3	X
-0.000562341	0.562341	0.5	100000	0.883315	0.0020485	0.883315	0.0020485	500.933	6.43734	493.508	504.942	987.13	12.9338	972.569	997.285	3	X
-0.000316228	0.562341	0.5	100000	0.926061	0.00122913	0.926061	0.00122913	522.938	4.5769	518.467	527.614	1018.02	12.3502	1003.76	1025.18	3	X
-0.000177828	0.562341	0.5	100000	0.955074	0.000301581	0.955074	0.000301581	539.18	1.5887	537.553	540.727	1042.47	2.1002	1040.07	1043.93	3	X
-0.0001	0.562341	0.5	100000	0.973626	0.000138744	0.973626	0.000138744	549.239	2.00388	546.952	550.689	1075.53	6.93606	1069.26	1082.98	3	X
-5.62341e-05	0.562341	0.5	100000	0.98471	7.06444e-05	0.98471	7.06444e-05	555.73	0.616726	555.281	556.433	1095.94	3.18883	1092.6	1098.95	3	X
-3.16228e-05	0.562341	0.5	100000	0.991326	7.27941e-06	0.991326	7.27941e-06	556.478	0.679734	555.762	557.114	1104.37	2.6927	1101.62	1107.01	3	X
-1.77828e-05	0.562341	0.5	100000	0.995051	2.94249e-05	0.995051	2.94249e-05	561.15	1.94452	559.909	563.391	1115.89	2.90723	1112.65	1118.28	3	X
-1e-05	0.562341	0.5	100000	0.997216	1.31005e-05	0.997216	1.31005e-05	560.613	2.67526	558.488	563.617	1119.7	4.67415	1115.51	1124.74	3	X
-0.1	1	0.5	100000	0.607112	0.00530101	0.607112	0.00530101	505.151	38.7452	475.69	549.04	997.047	53.023	955.511	1056.77	3	X
-0.0562341	1	0.5	100000	0.31762	0.0717132	0.31762	0.0717132	524.357	8.28867	516.424	532.961	1026.89	11.6002	1013.58	1034.84	3	X
-0.0316228	1	0.5	100000	0.106073	0.00441182	0.106073	0.00441182	563.218	20.4192	546.996	586.147	1101.49	21.406	1081.46	1124.05	3	X
-0.0177828	1	0.5	100000	0.106437	0.00550145	0.106437	0.00550145	623.262	15.3204	606.076	635.489	1246.25	31.8561	1211.12	1273.25	3	X
-0.01	1	0.5	100000	0.154025	0.00735195	0.154025	0.00735195	686.96	19.9906	663.901	699.402	1357.42	34.2907	1317.83	1377.4	3
-0.00562341	1	0.5	100000	0.263703	0.00535204	0.263703	0.00535204	744.377	29.3486	724.572	778.095	1467.87	66.183	1416.66	1542.6	3
-0.00316228	1	0.5	100000	0.401101	0.00556952	0.401101	0.00556952	783.672	8.06899	774.994	790.948	1541.68	17.2459	1522.11	1554.65	3
-0.00177828	1	0.5	100000	0.558048	0.0154461	0.558048	0.0154461	828.023	13.8122	814.316	841.938	1633.68	16.0187	1615.52	1645.82	3
-0.001	1	0.5	100000	0.691778	0.0040893	0.691778	0.0040893	856.536	10.747	845.374	866.813	1697.01	32.8523	1670.84	1733.88	3
-0.000562341	1	0.5	100000	0.801218	0.00517858	0.801218	0.00517858	893.517	10.0332	883.535	903.601	1765.77	17.3025	1754.19	1785.66	3
-0.000316228	1	0.5	100000	0.872743	0.000530498	0.872743	0.000530498	926.485	8.22088	919.336	935.468	1812.62	13.4997	1798.33	1825.16	3
-0.000177828	1	0.5	100000	0.921897	0.000720992	0.921897	0.000720992	958.532	7.37008	951.338	966.066	1867.08	30.2535	1845.49	1901.66	3
-0.0001	1	0.5	100000	0.953362	0.000174625	0.953362	0.000174625	978.697	2.49366	976.7	981.492	1919.02	3.44466	1915.69	1922.57	3
-5.62341e-05	1	0.5	100000	0.97308	0.00010091	0.97308	0.00010091	985.424	3.00915	982.674	988.638	1950.24	4.91754	1945.27	1955.1	3
-3.16228e-05	1	0.5	100000	0.984551	9.43525e-06	0.984551	9.43525e-06	992.029	2.26702	989.549	993.994	1972.11	3.47592	1969.17	1975.95	3
-1.77828e-05	1	0.5	100000	0.991202	1.39543e-06	0.991202	1.39543e-06	997.508	0.559468	996.878	997.945	1986.3	1.34392	1984.97	1987.66	3
-1e-05	1	0.5	100000	0.995049	1.31397e-05	0.995049	1.31397e-05	995.933	2.65016	993.561	998.794	1991.23	3.82608	1986.87	1994.03	3
-0.1	0.001	0.9	100000	0.999892	1.823e-05	0.999892	1.823e-05	0.9277	0.01262	0.91411	0.93905	1.77563	0.147152	1.61614	1.90613	3
-0.0562341	0.001	0.9	100000	0.999899	9.61478e-06	0.999899	9.61478e-06	0.939613	0.0278586	0.91264	0.96828	1.7413	0.0617011	1.70305	1.81248	3
-0.0316228	0.001	0.9	100000	0.999899	2.75221e-05	0.999899	2.75221e-05	0.935687	0.0808238	0.87047	1.02611	1.86096	0.152826	1.68738	1.9753	3
-0.0177828	0.001	0.9	100000	0.999908	1.64672e-05	0.999908	1.64672e-05	0.906543	0.0388131	0.86745	0.94507	1.81111	0.0270286	1.77993	1.82782	3
-0.01	0.001	0.9	100000	0.999894	1.1049e-05	0.999894	1.1049e-05	0.88737	0.0589449	0.8515	0.9554	1.73798	0.192144	1.59167	1.95558	3
-0.00562341	0.001	0.9	100000	0.999879	2.10531e-05	0.999879	2.10531e-05	0.8952	0.0545241	0.83537	0.94209	1.86484	0.0768379	1.77663	1.91721	3
-0.00316228	0.001	0.9	100000	0.999881	5.69766e-05	0.999881	5.69766e-05	0.90105	0.0839916	0.84122	0.99707	1.80353	0.101574	1.73188	1.91977	3
-0.00177828	0.001	0.9	100000	0.999919	8.17307e-06	0.999919	8.17307e-06	0.92688	0.0828895	0.84003	1.00514	1.82129	0.072365	1.74639	1.89082	3
-0.001	0.001	0.9	100000	0.999945	8.46923e-06	0.999945	8.46923e-06	1.00357	0.0728158	0.92186	1.0616	1.94467	0.0593021	1.88847	2.00665	3
-0.000562341	0.001	0.9	100000	0.999952	1.18206e-05	0.999952	1.18206e-05	1.01184	0.0193391	0.99285	1.03151	1.91869	0.0053824	1.91256	1.92263	3
-0.000316228	0.001	0.9	100000	0.999975	2.46643e-06	0.999975	2.46643e-06	1.00948	0.0765021	0.9227	1.06717	2.0776	0.318167	1.71994	2.32916	3
-0.000177828	0.001	0.9	100000	0.999985	2.61046e-06	0.999985	2.61046e-06	1.03772	0.125513	0.89652	1.13662	1.98487	0.177474	1.79305	2.14324	3
-0.0001	0.001	0.9	100000	0.999991	3.66318e-06	0.999991	3.66318e-06	1.03589	0.0512077	0.98265	1.08479	2.06472	0.110731	1.93704	2.13445	3
-5.62341e-05	0.001	0.9	100000	0.999994	1.83977e-06	0.999994	1.83977e-06	1.03827	0.0750345	0.95904	1.10825	2.00994	0.127808	1.93105	2.1574	3
-3.16228e-05	0.001	0.9	100000	0.999997	1.43601e-06	0.999997	1.43601e-06	0.98397	0.109162	0.8752	1.09352	1.90256	0.110835	1.77695	1.98659	3
-1.77828e-05	0.001	0.9	100000	0.999999	2.39718e-07	0.999999	2.39718e-07	0.971127	0.0905992	0.8768	1.05747	1.84629	0.133381	1.70421	1.96881	3
-1e-05	0.001	0.9	100000	0.999999	2.07354e-07	0.999999	2.07354e-07	0.98657	0.0199562	0.96749	1.0073	2.14022	0.258334	1.96577	2.437	3
-0.1	0.00177828	0.9	100000	0.999818	5.67215e-05	0.999818	5.67215e-05	1.63254	0.0359213	1.59414	1.66532	3.2834	0.189126	3.0995	3.47735	3
-0.0562341	0.00177828	0.9	100000	0.999809	9.90636e-06	0.999809	9.90636e-06	1.61487	0.114167	1.48476	1.69829	3.24382	0.2129	3.11745	3.48962	3
-0.0316228	0.00177828	0.9	100000	0.999824	1.35672e-05	0.999824	1.35672e-05	1.64264	0.0246708	1.61421	1.65842	3.16313	0.0712974	3.11204	3.24458	3
-0.0177828	0.00177828	0.9	100000	0.999825	2.57894e-05	0.999825	2.57894e-05	1.63365	0.107313	1.53294	1.74653	3.16099	0.17761	2.97777	3.3324	3
-0.01	0.00177828	0.9	100000	0.999827	2.76208e-05	0.999827	2.76208e-05	1.7116	0.0430096	1.67952	1.76047	3.16192	0.188651	2.95019	3.31213	3
-0.00562341	0.00177828	0.9	100000	0.999787	3.0731e-05	0.999787	3.0731e-05	1.61935	0.0423989	1.5783	1.66298	3.27726	0.220388	3.02282	3.40863	3
-0.00316228	0.00177828	0.9	100000	0.999836	2.08816e-05	0.999836	2.08816e-05	1.56701	0.0596268	1.51186	1.63028	3.26611	0.274748	3.05301	3.5762	3
-0.00177828	0.00177828	0.9	100000	0.999878	2.1022e-05	0.999878	2.1022e-05	1.71248	0.188374	1.49569	1.83628	3.25126	0.163899	3.0773	3.40279	3
-0.001	0.00177828	0.9	100000	0.99988	1.15033e-05	0.99988	1.15033e-05	1.67397	0.0461586	1.62073	1.70271	3.2368	0.144139	3.07992	3.36338	3
-0.000562341	0.00177828	0.9	100000	0.999923	1.48607e-05	0.999923	1.48607e-05	1.64412	0.132834	1.49807	1.75773	3.31953	0.197153	3.1533	3.53735	3
-0.000316228	0.00177828	0.9	100000	0.999947	5.46912e-06	0.999947	5.46912e-06	1.83184	0.0756599	1.75444	1.90563	3.6017	0.228492	3.43994	3.86309	3
-0.000177828	0.00177828	0.9	100000	0.999979	3.52238e-06	0.999979	3.52238e-06	1.75382	0.153557	1.64838	1.93	3.44318	0.149024	3.32221	3.60965	3
-0.0001	0.00177828	0.9	100000	0.999982	1.28907e-06	0.999982	1.28907e-06	1.83784	0.0861036	1.78613	1.93724	3.54605	0.301494	3.22791	3.82755	3
-5.62341e-05	0.00177828	0.9	100000	0.999991	1.76485e-06	0.999991	1.76485e-06	1.74373	0.132756	1.59147	1.83527	3.49583	0.150531	3.33494	3.63324	3
-3.16228e-05	0.00177828	0.9	100000	0.999995	8.47813e-07	0.999995	8.47813e-07	1.75631	0.0930581	1.67523	1.85792	3.40467	0.0644407	3.33027	3.44272	3
-1.77828e-05	0.00177828	0.9	100000	0.999996	1.44086e-06	0.999996	1.44086e-06	1.84568	0.0763752	1.78691	1.93201	3.42052	0.136295	3.29655	3.56647	3
-1e-05	0.00177828	0.9	100000	0.999998	3.67594e-07	0.999998	3.67594e-07	1.84248	0.14688	1.68559	1.97672	3.52279	0.294242	3.30949	3.85847	3
-0.1	0.00316228	0.9	100000	0.999664	4.44957e-05	0.999664	4.44957e-05	2.82596	0.160951	2.67725	2.99685	5.82546	0.177184	5.63047	5.97661	3
-0.0562341	0.00316228	0.9	100000	0.999679	1.77244e-05	0.999679	1.77244e-05	2.84168	0.0803599	2.7917	2.93438	5.82961	0.281858	5.59182	6.14095	3
-0.0316228	0.00316228	0.9	100000	0.999676	2.5363e-05	0.999676	2.5363e-05	2.85362	0.089128	2.79135	2.95572	5.75879	0.248085	5.47503	5.93469	3
-0.0177828	0.00316228	0.9	100000	0.999671	4.54563e-05	0.999671	4.54563e-05	2.8715	0.0834834	2.77546	2.92674	5.7223	0.214217	5.5071	5.93552	3
-0.01	0.00316228	0.9	100000	0.999706	3.6393e-05	0.999706	3.6393e-05	2.91661	0.125111	2.78384	3.03231	5.56797	0.119895	5.42953	5.63801	3
-0.00562341	0.00316228	0.9	100000	0.999667	6.25645e-05	0.999667	6.25645e-05	2.90014	0.0945836	2.82472	3.00626	5.82777	0.244505	5.62345	6.09867	3
-0.00316228	0.00316228	0.9	100000	0.999665	4.44302e-05	0.999665	4.44302e-05	2.9422	0.087022	2.86116	3.03417	5.65314	0.110863	5.53679	5.75755	3
-0.00177828	0.00316228	0.9	100000	0.999782	5.92962e-06	0.999782	5.92962e-06	3.05616	0.0213297	3.04326	3.08078	6.16394	0.118963	6.05602	6.2915	3
-0.001	0.00316228	0.9	100000	0.999836	2.7676e-05	0.999836	2.7676e-05	2.92858	0.0847897	2.84569	3.01515	5.86633	0.0889106	5.78452	5.96095	3
-0.000562341	0.00316228	0.9	100000	0.999857	1.60123e-05	0.999857	1.60123e-05	3.03678	0.0231086	3.01204	3.05781	6.21655	0.387675	5.77139	6.47995	3
-0.000316228	0.00316228	0.9	100000	0.999911	4.14289e-06	0.999911	4.14289e-06	3.16209	0.0470658	3.10839	3.19618	6.5739	0.283551	6.34179	6.88994	3
-0.000177828	0.00316228	0.9	100000	0.999947	9.52116e-06	0.999947	9.52116e-06	3.14368	0.100529	3.04758	3.24812	6.2271	0.167325	6.04019	6.36294	3
-0.0001	0.00316228	0.9	100000	0.999968	3.47931e-06	0.999968	3.47931e-06	3.06511	0.129952	2.91588	3.15336	6.14713	0.30956	5.86704	6.4795	3
-5.62341e-05	0.00316228	0.9	100000	0.999981	1.1321e-06	0.999981	1.1321e-06	3.22479	0.0188391	3.20968	3.2459	6.49598	0.268816	6.20939	6.74253	3
-3.16228e-05	0.00316228	0.9	100000	0.999989	4.14621e-07	0.999989	4.14621e-07	3.21643	0.0476204	3.17568	3.26878	6.3532	0.205393	6.15449	6.56468	3
-1.77828e-05	0.00316228	0.9	100000	0.999995	4.20117e-07	0.999995	4.20117e-07	3.08018	0.0808951	3.01469	3.17061	6.33188	0.350534	5.95258	6.64389	3
-1e-05	0.00316228	0.9	100000	0.999997	3.2005e-07	0.999997	3.2005e-07	3.27317	0.0868737	3.17717	3.34637	6.33167	0.118906	6.22864	6.46178	3
-0.1	0.00562341	0.9	100000	0.999408	2.67874e-05	0.999408	2.67874e-05	5.05895	0.141473	4.95463	5.21998	10.1098	0.445467	9.75432	10.6095	3
-0.0562341	0.00562341	0.9	100000	0.999393	9.794e-05	0.999393	9.794e-05	5.05107	0.168304	4.92378	5.24189	9.95868	0.413952	9.48903	10.2705	3
-0.0316228	0.00562341	0.9	100000	0.999409	3.36034e-05	0.999409	3.36034e-05	5.12916	0.17463	5.02647	5.33079	10.4547	0.345261	10.1568	10.8331	3
-0.0177828	0.00562341	0.9	100000	0.999446	2.68047e-05	0.999446	2.68047e-05	5.01019	0.0779449	4.92535	5.07863	9.87204	0.108437	9.74684	9.93618	3
-0.01	0.00562341	0.9	100000	0.999477	1.45685e-05	0.999477	1.45685e-05	5.02941	0.0339511	5.00184	5.06733	10.1613	0.246089	9.93602	10.4239	3
-0.00562341	0.00562341	0.9	100000	0.999469	3.67718e-05	0.999469	3.67718e-05	5.17286	0.1637	5.01666	5.34315	10.417	0.632887	9.7422	10.9973	3
-0.00316228	0.00562341	0.9	100000	0.999454	3.16542e-05	0.999454	3.16542e-05	5.21944	0.185454	5.05124	5.41832	9.99636	0.17827	9.82991	10.1845	3
-0.00177828	0.00562341	0.9	100000	0.999544	8.01577e-05	0.999544	8.01577e-05	5.27458	0.177059	5.08942	5.44224	10.5286	0.504437	9.94747	10.8536	3
-0.001	0.00562341	0.9	100000	0.999608	2.82653e-05	0.999608	2.82653e-05	5.4714	0.0949967	5.39329	5.57715	10.676	0.104889	10.5549	10.7387	3
-0.000562341	0.00562341	0.9	100000	0.999762	2.49882e-05	0.999762	2.49882e-05	5.52768	0.179212	5.38402	5.7285	10.8804	0.384339	10.6462	11.324	3
-0.000316228	0.00562341	0.9	100000	0.999851	8.26731e-06	0.999851	8.26731e-06	5.61481	0.238005	5.38294	5.85851	11.0443	0.466618	10.6915	11.5734	3
-0.000177828	0.00562341	0.9	100000	0.999913	4.98129e-06	0.999913	4.98129e-06	5.63923	0.208025	5.47451	5.873	11.1905	0.0449061	11.1423	11.2311	3
-0.0001	0.00562341	0.9	100000	0.999949	1.07585e-06	0.999949	1.07585e-06	5.80467	0.168121	5.66893	5.99273	11.3965	0.338257	11.0923	11.7608	3
-5.62341e-05	0.00562341	0.9	100000	0.999972	4.32501e-06	0.999972	4.32501e-06	5.48115	0.166867	5.34112	5.66579	11.1987	0.128499	11.1179	11.3468	3
-3.16228e-05	0.00562341	0.9	100000	0.999983	1.58772e-06	0.999983	1.58772e-06	5.47506	0.0533366	5.41347	5.50617	11.1211	0.16168	10.9554	11.2784	3
-1.77828e-05	0.00562341	0.9	100000	0.99999	7.12749e-07	0.99999	7.12749e-07	5.60308	0.14404	5.4658	5.75304	11.2778	0.269378	10.97	11.4702	3
-1e-05	0.00562341	0.9	100000	0.999995	4.96096e-07	0.999995	4.96096e-07	5.49262	0.0770434	5.40382	5.54171	11.0619	0.254738	10.7928	11.2994	3
-0.1	0.01	0.9	100000	0.999019	8.47502e-05	0.999019	8.47502e-05	9.19462	0.291178	8.86325	9.40959	18.0519	0.360101	17.6521	18.3508	3
-0.0562341	0.01	0.9	100000	0.999006	8.11632e-05	0.999006	8.11632e-05	8.99439	0.177453	8.79268	9.12645	17.8955	0.149437	17.7348	18.0303	3
-0.0316228	0.01	0.9	100000	0.998977	4.0896e-05	0.998977	4.0896e-05	8.85189	0.205988	8.61772	9.00509	17.4714	0.60731	16.7705	17.8409	3
-0.0177828	0.01	0.9	100000	0.999051	6.78813e-05	0.999051	6.78813e-05	9.17526	0.135189	9.06511	9.32613	17.9588	0.127501	17.8695	18.1048	3
-0.01	0.01	0.9	100000	0.99908	8.81946e-05	0.99908	8.81946e-05	9.03505	0.0703032	8.95518	9.08756	18.3941	0.24848	18.1477	18.6446	3
-0.00562341	0.01	0.9	100000	0.998989	4.16516e-05	0.998989	4.16516e-05	9.19478	0.100728	9.13431	9.31106	18.0613	0.0802968	17.9965	18.1512	3
-0.00316228	0.01	0.9	100000	0.99904	7.1568e-05	0.99904	7.1568e-05	9.01956	0.0995857	8.90837	9.10055	18.3244	0.719705	17.4934	18.7474	3
-0.00177828	0.01	0.9	100000	0.999124	5.00166e-05	0.999124	5.00166e-05	9.55874	0.135282	9.41811	9.68795	18.1591	0.348988	17.9068	18.5574	3
-0.001	0.01	0.9	100000	0.999399	3.04455e-05	0.999399	3.04455e-05	9.71244	0.166521	9.61379	9.9047	19.0817	0.0927702	18.9746	19.1358	3
-0.000562341	0.01	0.9	100000	0.999565	1.86878e-05	0.999565	1.86878e-05	9.66547	0.299851	9.33672	9.92394	19.2143	0.569571	18.6965	19.8244	3
-0.000316228	0.01	0.9	100000	0.999724	2.20423e-05	0.999724	2.20423e-05	9.89427	0.173496	9.69578	10.017	19.4255	0.282945	19.0989	19.5965	3
-0.000177828	0.01	0.9	100000	0.999843	1.36096e-05	0.999843	1.36096e-05	10.0022	0.219909	9.80743	10.2407	19.8609	0.723455	19.2234	20.6472	3
-0.0001	0.01	0.9	100000	0.999913	4.40858e-06	0.999913	4.40858e-06	9.89751	0.142129	9.80152	10.0608	19.98	0.376286	19.594	20.3457	3
-5.62341e-05	0.01	0.9	100000	0.999948	1.26724e-06	0.999948	1.26724e-06	9.91674	0.207308	9.79291	10.1561	20.0696	0.102227	19.9552	20.1519	3
-3.16228e-05	0.01	0.9	100000	0.999972	6.0633e-07	0.999972	6.0633e-07	10.0807	0.0751376	9.99613	10.1397	20.1464	0.35927	19.7648	20.4781	3
-1.77828e-05	0.01	0.9	100000	0.999982	1.00354e-06	0.999982	1.00354e-06	9.85622	0.0611704	9.79068	9.9118	19.911	0.045716	19.8779	19.9631	3
-1e-05	0.01	0.9	100000	0.999991	7.40725e-07	0.999991	7.40725e-07	9.7837	0.0903974	9.6923	9.87306	19.8547	0.253631	19.6253	20.1271	3
-0.1	0.0177828	0.9	100000	0.998248	0.000121489	0.998248	0.000121489	15.9665	0.38	15.6471	16.3867	32.027	0.315434	31.8194	32.39	3
-0.0562341	0.0177828	0.9	100000	0.998238	4.48781e-05	0.998238	4.48781e-05	16.0882	0.224966	15.831	16.248	31.6973	0.368199	31.4775	32.1224	3
-0.0316228	0.0177828	0.9	100000	0.9982	0.000159252	0.9982	0.000159252	15.8583	0.226211	15.6899	16.1154	31.9766	0.303944	31.634	32.2139	3
-0.0177828	0.0177828	0.9	100000	0.998196	5.4897e-06	0.998196	5.4897e-06	16.3288	0.182241	16.1254	16.4771	32.451	0.341605	32.0569	32.6622	3
-0.01	0.0177828	0.9	100000	0.998187	5.46136e-05	0.998187	5.46136e-05	16.1999	0.201221	16.0171	16.4155	31.8853	0.484086	31.3687	32.3285	3
-0.00562341	0.0177828	0.9	100000	0.998358	9.74939e-05	0.998358	9.74939e-05	16.3602	0.43516	15.9651	16.8267	32.4846	0.475695	32.125	33.024	3
-0.00316228	0.0177828	0.9	100000	0.998309	4.20096e-05	0.998309	4.20096e-05	16.754	0.312731	16.4013	16.9975	32.1546	0.309747	31.8848	32.4928	3
-0.00177828	0.0177828	0.9	100000	0.998558	2.36225e-05	0.998558	2.36225e-05	16.6966	0.263987	16.5122	16.999	32.5249	0.561502	32.1835	33.1729	3
-0.001	0.0177828	0.9	100000	0.998829	6.64914e-05	0.998829	6.64914e-05	17.306	0.623732	16.9357	18.0261	33.7993	0.941288	32.9952	34.8347	3
-0.000562341	0.0177828	0.9	100000	0.999244	2.75809e-05	0.999244	2.75809e-05	17.2605	0.133564	17.107	17.3503	33.7697	0.643639	33.2869	34.5005	3
-0.000316228	0.0177828	0.9	100000	0.999537	1.55213e-05	0.999537	1.55213e-05	17.3292	0.140377	17.2106	17.4842	34.1488	0.222785	33.9377	34.3817	3
-0.000177828	0.0177828	0.9	100000	0.99972	3.89653e-06	0.99972	3.89653e-06	17.5207	0.0696391	17.4689	17.5999	34.9698	0.113463	34.8835	35.0984	3
-0.0001	0.0177828	0.9	100000	0.999835	6.72418e-06	0.999835	6.72418e-06	17.4245	0.0490702	17.3679	17.454	35.0676	0.543172	34.6885	35.6898	3
-5.62341e-05	0.0177828	0.9	100000	0.999903	4.70642e-06	0.999903	4.70642e-06	17.8854	0.0528539	17.8332	17.9389	35.4607	0.357158	35.0792	35.7871	3
-3.16228e-05	0.0177828	0.9	100000	0.999945	2.51492e-06	0.999945	2.51492e-06	17.7426	0.367621	17.3374	18.0547	35.689	0.722822	35.2019	36.5195	3
-1.77828e-05	0.0177828	0.9	100000	0.999969	1.0978e-06	0.999969	1.0978e-06	17.7091	0.346792	17.3903	18.0784	35.0119	0.402422	34.7317	35.473	3
-1e-05	0.0177828	0.9	100000	0.999982	9.42303e-07	0.999982	9.42303e-07	17.4142	0.397049	17.1802	17.8726	35.0571	0.464121	34.5944	35.5226	3
-0.1	0.0316228	0.9	100000	0.996671	0.000116406	0.996671	0.000116406	28.8649	0.295928	28.5715	29.1633	57.6286	1.1676	56.8472	58.9708	3
-0.0562341	0.0316228	0.9	100000	0.996794	3.17151e-05	0.996794	3.17151e-05	28.2543	0.304007	27.9611	28.568	56.2153	0.265197	55.9678	56.4952	3
-0.0316228	0.0316228	0.9	100000	0.99676	0.000142995	0.99676	0.000142995	28.7635	0.319254	28.4109	29.033	57.394	0.259512	57.0982	57.5834	3
-0.0177828	0.0316228	0.9	100000	0.996868	5.49878e-05	0.996868	5.49878e-05	28.8742	0.62229	28.5012	29.5926	58.0097	1.59079	56.28	59.41	3
-0.01	0.0316228	0.9	100000	0.996882	0.000140899	0.996882	0.000140899	28.9348	0.0584796	28.8793	28.9959	58.0141	0.139097	57.8699	58.1475	3
-0.00562341	0.0316228	0.9	100000	0.996795	0.000217944	0.996795	0.000217944	28.8931	0.378934	28.4657	29.1882	58.279	0.301602	57.9738	58.5769	3
-0.00316228	0.0316228	0.9	100000	0.996945	0.000112448	0.996945	0.000112448	28.9707	0.167711	28.7855	29.1122	57.8927	0.330512	57.6271	58.2629	3
-0.00177828	0.0316228	0.9	100000	0.997362	0.000116884	0.997362	0.000116884	30.0719	0.236024	29.8621	30.3274	59.0684	0.429388	58.6923	59.5363	3
-0.001	0.0316228	0.9	100000	0.998012	8.68696e-05	0.998012	8.68696e-05	30.2869	0.401587	29.8339	30.5991	59.5368	0.627266	58.8127	59.9144	3
-0.000562341	0.0316228	0.9	100000	0.998641	7.57167e-05	0.998641	7.57167e-05	30.9382	0.159578	30.7953	31.1104	61.6537	0.405991	61.3569	62.1164	3
-0.000316228	0.0316228	0.9	100000	0.999128	3.4295e-05	0.999128	3.4295e-05	31.4832	0.97872	30.3591	32.1463	62.6159	1.67115	60.8015	64.092	3
-0.000177828	0.0316228	0.9	100000	0.999468	3.50433e-05	0.999468	3.50433e-05	31.4379	0.113186	31.3712	31.5686	62.575	0.20074	62.3667	62.7672	3
-0.0001	0.0316228	0.9	100000	0.999703	8.5967e-06	0.999703	8.5967e-06	31.1114	0.382719	30.7023	31.4607	61.981	0.927928	61.144	62.9788	3
-5.62341e-05	0.0316228	0.9	100000	0.999827	1.2274e-06	0.999827	1.2274e-06	31.5492	0.28729	31.2718	31.8455	62.6383	0.796323	61.8922	63.4768	3
-3.16228e-05	0.0316228	0.9	100000	0.999898	4.46846e-06	0.999898	4.46846e-06	31.8371	0.458249	31.5333	32.3642	63.7763	0.799586	62.9923	64.5906	3
-1.77828e-05	0.0316228	0.9	100000	0.999943	1.71272e-06	0.999943	1.71272e-06	31.7629	0.0987634	31.6634	31.8609	63.179	0.724741	62.3462	63.6665	3
-1e-05	0.0316228	0.9	100000	0.999968	9.8332e-07	0.999968	9.8332e-07	31.5765	0.177068	31.3818	31.7278	63.1798	0.58766	62.5031	63.5613	3
-0.1	0.0562341	0.9	100000	0.994194	0.000318755	0.994194	0.000318755	51.0144	0.797096	50.1272	51.6703	100.243	1.17512	99.379	101.581	3
-0.0562341	0.0562341	0.9	100000	0.994257	5.17405e-05	0.994257	5.17405e-05	50.5366	0.795132	49.6343	51.1349	101.057	1.62319	99.1965	102.184	3
-0.0316228	0.0562341	0.9	100000	0.994348	6.7545e-05	0.994348	6.7545e-05	50.5196	0.505281	49.9478	50.9059	100.493	1.52049	98.784	101.696	3
-0.0177828	0.0562341	0.9	100000	0.994601	2.0116e-05	0.994601	2.0116e-05	50.951	0.440551	50.5979	51.4447	101.616	0.36241	101.222	101.936	3
-0.01	0.0562341	0.9	100000	0.994361	0.000397125	0.994361	0.000397125	51.3969	0.351258	51.1427	51.7977	101.793	1.87407	100.489	103.941	3
-0.00562341	0.0562341	0.9	100000	0.99443	7.74211e-05	0.99443	7.74211e-05	51.4286	0.0785636	51.3381	51.479	101.444	0.427453	101.122	101.929	3
-0.00316228	0.0562341	0.9	100000	0.994699	8.01235e-05	0.994699	8.01235e-05	52.4141	0.336701	52.063	52.7343	103.249	2.62956	100.303	105.359	3
-0.00177828	0.0562341	0.9	100000	0.995177	0.000214297	0.995177	0.000214297	53.123	0.551189	52.4876	53.4726	103.555	1.47068	101.893	104.687	3
-0.001	0.0562341	0.9	100000	0.996642	5.27631e-05	0.996642	5.27631e-05	54.4892	0.75187	53.9797	55.3528	106.535	2.27957	104.602	109.049	3
-0.000562341	0.0562341	0.9	100000	0.997548	2.34074e-05	0.997548	2.34074e-05	55.1093	0.101771	55.0158	55.2177	108.045	0.474777	107.561	108.509	3
-0.000316228	0.0562341	0.9	100000	0.998481	6.38233e-05	0.998481	6.38233e-05	55.5385	0.453196	55.016	55.8252	110.326	0.85115	109.813	111.308	3
-0.000177828	0.0562341	0.9	100000	0.999106	4.79027e-05	0.999106	4.79027e-05	55.5703	0.635647	54.9338	56.2051	110.166	1.14497	108.865	111.02	3
-0.0001	0.0562341	0.9	100000	0.999477	7.28352e-06	0.999477	7.28352e-06	55.8627	0.398249	55.4421	56.234	111.372	1.64804	109.481	112.498	3
-5.62341e-05	0.0562341	0.9	100000	0.999688	1.27641e-05	0.999688	1.27641e-05	56.6137	0.536624	56.0203	57.0649	112.39	1.30134	110.889	113.201	3
-3.16228e-05	0.0562341	0.9	100000	0.999832	4.70971e-06	0.999832	4.70971e-06	55.7825	0.802719	55.1457	56.6842	111.625	1.3986	110.027	112.627	3
-1.77828e-05	0.0562341	0.9	100000	0.999903	1.76526e-06	0.999903	1.76526e-06	55.8732	0.56288	55.2705	56.3853	111.713	2.26336	110.175	114.312	3
-1e-05	0.0562341	0.9	100000	0.999944	3.38644e-06	0.999944	3.38644e-06	56.6761	0.759398	55.8655	57.371	111.759	0.733201	110.94	112.356	3
-0.1	0.1	0.9	100000	0.990069	0.000140612	0.990069	0.000140612	89.8304	0.894447	89.2487	90.8603	180.096	2.16918	178.417	182.545	3		X
-0.0562341	0.1	0.9	100000	0.990175	0.000189308	0.990175	0.000189308	90.3529	0.117312	90.2227	90.4504	179.651	2.50878	176.766	181.319	3		X
-0.0316228	0.1	0.9	100000	0.990091	0.000124023	0.990091	0.000124023	90.1152	0.397256	89.671	90.4364	179.835	1.59246	178.301	181.48	3		X
-0.0177828	0.1	0.9	100000	0.990048	5.06901e-05	0.990048	5.06901e-05	90.7225	0.158394	90.5557	90.8708	180.282	2.49785	177.908	182.887	3		X
-0.01	0.1	0.9	100000	0.989738	0.000589314	0.989738	0.000589314	90.9618	1.29293	89.4708	91.7731	180.753	2.25636	178.445	182.953	3		X
-0.00562341	0.1	0.9	100000	0.989562	0.000524263	0.989562	0.000524263	91.6307	0.617041	91.093	92.3044	182.743	1.462	181.32	184.241	3		X
-0.00316228	0.1	0.9	100000	0.990527	0.000465682	0.990527	0.000465682	92.9787	0.437037	92.4758	93.2659	180.72	2.13468	179.293	183.174	3		X
-0.00177828	0.1	0.9	100000	0.991813	0.000138894	0.991813	0.000138894	94.9718	0.971973	93.9379	95.867	185.84	5.40322	180.131	190.873	3		X
-0.001	0.1	0.9	100000	0.993637	0.000237768	0.993637	0.000237768	96.4684	1.14646	95.4402	97.7046	185.855	5.97975	179.614	191.533	3		X
-0.000562341	0.1	0.9	100000	0.99559	0.000138224	0.99559	0.000138224	97.7711	0.249201	97.5326	98.0298	192.467	2.07367	190.151	194.153	3		X
-0.000316228	0.1	0.9	100000	0.997302	2.86667e-05	0.997302	2.86667e-05	99.2295	1.14411	97.9791	100.224	197.081	0.378898	196.795	197.511	3		X
-0.000177828	0.1	0.9	100000	0.998407	4.53056e-05	0.998407	4.53056e-05	99.4636	0.659246	99.0206	100.221	197.482	0.575211	196.827	197.905	3		X
-0.0001	0.1	0.9	100000	0.999058	8.14499e-06	0.999058	8.14499e-06	98.9793	0.809666	98.4426	99.9106	197.707	1.08481	196.489	198.569	3		X
-5.62341e-05	0.1	0.9	100000	0.999459	1.34659e-06	0.999459	1.34659e-06	99.2474	0.279902	99.0646	99.5696	199.656	1.29245	198.406	200.987	3		X
-3.16228e-05	0.1	0.9	100000	0.999688	2.31123e-06	0.999688	2.31123e-06	99.6611	0.26801	99.4644	99.9663	198.433	1.26523	197.178	199.709	3		X
-1.77828e-05	0.1	0.9	100000	0.999823	2.14503e-06	0.999823	2.14503e-06	99.9368	0.11148	99.813	100.029	199.666	0.171949	199.481	199.821	3		X
-1e-05	0.1	0.9	100000	0.999901	4.24491e-06	0.999901	4.24491e-06	100.378	0.638489	99.7733	101.046	199.53	0.622164	199.121	200.246	3		X
-0.1	0.177828	0.9	100000	0.982383	0.00018969	0.982383	0.00018969	160.05	0.0585118	159.997	160.113	320.321	0.992202	319.333	321.317	3		X
-0.0562341	0.177828	0.9	100000	0.982119	0.000293481	0.982119	0.000293481	160.485	1.82538	159.192	162.573	321.231	1.47073	320.148	322.905	3		X
-0.0316228	0.177828	0.9	100000	0.98252	0.00012434	0.98252	0.00012434	159.365	1.15853	158.3	160.599	318.742	1.5324	317.771	320.509	3		X
-0.0177828	0.177828	0.9	100000	0.982133	0.000117722	0.982133	0.000117722	161.263	0.92958	160.702	162.336	322.949	0.608651	322.289	323.488	3		X
-0.01	0.177828	0.9	100000	0.982581	0.000153883	0.982581	0.000153883	162.507	0.669882	162.051	163.276	327.61	1.45709	326.689	329.29	3		X
-0.00562341	0.177828	0.9	100000	0.982167	0.00102927	0.982167	0.00102927	161.024	0.882101	160.011	161.622	321.4	10.7096	309.602	330.509	3		X
-0.00316228	0.177828	0.9	100000	0.98284	0.00142082	0.98284	0.00142082	165.11	3.32745	161.5	168.054	326.671	5.25116	320.664	330.39	3		X
-0.00177828	0.177828	0.9	100000	0.985375	0.000463607	0.985375	0.000463607	167.508	1.46458	166.189	169.084	319.063	9.16195	310.369	328.63	3	X	X
-0.001	0.177828	0.9	100000	0.988866	0.000392059	0.988866	0.000392059	171.994	1.69561	170.167	173.518	334.876	9.29659	324.45	342.301	3	X	X
-0.000562341	0.177828	0.9	100000	0.992346	0.000147301	0.992346	0.000147301	174.267	1.05224	173.27	175.367	342.105	1.3385	340.589	343.122	3	X	X
-0.000316228	0.177828	0.9	100000	0.995306	0.000102466	0.995306	0.000102466	175.086	0.866855	174.386	176.056	345.656	1.74588	344.592	347.671	3	X	X
-0.000177828	0.177828	0.9	100000	0.997133	2.54883e-05	0.997133	2.54883e-05	175.965	0.619591	175.393	176.623	351.987	0.496942	351.62	352.553	3	X	X
-0.0001	0.177828	0.9	100000	0.998318	5.76564e-05	0.998318	5.76564e-05	177.246	1.43789	175.718	178.572	351.635	2.67219	348.631	353.747	3	X	X
-5.62341e-05	0.177828	0.9	100000	0.999034	1.74515e-05	0.999034	1.74515e-05	177.065	0.997281	175.914	177.658	352.503	2.70194	349.536	354.823	3	X	X
-3.16228e-05	0.177828	0.9	100000	0.99945	9.87427e-06	0.99945	9.87427e-06	177.374	0.600311	176.908	178.052	353.09	1.55362	352.128	354.882	3	X	X
-1.77828e-05	0.177828	0.9	100000	0.999687	6.17296e-06	0.999687	6.17296e-06	177.52	0.793607	176.719	178.306	354.202	0.788531	353.616	355.098	3	X	X
-1e-05	0.177828	0.9	100000	0.999825	4.41252e-06	0.999825	4.41252e-06	178.842	1.59439	177.731	180.669	357.502	1.67661	356.324	359.421	3	X	X
-0.1	0.316228	0.9	100000	0.968801	0.000490341	0.968801	0.000490341	283.871	1.51761	282.85	285.615	569.178	2.46192	566.903	571.792	3	X	X
-0.0562341	0.316228	0.9	100000	0.968835	0.000325519	0.968835	0.000325519	285.911	0.977973	284.784	286.539	571.188	2.85741	567.89	572.92	3	X	X
-0.0316228	0.316228	0.9	100000	0.968756	0.000165777	0.968756	0.000165777	284.695	1.36241	283.725	286.252	568.227	2.25217	565.894	570.389	3	X	X
-0.0177828	0.316228	0.9	100000	0.968368	0.000557122	0.968368	0.000557122	285.087	3.18629	281.448	287.377	569.83	3.60316	566.601	573.717	3	X	X
-0.01	0.316228	0.9	100000	0.968468	0.000926156	0.968468	0.000926156	288.281	4.41548	285.469	293.37	575.943	8.60547	566.035	581.553	3	X	X
-0.00562341	0.316228	0.9	100000	0.967999	0.00343485	0.967999	0.00343485	298.609	4.35679	293.709	302.045	597.878	11.3378	586.31	608.971	3	X	X
-0.00316228	0.316228	0.9	100000	0.968152	0.00386424	0.968152	0.00386424	293.744	9.07963	283.298	299.743	587.176	22.635	564.101	609.344	3	X	X
-0.00177828	0.316228	0.9	100000	0.973449	0.00110365	0.973449	0.00110365	297.715	5.02093	294.067	303.441	571.41	12.301	557.487	580.807	3	X	X
-0.001	0.316228	0.9	100000	0.979997	0.000476981	0.979997	0.000476981	303.612	1.63794	301.72	304.581	611.079	21.1029	591.375	633.346	3	X	X
-0.000562341	0.316228	0.9	100000	0.986533	0.000211407	0.986533	0.000211407	309.024	2.51757	306.295	311.256	608.361	5.37403	605.16	614.566	3	X	X
-0.000316228	0.316228	0.9	100000	0.991364	0.00016961	0.991364	0.00016961	312.77	2.47286	310.042	314.865	621.259	4.36747	616.621	625.293	3	X	X
-0.000177828	0.316228	0.9	100000	0.994802	4.14072e-05	0.994802	4.14072e-05	314.98	1.61423	313.499	316.701	625.258	2.28568	622.97	627.542	3	X	X
-0.0001	0.316228	0.9	100000	0.997023	2.36805e-05	0.997023	2.36805e-05	315.005	1.09263	313.855	316.03	627.474	2.37253	625.86	630.198	3	X	X
-5.62341e-05	0.316228	0.9	100000	0.998262	2.5881e-05	0.998262	2.5881e-05	315.825	1.14549	314.841	317.082	629.48	1.16831	628.192	630.472	3	X	X
-3.16228e-05	0.316228	0.9	100000	0.999018	1.09778e-05	0.999018	1.09778e-05	316.688	1.69167	314.815	318.105	631.159	4.25988	626.418	634.665	3	X	X
-1.77828e-05	0.316228	0.9	100000	0.999448	4.4878e-06	0.999448	4.4878e-06	315.143	0.609772	314.711	315.84	630.396	1.77658	628.349	631.545	3	X	X
-1e-05	0.316228	0.9	100000	0.999686	1.84189e-06	0.999686	1.84189e-06	316.313	0.929953	315.577	317.358	632.699	1.24527	631.385	633.861	3	X	X
-0.1	0.562341	0.9	100000	0.945254	0.000560627	0.945254	0.000560627	508.459	1.38702	506.883	509.496	1016.75	2.59664	1014.35	1019.51	3	X
-0.0562341	0.562341	0.9	100000	0.94536	0.000631113	0.94536	0.000631113	509.083	1.7088	507.832	511.03	1011.1	1.41041	1010.06	1012.71	3	X
-0.0316228	0.562341	0.9	100000	0.945493	0.000633291	0.945493	0.000633291	504.398	2.18753	502.967	506.916	1009.58	14.9982	993.34	1022.91	3	X
-0.0177828	0.562341	0.9	100000	0.945444	0.000679188	0.945444	0.000679188	513.139	14.0693	502.929	529.187	1019.65	17.5628	1003.54	1038.37	3	X
-0.01	0.562341	0.9	100000	0.941782	0.00469767	0.941782	0.00469767	523.087	22.6161	497.644	540.905	1052.14	70.4947	971.021	1098.56	3	X
-0.00562341	0.562341	0.9	100000	0.94095	0.00507565	0.94095	0.00507565	520.031	14.195	503.684	529.252	1028	13.7552	1012.46	1038.59	3	X
-0.00316228	0.562341	0.9	100000	0.936252	0.00423988	0.936252	0.00423988	524.377	3.3687	520.971	527.707	1021.27	14.8693	1009.97	1038.11	3	X
-0.00177828	0.562341	0.9	100000	0.950619	0.00163278	0.950619	0.00163278	529.69	4.33297	526.027	534.473	1042.59	11.4849	1029.34	1049.69	3	X
-0.001	0.562341	0.9	100000	0.964354	0.000703123	0.964354	0.000703123	543.348	2.88424	541.544	546.675	1073.24	7.77981	1064.33	1078.7	3	X
-0.000562341	0.562341	0.9	100000	0.975955	0.00023579	0.975955	0.00023579	549.668	1.33617	548.584	551.161	1091.02	12.0534	1077.11	1098.23	3	X
-0.000316228	0.562341	0.9	100000	0.984959	0.000175886	0.984959	0.000175886	554.707	3.17028	551.094	557.025	1098.89	4.87166	1093.99	1103.73	3	X
-0.000177828	0.562341	0.9	100000	0.990938	3.19055e-05	0.990938	3.19055e-05	557.262	1.82497	555.609	559.22	1105.55	0.196783	1105.34	1105.73	3	X
-0.0001	0.562341	0.9	100000	0.994636	7.45835e-05	0.994636	7.45835e-05	558.991	0.827947	558.067	559.665	1114.78	4.00291	1110.32	1118.06	3	X
-5.62341e-05	0.562341	0.9	100000	0.996916	2.44497e-05	0.996916	2.44497e-05	559.182	1.72053	557.202	560.311	1114.67	4.43233	1112.01	1119.79	3	X
-3.16228e-05	0.562341	0.9	100000	0.998251	1.19227e-05	0.998251	1.19227e-05	562.098	2.01917	559.934	563.931	1125.64	3.58425	1122.49	1129.54	3	X
-1.77828e-05	0.562341	0.9	100000	0.999009	6.34374e-06	0.999009	6.34374e-06	562.294	1.88441	560.455	564.221	1121.61	3.12642	1118.13	1124.18	3	X
-1e-05	0.562341	0.9	100000	0.999437	7.64844e-06	0.999437	7.64844e-06	562.46	0.459849	562.161	562.989	1125.74	3.40666	1122.97	1129.54	3	X
-0.1	1	0.9	100000	0.904866	0.000408328	0.904866	0.000408328	900.956	3.14366	897.958	904.227	1802.21	2.45273	1799.94	1804.81	3
-0.0562341	1	0.9	100000	0.904635	0.000459185	0.904635	0.000459185	896.98	3.28154	893.721	900.284	1795.98	6.9601	1790.87	1803.9	3
-0.0316228	1	0.9	100000	0.905638	0.001271	0.905638	0.001271	901.643	3.07755	898.137	903.898	1817.88	22.1771	1793.18	1836.1	3
-0.0177828	1	0.9	100000	0.898743	0.0057657	0.898743	0.0057657	887.674	40.6611	842.365	920.988	1802.46	50.9588	1752.38	1854.25	3
-0.01	1	0.9	100000	0.877138	0.0073278	0.877138	0.0073278	904.292	26.4231	883.393	933.992	1811.53	31.8067	1782.11	1845.28	3
-0.00562341	1	0.9	100000	0.852742	0.00662422	0.852742	0.00662422	920.882	27.5652	892.992	948.11	1844.98	16.86	1825.73	1857.12	3
-0.00316228	1	0.9	100000	0.884806	0.011519	0.884806	0.011519	949.717	34.9245	922.117	988.981	1870	44.3702	1823.1	1911.31	3
-0.00177828	1	0.9	100000	0.908172	0.00458374	0.908172	0.00458374	948.449	9.78778	938.322	957.858	1896.83	10.6678	1888.41	1908.83	3
-0.001	1	0.9	100000	0.938418	0.00211502	0.938418	0.00211502	966.983	13.7275	956.744	982.582	1902.23	46.137	1851.58	1941.86	3
-0.000562341	1	0.9	100000	0.956713	0.000463168	0.956713	0.000463168	980.155	0.515945	979.56	980.487	1947.11	11.911	1939.98	1960.86	3
-0.000316228	1	0.9	100000	0.973349	0.000262814	0.973349	0.000262814	986.64	4.41963	983.793	991.732	1946.81	17.7153	1926.37	1957.53	3
-0.000177828	1	0.9	100000	0.983861	8.93465e-05	0.983861	8.93465e-05	991.732	1.72867	989.929	993.375	1971.94	2.72839	1968.87	1974.1	3
-0.0001	1	0.9	100000	0.99054	9.63501e-05	0.99054	9.63501e-05	995.422	0.700347	994.652	996.021	1980.96	4.07551	1977.99	1985.61	3
-5.62341e-05	1	0.9	100000	0.994552	4.47412e-05	0.994552	4.47412e-05	997.375	2.81939	994.389	999.992	1989.17	1.90047	1986.97	1990.32	3
-3.16228e-05	1	0.9	100000	0.996918	2.36959e-05	0.996918	2.36959e-05	995.589	2.08542	993.712	997.834	1993.92	1.81664	1991.95	1995.53	3
-1.77828e-05	1	0.9	100000	0.998232	3.68999e-06	0.998232	3.68999e-06	997.449	1.47878	996.205	999.084	1994.38	3.369	1991.94	1998.23	3
-1e-05	1	0.9	100000	0.999007	3.57717e-06	0.999007	3.57717e-06	999.509	2.74993	996.521	1001.93	2001.5	4.26425	1996.58	2004.11	3
