# Supplementary material for: Low mutational load and high mutation rate variation in gut commensal bacteria
Source: PLoS Biol. 2020 Mar 10;18(3):e3000617. doi: 10.1371/journal.pbio.3000617 (PMC7064181; doi:10.1371/journal.pbio.3000617)
Supplement: S9 Table — (XLSX) [file pbio.3000617.s027.xlsx]

## Sheet: S9_Table
S9 Table - Simulations with a monoclonal population of 10^5 individuals, accumulating deleterious and beneficial mutations with exponentially distributed effects (data for S13 Figure). carryingCapacity - population size; generations - generations at which the population was sampled; mutationRate - mutation rate per genome per generation; fBen - fraction of beneficial mutations; s_d - fithess effe…
carryingCapacity	generations	mutationRate	fBen	s_d	s_b	fitness_mean	fitness_sd	mutations_mean	mutations_sd	mutations_min	mutations_max	nrep	sb_rel	mutations_fit
100000	1000	0.001	0	1e-05	0	0.99999	1e-06	1.01258	0.0871781	0.91632	1.08622	3	sb = 0
100000	1000	0.001	0	0.0001	0	0.999895	1.04403e-05	1.04354	0.12804	0.89964	1.14489	3	sb = 0
100000	1000	0.001	0	0.001	0	0.999554	6.20833e-05	0.636313	0.0894534	0.56153	0.73541	3	sb = 0
100000	1000	0.001	0	0.01	0	0.999148	9.73259e-05	0.244333	0.0223376	0.21857	0.25829	3	sb = 0
100000	1000	0.00178	0	1e-05	0	0.999982	1.73205e-06	1.81933	0.132586	1.68019	1.94421	3	sb = 0
100000	1000	0.00178	0	0.0001	0	0.999838	2.8589e-05	1.67338	0.161328	1.48711	1.76882	3	sb = 0
100000	1000	0.00178	0	0.001	0	0.999154	4.6801e-05	1.17355	0.0447565	1.12602	1.21489	3	sb = 0
100000	1000	0.00178	0	0.01	0	0.998406	0.000131367	0.412297	0.0492628	0.36034	0.45833	3	sb = 0
100000	1000	0.00316	0	1e-05	0	0.999967	2.51661e-06	3.30515	0.130891	3.20238	3.45251	3	sb = 0
100000	1000	0.00316	0	0.0001	0	0.999723	1.85023e-05	2.92029	0.102701	2.8285	3.03121	3	sb = 0
100000	1000	0.00316	0	0.001	0	0.998438	0.000109153	2.12474	0.133613	1.99563	2.26244	3	sb = 0
100000	1000	0.00316	0	0.01	0	0.997076	0.000130209	0.751983	0.0478923	0.72205	0.80722	3	sb = 0
100000	1000	0.00562	0	1e-05	0	0.999943	2.08167e-06	5.68766	0.114144	5.56021	5.78047	3	sb = 0
100000	1000	0.00562	0	0.0001	0	0.999512	7.63763e-06	5.24165	0.111668	5.12745	5.3506	3	sb = 0
100000	1000	0.00562	0	0.001	0	0.997279	0.000100401	3.96408	0.156156	3.87205	4.14438	3	sb = 0
100000	1000	0.00562	0	0.01	0	0.994862	0.000236994	1.36745	0.0562592	1.30253	1.40187	3	sb = 0
100000	1000	0.01	0	1e-05	0	0.999902	1.1547e-06	10.1559	0.0429945	10.1155	10.2011	3	sb = 0
100000	1000	0.01	0	0.0001	0	0.99909	2.28983e-05	9.56382	0.293185	9.25508	9.83847	3	sb = 0
100000	1000	0.01	0	0.001	0	0.995012	9.50807e-05	7.06532	0.212474	6.86886	7.29082	3	sb = 0
100000	1000	0.01	0	0.01	0	0.991283	0.000496299	2.34594	0.0967411	2.23825	2.4255	3	sb = 0
100000	1000	0.01778	0	1e-05	0	0.999821	7.50555e-06	17.9203	0.250373	17.7037	18.1944	3	sb = 0
100000	1000	0.01778	0	0.0001	0	0.998409	3.80175e-05	16.8682	0.245842	16.5849	17.0263	3	sb = 0
100000	1000	0.01778	0	0.001	0	0.991295	6.55769e-05	12.4028	0.0886397	12.3105	12.4872	3	sb = 0
100000	1000	0.01778	0	0.01	0	0.984124	0.000312898	4.04379	0.136871	3.88704	4.13967	3	sb = 0
100000	1000	0.03162	0	1e-05	0	0.99969	5.2915e-06	31.1477	0.156455	31.0054	31.3152	3	sb = 0
100000	1000	0.03162	0	0.0001	0	0.997188	4.08697e-05	29.8942	0.293784	29.5613	30.1171	3	sb = 0
100000	1000	0.03162	0	0.001	0	0.984194	0.000416421	21.9661	0.702354	21.1556	22.3949	3	sb = 0
100000	1000	0.03162	0	0.01	0	0.971836	0.000976696	7.7935	0.655099	7.04526	8.26382	3	sb = 0
100000	1000	0.05623	0	1e-05	0	0.999445	7.2111e-06	55.7316	0.252472	55.4423	55.9075	3	sb = 0
100000	1000	0.05623	0	0.0001	0	0.994912	5.44181e-05	53.448	0.620903	52.8089	54.0489	3	sb = 0
100000	1000	0.05623	0	0.001	0	0.973125	0.00200152	38.3883	2.64826	36.4912	41.4139	3	sb = 0
100000	1000	0.05623	0	0.01	0	0.949119	0.00229657	13.9541	0.828109	13.0046	14.5266	3	sb = 0
100000	1000	0.1	0	1e-05	0	0.999002	1.69214e-05	99.9116	0.4803	99.3962	100.347	3	sb = 0
100000	1000	0.1	0	0.0001	0	0.991043	0.000112334	95.6446	1.12657	94.4235	96.6436	3	sb = 0
100000	1000	0.1	0	0.001	0	0.950729	0.00138407	70.4235	1.86444	68.2841	71.7011	3	sb = 0
100000	1000	0.1	0	0.01	0	0.897742	0.00342595	29.2686	2.51814	26.7716	31.8074	3	sb = 0
100000	1000	0.17783	0	1e-05	0	0.998237	1.58219e-05	177.469	1.4283	175.884	178.657	3	sb = 0	X
100000	1000	0.17783	0	0.0001	0	0.984035	0.000120051	169.71	1.99401	167.927	171.863	3	sb = 0	X
100000	1000	0.17783	0	0.001	0	0.910359	0.00669239	121.709	7.95637	112.569	127.084	3	sb = 0
100000	1000	0.17783	0	0.01	0	0.777891	0.00812752	64.2628	2.65672	62.3691	67.2998	3	sb = 0
100000	1000	0.31623	0	1e-05	0	0.996877	2.42693e-05	313.605	1.45233	312.073	314.961	3	sb = 0	X
100000	1000	0.31623	0	0.0001	0	0.971695	0.000113848	301.12	1.16726	300.25	302.447	3	sb = 0	X
100000	1000	0.31623	0	0.001	0	0.826628	0.00166335	248.396	0.369665	247.976	248.668	3	sb = 0	X
100000	1000	0.31623	0	0.01	0	0.569988	0.0116842	130.573	9.58304	124.295	141.604	3	sb = 0
100000	1000	0.56234	0	1e-05	0	0.994448	1.87172e-05	559.067	1.09415	557.808	559.785	3	sb = 0	X
100000	1000	0.56234	0	0.0001	0	0.950287	0.000409453	535.493	2.82268	532.467	538.054	3	sb = 0	X
100000	1000	0.56234	0	0.001	0	0.708362	0.00712178	446.993	10.8474	434.519	454.212	3	sb = 0	X
100000	1000	0.56234	0	0.01	0	0.257522	0.00276505	276.949	1.39969	275.925	278.543	3	sb = 0	X
100000	1000	1	0	1e-05	0	0.990141	5.50182e-05	994.906	3.81119	990.659	998.029	3	sb = 0
100000	1000	1	0	0.0001	0	0.912522	0.000196054	958.074	2.0274	956.618	960.39	3	sb = 0
100000	1000	1	0	0.001	0	0.517232	0.00601611	809.689	5.35899	804.221	814.932	3	sb = 0
100000	1000	1	0	0.01	0	0.0478473	0.00540459	537.084	19.7839	517.899	557.417	3	sb = 0	X
100000	2000	0.001	0	1e-05	0	0.999979	1e-06	2.00525	0.136034	1.91445	2.16165	3	sb = 0
100000	2000	0.001	0	0.0001	0	0.999821	2.07445e-05	1.84326	0.145139	1.70717	1.99601	3	sb = 0
100000	2000	0.001	0	0.001	0	0.999346	5.99361e-05	1.13479	0.162997	1.01415	1.32022	3	sb = 0
100000	2000	0.001	0	0.01	0	0.999062	4.82321e-05	0.316087	0.0341119	0.27695	0.33951	3	sb = 0
100000	2000	0.00178	0	1e-05	0	0.999967	2.64575e-06	3.37716	0.252168	3.20086	3.666	3	sb = 0
100000	2000	0.00178	0	0.0001	0	0.999703	3.11341e-05	3.23466	0.0701262	3.15546	3.28887	3	sb = 0
100000	2000	0.00178	0	0.001	0	0.998877	2.41316e-05	1.84771	0.0195955	1.82819	1.86738	3	sb = 0
100000	2000	0.00178	0	0.01	0	0.998298	0.000127918	0.534637	0.0625706	0.46732	0.59102	3	sb = 0
100000	2000	0.00316	0	1e-05	0	0.999939	3.51188e-06	6.14743	0.2144	5.93912	6.36744	3	sb = 0
100000	2000	0.00316	0	0.0001	0	0.999487	1.10151e-05	5.62888	0.0857066	5.53035	5.68615	3	sb = 0
100000	2000	0.00316	0	0.001	0	0.997857	6.98737e-05	3.47583	0.174892	3.2831	3.62443	3	sb = 0
100000	2000	0.00316	0	0.01	0	0.99705	0.000185159	0.95511	0.0798992	0.87946	1.03867	3	sb = 0
100000	2000	0.00562	0	1e-05	0	0.999892	5.68624e-06	11.2106	0.0394169	11.1773	11.2541	3	sb = 0
100000	2000	0.00562	0	0.0001	0	0.99907	8.62168e-06	10.0611	0.404357	9.81914	10.5279	3	sb = 0
100000	2000	0.00562	0	0.001	0	0.996098	9.93378e-05	6.51081	0.138128	6.3539	6.61405	3	sb = 0
100000	2000	0.00562	0	0.01	0	0.994762	0.000181329	1.67062	0.167102	1.49098	1.82143	3	sb = 0
100000	2000	0.01	0	1e-05	0	0.999804	2.64575e-06	20.2569	0.237634	20.0777	20.5265	3	sb = 0
100000	2000	0.01	0	0.0001	0	0.998327	6.00083e-05	18.2994	0.708374	17.5944	19.0111	3	sb = 0
100000	2000	0.01	0	0.001	0	0.993321	0.000407217	11.1396	0.279754	10.8192	11.3353	3	sb = 0
100000	2000	0.01	0	0.01	0	0.990756	0.000191024	3.0249	0.175008	2.82388	3.14333	3	sb = 0
100000	2000	0.01778	0	1e-05	0	0.999643	1.56312e-05	35.5309	0.878214	34.5221	36.1241	3	sb = 0
100000	2000	0.01778	0	0.0001	0	0.997072	3.29697e-05	32.3754	0.314063	32.014	32.582	3	sb = 0
100000	2000	0.01778	0	0.001	0	0.987666	0.000544705	20.8125	0.560922	20.2189	21.3337	3	sb = 0
100000	2000	0.01778	0	0.01	0	0.983496	0.000533817	5.11968	0.545706	4.79647	5.74974	3	sb = 0
100000	2000	0.03162	0	1e-05	0	0.999378	1.5e-05	62.8254	0.474033	62.291	63.1951	3	sb = 0
100000	2000	0.03162	0	0.0001	0	0.99487	6.38931e-05	56.4999	0.796653	55.6187	57.1692	3	sb = 0
100000	2000	0.03162	0	0.001	0	0.977006	0.000909799	37.1344	1.0657	35.9054	37.803	3	sb = 0
100000	2000	0.03162	0	0.01	0	0.968323	0.00114196	11.0882	0.222356	10.8668	11.3115	3	sb = 0
100000	2000	0.05623	0	1e-05	0	0.998898	6.55744e-06	111.023	0.281351	110.712	111.259	3	sb = 0
100000	2000	0.05623	0	0.0001	0	0.990487	3.7018e-05	103.597	1.54446	102.128	105.208	3	sb = 0
100000	2000	0.05623	0	0.001	0	0.95981	0.00211706	67.0123	1.71614	65.1652	68.5573	3	sb = 0
100000	2000	0.05623	0	0.01	0	0.937936	0.00164839	22.9358	1.76277	20.9292	24.2351	3	sb = 0
100000	2000	0.1	0	1e-05	0	0.99805	1.27017e-05	198.086	0.536611	197.755	198.705	3	sb = 0	X
100000	2000	0.1	0	0.0001	0	0.983339	0.000385763	184.855	2.32741	183.287	187.529	3	sb = 0	X
100000	2000	0.1	0	0.001	0	0.920164	0.00135348	129.083	3.47488	126.772	133.079	3	sb = 0
100000	2000	0.1	0	0.01	0	0.856035	0.0103727	50.9161	2.70817	48.0782	53.4726	3	sb = 0
100000	2000	0.17783	0	1e-05	0	0.99652	2.95127e-05	353.297	0.746265	352.704	354.135	3	sb = 0	X
100000	2000	0.17783	0	0.0001	0	0.970567	0.00036951	326.286	4.53242	322.031	331.053	3	sb = 0	X
100000	2000	0.17783	0	0.001	0	0.843918	0.00733514	239.227	11.6089	227.328	250.522	3	sb = 0	X
100000	2000	0.17783	0	0.01	0	0.667945	0.0159972	114.882	14.3246	100.743	129.386	3	sb = 0
100000	2000	0.31623	0	1e-05	0	0.993815	3.70045e-05	625.126	1.77385	623.533	627.037	3	sb = 0	X
100000	2000	0.31623	0	0.0001	0	0.947667	0.000135397	579.946	1.38824	578.73	581.458	3	sb = 0	X
100000	2000	0.31623	0	0.001	0	0.713169	0.00599768	469.154	7.52683	460.706	475.146	3	sb = 0	X
100000	2000	0.31623	0	0.01	0	0.363612	0.0156799	247.788	11.3973	238.495	260.505	3	sb = 0	X
100000	2000	0.56234	0	1e-05	0	0.989058	5.75007e-05	1112.19	4.83513	1107.15	1116.79	3	sb = 0
100000	2000	0.56234	0	0.0001	0	0.909229	0.00192745	1034.58	8.37792	1026.59	1043.3	3	sb = 0
100000	2000	0.56234	0	0.001	0	0.517296	0.0106027	878.801	24.0541	851.026	892.83	3	sb = 0
100000	2000	0.56234	0	0.01	0	0.0817813	0.0089957	532	16.9327	512.57	543.606	3	sb = 0	X
100000	2000	1	0	1e-05	0	0.980588	7.82326e-05	1977.58	5.92832	1970.74	1981.33	3	sb = 0
100000	2000	1	0	0.0001	0	0.842257	0.00129534	1855.18	20.3345	1838.96	1877.99	3	sb = 0
100000	2000	1	0	0.001	0	0.284115	0.00480151	1574.77	25.3087	1545.89	1593.09	3	sb = 0
100000	2000	1	0	0.01	0	0.00274133	0.000196887	1077.9	32.2593	1053.93	1114.58	3	sb = 0
100000	1000	0.001	0.01	1e-05	0.0001	0.999992	1.1547e-06	0.91257	0.0481452	0.87513	0.96688	3	sb = -10sd
100000	1000	0.001	0.01	0.0001	0.001	0.999946	4.62853e-05	0.918567	0.0679408	0.84916	0.98494	3	sb = -10sd
100000	1000	0.001	0.01	0.001	0.01	1.0934	0.0366512	2.69015	0.48791	2.28522	3.23185	3	sb = -10sd
100000	1000	0.001	0.01	0.01	0.1	371.021	156.348	20.0288	0.915081	19.3471	21.0688	3	sb = -10sd
100000	1000	0.001	0.01	1e-05	1e-05	0.999989	2.51661e-06	1.02403	0.0707764	0.9454	1.08264	3	sb = -sd
100000	1000	0.001	0.01	0.0001	0.0001	0.99991	1.04083e-05	0.940273	0.0560264	0.87558	0.9728	3	sb = -sd
100000	1000	0.001	0.01	0.001	0.001	0.999539	6.9515e-05	0.70165	0.0241258	0.67552	0.72308	3	sb = -sd
100000	1000	0.001	0.01	0.01	0.01	1.07966	0.0249298	2.27316	0.937296	1.2925	3.16004	3	sb = -sd
100000	1000	0.001	0.01	1e-05	0.01	1.14504	0.0538627	4.23836	0.872685	3.48426	5.19427	3	sb = 0.01
100000	1000	0.001	0.01	0.0001	0.01	1.06916	0.0357169	2.87252	0.170699	2.67542	2.972	3	sb = 0.01
100000	1000	0.001	0.01	0.001	0.01	1.0934	0.0366512	2.69015	0.48791	2.28522	3.23185	3	sb = 0.01
100000	1000	0.001	0.01	0.01	0.01	1.07966	0.0249298	2.27316	0.937296	1.2925	3.16004	3	sb = 0.01
100000	1000	0.001	0.01	1e-05	0.05	7.51606	1.83372	12.0121	0.346077	11.6201	12.2753	3	sb = 0.05
100000	1000	0.001	0.01	0.0001	0.05	7.12603	2.93625	12.127	2.66573	9.10563	14.1471	3	sb = 0.05
100000	1000	0.001	0.01	0.001	0.05	9.1446	5.40492	11.7272	1.55727	10.4277	13.4533	3	sb = 0.05
100000	1000	0.001	0.01	0.01	0.05	7.0854	1.81988	11.7507	2.61161	8.95237	14.1233	3	sb = 0.05
100000	1000	0.00178	0.01	1e-05	0.0001	0.999985	2.64575e-06	1.74856	0.216264	1.56828	1.98835	3	sb = -10sd
100000	1000	0.00178	0.01	0.0001	0.001	0.99991	4.16773e-05	1.70409	0.101846	1.59116	1.78898	3	sb = -10sd
100000	1000	0.00178	0.01	0.001	0.01	1.1328	0.0270891	5.06085	0.251002	4.88155	5.34771	3	sb = -10sd
100000	1000	0.00178	0.01	0.01	0.1	1431.9	665.522	24.0743	0.985444	23.0805	25.0511	3	sb = -10sd
100000	1000	0.00178	0.01	1e-05	1e-05	0.999983	1.52753e-06	1.6818	0.149963	1.50916	1.77973	3	sb = -sd
100000	1000	0.00178	0.01	0.0001	0.0001	0.999844	4.04145e-06	1.61089	0.0642382	1.53691	1.65251	3	sb = -sd
100000	1000	0.00178	0.01	0.001	0.001	0.999118	4.14769e-05	1.24125	0.0290922	1.21759	1.27373	3	sb = -sd
100000	1000	0.00178	0.01	0.01	0.01	1.11144	0.0445785	3.36126	0.156345	3.26206	3.54149	3	sb = -sd
100000	1000	0.00178	0.01	1e-05	0.01	1.16468	0.0511192	4.58403	1.05378	3.59679	5.69366	3	sb = 0.01
100000	1000	0.00178	0.01	0.0001	0.01	1.10625	0.0588575	4.98966	0.504971	4.56201	5.54675	3	sb = 0.01
100000	1000	0.00178	0.01	0.001	0.01	1.1328	0.0270891	5.06085	0.251002	4.88155	5.34771	3	sb = 0.01
100000	1000	0.00178	0.01	0.01	0.01	1.11144	0.0445785	3.36126	0.156345	3.26206	3.54149	3	sb = 0.01
100000	1000	0.00178	0.01	1e-05	0.05	9.59658	2.04992	13.9692	1.58084	12.2202	15.2963	3	sb = 0.05
100000	1000	0.00178	0.01	0.0001	0.05	10.3997	4.30783	12.8756	1.44661	11.2855	14.1138	3	sb = 0.05
100000	1000	0.00178	0.01	0.001	0.05	9.99342	3.33602	13.2291	1.42092	11.8644	14.7003	3	sb = 0.05
100000	1000	0.00178	0.01	0.01	0.05	9.6616	3.89983	14.2704	1.08951	13.2052	15.3827	3	sb = 0.05
100000	1000	0.00316	0.01	1e-05	0.0001	0.999973	3.51188e-06	3.07913	0.0768181	2.99116	3.13298	3	sb = -10sd
100000	1000	0.00316	0.01	0.0001	0.001	0.999895	0.000229228	3.0537	0.149424	2.96342	3.22618	3	sb = -10sd
100000	1000	0.00316	0.01	0.001	0.01	1.18516	0.085109	6.58318	0.986379	5.544	7.50653	3	sb = -10sd
100000	1000	0.00316	0.01	0.01	0.1	17944.7	17874.7	28.2912	1.62997	27.2719	30.1711	3	sb = -10sd
100000	1000	0.00316	0.01	1e-05	1e-05	0.99997	3.21455e-06	3.09704	0.157487	2.91859	3.21657	3	sb = -sd
100000	1000	0.00316	0.01	0.0001	0.0001	0.999722	1.90788e-05	3.08699	0.128167	2.96217	3.21826	3	sb = -sd
100000	1000	0.00316	0.01	0.001	0.001	0.998518	3.07896e-05	2.2122	0.096946	2.10606	2.29608	3	sb = -sd
100000	1000	0.00316	0.01	0.01	0.01	1.18014	0.0188032	6.44092	1.81611	5.23929	8.53013	3	sb = -sd
100000	1000	0.00316	0.01	1e-05	0.01	1.18195	0.08294	7.0352	2.71603	4.02442	9.301	3	sb = 0.01
100000	1000	0.00316	0.01	0.0001	0.01	1.12706	0.0371078	5.15544	0.521652	4.71533	5.73165	3	sb = 0.01
100000	1000	0.00316	0.01	0.001	0.01	1.18516	0.085109	6.58318	0.986379	5.544	7.50653	3	sb = 0.01
100000	1000	0.00316	0.01	0.01	0.01	1.18014	0.0188032	6.44092	1.81611	5.23929	8.53013	3	sb = 0.01
100000	1000	0.00316	0.01	1e-05	0.05	15.9149	3.72835	16.6368	1.54851	15.2754	18.3214	3	sb = 0.05
100000	1000	0.00316	0.01	0.0001	0.05	19.3977	5.5905	17.6432	3.13244	14.1289	20.1414	3	sb = 0.05
100000	1000	0.00316	0.01	0.001	0.05	22.8837	4.09137	17.3999	1.0747	16.373	18.5168	3	sb = 0.05
100000	1000	0.00316	0.01	0.01	0.05	15.3288	4.34643	16.3863	2.64478	14.5915	19.4235	3	sb = 0.05
100000	1000	0.00562	0.01	1e-05	0.0001	0.999954	2.51661e-06	5.43892	0.332465	5.05504	5.634	3	sb = -10sd
100000	1000	0.00562	0.01	0.0001	0.001	0.999641	0.00013302	5.3899	0.112937	5.29721	5.51569	3	sb = -10sd
100000	1000	0.00562	0.01	0.001	0.01	1.22655	0.033847	10.0476	1.84723	7.94325	11.4014	3	sb = -10sd
100000	1000	0.00562	0.01	0.01	0.1	107479	80975.3	39.8298	3.87423	35.3568	42.1256	3	sb = -10sd
100000	1000	0.00562	0.01	1e-05	1e-05	0.999945	1.52753e-06	5.54314	0.152295	5.38203	5.68474	3	sb = -sd
100000	1000	0.00562	0.01	0.0001	0.0001	0.999507	2.43379e-05	5.30787	0.16207	5.14086	5.4645	3	sb = -sd
100000	1000	0.00562	0.01	0.001	0.001	0.997392	0.000176693	3.91966	0.177476	3.7208	4.06197	3	sb = -sd
100000	1000	0.00562	0.01	0.01	0.01	1.21545	0.0696722	8.20912	1.48302	6.52199	9.30673	3	sb = -sd
100000	1000	0.00562	0.01	1e-05	0.01	1.23319	0.0603547	10.2632	0.454434	9.82437	10.7318	3	sb = 0.01
100000	1000	0.00562	0.01	0.0001	0.01	1.22387	0.0878334	10.1866	2.43197	8.35731	12.9464	3	sb = 0.01
100000	1000	0.00562	0.01	0.001	0.01	1.22655	0.033847	10.0476	1.84723	7.94325	11.4014	3	sb = 0.01
100000	1000	0.00562	0.01	0.01	0.01	1.21545	0.0696722	8.20912	1.48302	6.52199	9.30673	3	sb = 0.01
100000	1000	0.00562	0.01	1e-05	0.05	51.9862	27.0831	21.3012	2.37781	18.5615	22.8271	3	sb = 0.05
100000	1000	0.00562	0.01	0.0001	0.05	33.8826	10.3601	24.9606	2.49855	22.1768	27.0086	3	sb = 0.05
100000	1000	0.00562	0.01	0.001	0.05	26.1978	12.381	21.0775	3.08852	17.5544	23.3186	3	sb = 0.05
100000	1000	0.00562	0.01	0.01	0.05	51.2976	2.38089	20.2771	3.36508	18.1372	24.1559	3	sb = 0.05
100000	1000	0.01	0.01	1e-05	0.0001	0.999918	3.60555e-06	9.90315	0.0865501	9.82573	9.99659	3	sb = -10sd
100000	1000	0.01	0.01	0.0001	0.001	0.999725	0.000299199	9.53983	0.258864	9.24636	9.73572	3	sb = -10sd
100000	1000	0.01	0.01	0.001	0.01	1.30524	0.0832446	14.6785	2.28502	12.0691	16.3217	3	sb = -10sd
100000	1000	0.01	0.01	0.01	0.1	1.2954e+06	114951	43.756	4.16539	40.2138	48.3449	3	sb = -10sd
100000	1000	0.01	0.01	1e-05	1e-05	0.999903	4.58258e-06	10.0329	0.200983	9.84451	10.2445	3	sb = -sd
100000	1000	0.01	0.01	0.0001	0.0001	0.999136	2.55799e-05	9.39315	0.139389	9.23442	9.4956	3	sb = -sd
100000	1000	0.01	0.01	0.001	0.001	0.995531	0.000122904	7.17715	0.22055	6.92643	7.34121	3	sb = -sd
100000	1000	0.01	0.01	0.01	0.01	1.26091	0.00357895	8.65094	2.00559	6.42102	10.3072	3	sb = -sd
100000	1000	0.01	0.01	1e-05	0.01	1.31507	0.0350866	13.925	1.91535	12.1613	15.9626	3	sb = 0.01
100000	1000	0.01	0.01	0.0001	0.01	1.32613	0.03514	16.7884	2.69177	14.0224	19.3992	3	sb = 0.01
100000	1000	0.01	0.01	0.001	0.01	1.30524	0.0832446	14.6785	2.28502	12.0691	16.3217	3	sb = 0.01
100000	1000	0.01	0.01	0.01	0.01	1.26091	0.00357895	8.65094	2.00559	6.42102	10.3072	3	sb = 0.01
100000	1000	0.01	0.01	1e-05	0.05	107.421	75.8616	28.6777	3.96583	24.6116	32.535	3	sb = 0.05
100000	1000	0.01	0.01	0.0001	0.05	109.704	22.2874	33.663	2.19523	32.2165	36.189	3	sb = 0.05
100000	1000	0.01	0.01	0.001	0.05	120.958	62.927	28.9108	1.66867	27.8016	30.8298	3	sb = 0.05
100000	1000	0.01	0.01	0.01	0.05	117.628	88.3938	25.949	3.35889	22.1299	28.4445	3	sb = 0.05
100000	1000	0.01778	0.01	1e-05	0.0001	0.999848	5.85947e-06	17.6431	0.0809588	17.5744	17.7324	3	sb = -10sd
100000	1000	0.01778	0.01	0.0001	0.001	0.99936	0.000269838	17.1039	0.084327	17.0169	17.1852	3	sb = -10sd
100000	1000	0.01778	0.01	0.001	0.01	1.33599	0.063163	23.7297	2.33319	21.5265	26.1741	3	sb = -10sd
100000	1000	0.01778	0.01	0.01	0.1	1.93012e+07	1.08952e+07	58.1416	4.78933	52.9679	62.4202	3	sb = -10sd
100000	1000	0.01778	0.01	1e-05	1e-05	0.999823	4.58258e-06	17.8593	0.343613	17.5873	18.2454	3	sb = -sd
100000	1000	0.01778	0.01	0.0001	0.0001	0.998385	2.44199e-05	17.2582	0.102726	17.1428	17.3398	3	sb = -sd
100000	1000	0.01778	0.01	0.001	0.001	0.992707	0.0007882	12.6061	0.291037	12.2875	12.858	3	sb = -sd
100000	1000	0.01778	0.01	0.01	0.01	1.30651	0.0640907	10.8806	2.05627	8.57138	12.5137	3	sb = -sd
100000	1000	0.01778	0.01	1e-05	0.01	1.37734	0.00955411	27.9883	2.72053	26.0246	31.0937	3	sb = 0.01
100000	1000	0.01778	0.01	0.0001	0.01	1.3699	0.0505798	23.8149	2.5881	20.9186	25.901	3	sb = 0.01
100000	1000	0.01778	0.01	0.001	0.01	1.33599	0.063163	23.7297	2.33319	21.5265	26.1741	3	sb = 0.01
100000	1000	0.01778	0.01	0.01	0.01	1.30651	0.0640907	10.8806	2.05627	8.57138	12.5137	3	sb = 0.01
100000	1000	0.01778	0.01	1e-05	0.05	263.579	103.614	42.456	2.00442	40.1549	43.8223	3	sb = 0.05
100000	1000	0.01778	0.01	0.0001	0.05	210.939	109.837	40.0005	1.26124	38.545	40.7707	3	sb = 0.05
100000	1000	0.01778	0.01	0.001	0.05	303.632	154.003	41.5613	2.80004	38.5834	44.1408	3	sb = 0.05
100000	1000	0.01778	0.01	0.01	0.05	243.588	161.553	34.858	3.62299	30.8176	37.8177	3	sb = 0.05
100000	1000	0.03162	0.01	1e-05	0.0001	0.999721	1.00664e-05	31.5227	0.425493	31.0317	31.7845	3	sb = -10sd
100000	1000	0.03162	0.01	0.0001	0.001	0.999019	0.00026209	30.7672	0.986537	29.6852	31.6167	3	sb = -10sd
100000	1000	0.03162	0.01	0.001	0.01	1.47552	0.110072	36.5273	2.29933	34.0693	38.6256	3	sb = -10sd
100000	1000	0.03162	0.01	0.01	0.1	5.94536e+08	2.96957e+08	74.1146	3.25195	70.5809	76.9815	3	sb = -10sd
100000	1000	0.03162	0.01	1e-05	1e-05	0.999693	5e-06	31.353	0.443644	30.9914	31.8481	3	sb = -sd
100000	1000	0.03162	0.01	0.0001	0.0001	0.99718	2.40278e-05	30.0432	0.17796	29.8379	30.1524	3	sb = -sd
100000	1000	0.03162	0.01	0.001	0.001	0.986781	0.00132173	22.4101	0.554113	21.8391	22.9456	3	sb = -sd
100000	1000	0.03162	0.01	0.01	0.01	1.35965	0.041895	21.034	1.22598	20.2893	22.449	3	sb = -sd
100000	1000	0.03162	0.01	1e-05	0.01	1.49791	0.126402	31.6366	2.9638	28.8041	34.7162	3	sb = 0.01
100000	1000	0.03162	0.01	0.0001	0.01	1.41951	0.0778863	41.1215	5.73032	36.1735	47.4001	3	sb = 0.01
100000	1000	0.03162	0.01	0.001	0.01	1.47552	0.110072	36.5273	2.29933	34.0693	38.6256	3	sb = 0.01
100000	1000	0.03162	0.01	0.01	0.01	1.35965	0.041895	21.034	1.22598	20.2893	22.449	3	sb = 0.01
100000	1000	0.03162	0.01	1e-05	0.05	1082.44	527.187	60.3277	1.62473	58.5522	61.7402	3	sb = 0.05
100000	1000	0.03162	0.01	0.0001	0.05	639.042	416.655	59.0835	6.35012	52.2737	64.843	3	sb = 0.05
100000	1000	0.03162	0.01	0.001	0.05	635.443	305.412	66.4931	7.57181	58.2507	73.14	3	sb = 0.05
100000	1000	0.03162	0.01	0.01	0.05	1185.84	329.933	50.5356	10.8334	41.8167	62.6634	3	sb = 0.05
100000	1000	0.05623	0.01	1e-05	0.0001	0.999521	5.68624e-06	55.7218	0.0803193	55.6293	55.7739	3	sb = -10sd
100000	1000	0.05623	0.01	0.0001	0.001	0.999513	0.00337133	54.3331	0.59046	53.6857	54.8421	3	sb = -10sd
100000	1000	0.05623	0.01	0.001	0.01	1.56174	0.0127271	62.4943	4.94971	56.8632	66.1568	3	sb = -10sd
100000	1000	0.05623	0.01	0.01	0.1	1.3509e+10	1.14883e+10	105.956	1.56263	104.697	107.704	3	sb = -10sd
100000	1000	0.05623	0.01	1e-05	1e-05	0.999454	6.02771e-06	56.187	0.403834	55.7292	56.4924	3	sb = -sd
100000	1000	0.05623	0.01	0.0001	0.0001	0.995059	7.56924e-05	53.3953	0.516759	52.9802	53.9741	3	sb = -sd
100000	1000	0.05623	0.01	0.001	0.001	0.974479	0.00372558	40.3766	3.58899	36.3603	43.2695	3	sb = -sd
100000	1000	0.05623	0.01	0.01	0.01	1.39424	0.104252	37.0719	3.98887	34.2104	41.6284	3	sb = -sd
100000	1000	0.05623	0.01	1e-05	0.01	1.61341	0.0646565	63.575	4.44255	58.4833	66.6615	3	sb = 0.01
100000	1000	0.05623	0.01	0.0001	0.01	1.66635	0.196995	68.3547	6.35039	61.354	73.7445	3	sb = 0.01
100000	1000	0.05623	0.01	0.001	0.01	1.56174	0.0127271	62.4943	4.94971	56.8632	66.1568	3	sb = 0.01
100000	1000	0.05623	0.01	0.01	0.01	1.39424	0.104252	37.0719	3.98887	34.2104	41.6284	3	sb = 0.01
100000	1000	0.05623	0.01	1e-05	0.05	2947.19	2314.03	88.0293	4.82269	82.4665	91.0354	3	sb = 0.05
100000	1000	0.05623	0.01	0.0001	0.05	1949.05	269.061	88.6526	9.16557	78.1097	94.7261	3	sb = 0.05
100000	1000	0.05623	0.01	0.001	0.05	2565.1	256.06	86.9918	5.31309	81.5029	92.1096	3	sb = 0.05
100000	1000	0.05623	0.01	0.01	0.05	2475.39	1609.63	84.0555	10.9873	76.1982	96.6108	3	sb = 0.05
100000	1000	0.1	0.01	1e-05	0.0001	0.999131	2.08407e-05	99.5021	1.34244	98.6297	101.048	3	sb = -10sd
100000	1000	0.1	0.01	0.0001	0.001	0.99549	0.000818326	96.6922	1.43042	95.0621	97.7379	3	sb = -10sd
100000	1000	0.1	0.01	0.001	0.01	1.58978	0.0361653	106.339	10.8852	95.8588	117.588	3	sb = -10sd
100000	1000	0.1	0.01	0.01	0.1	1.08228e+12	6.55274e+11	141.421	7.91305	134.643	150.117	3	sb = -10sd
100000	1000	0.1	0.01	1e-05	1e-05	0.999025	6.245e-06	99.8633	0.828374	99.0475	100.704	3	sb = -sd
100000	1000	0.1	0.01	0.0001	0.0001	0.991119	6.51178e-05	95.5106	0.365177	95.1783	95.9015	3	sb = -sd
100000	1000	0.1	0.01	0.001	0.001	0.952749	0.0019061	74.651	3.2962	70.9126	77.1393	3	sb = -sd
100000	1000	0.1	0.01	0.01	0.01	1.31079	0.0323035	55.2214	5.41176	48.9868	58.7063	3	sb = -sd
100000	1000	0.1	0.01	1e-05	0.01	1.79807	0.0180127	112.046	7.46452	103.604	117.774	3	sb = 0.01
100000	1000	0.1	0.01	0.0001	0.01	1.74533	0.0990093	109.069	11.3789	101.307	122.131	3	sb = 0.01
100000	1000	0.1	0.01	0.001	0.01	1.58978	0.0361653	106.339	10.8852	95.8588	117.588	3	sb = 0.01
100000	1000	0.1	0.01	0.01	0.01	1.31079	0.0323035	55.2214	5.41176	48.9868	58.7063	3	sb = 0.01
100000	1000	0.1	0.01	1e-05	0.05	13840.4	8485.73	151.899	9.00336	146.62	162.295	3	sb = 0.05
100000	1000	0.1	0.01	0.0001	0.05	8764.66	2630.58	130.835	9.17787	122.909	140.89	3	sb = 0.05
100000	1000	0.1	0.01	0.001	0.05	11542	2819.64	137.844	10.4573	129.875	149.686	3	sb = 0.05
100000	1000	0.1	0.01	0.01	0.05	12781.5	6205.76	108.862	5.05192	103.774	113.877	3	sb = 0.05
100000	1000	0.17783	0.01	1e-05	0.0001	0.998479	7.81025e-06	177.648	0.307749	177.461	178.003	3	sb = -10sd	X
100000	1000	0.17783	0.01	0.0001	0.001	0.992502	0.0045444	171.998	1.34595	170.536	173.185	3	sb = -10sd	X
100000	1000	0.17783	0.01	0.001	0.01	1.87903	0.142714	178.917	12.621	169.145	193.166	3	sb = -10sd	X
100000	1000	0.17783	0.01	0.01	0.1	7.4847e+13	8.92985e+13	234.189	3.32945	230.66	237.274	3	sb = -10sd	X
100000	1000	0.17783	0.01	1e-05	1e-05	0.998278	1.10604e-05	176.527	1.2217	175.484	177.871	3	sb = -sd	X
100000	1000	0.17783	0.01	0.0001	0.0001	0.984397	4.34665e-05	169.303	0.817682	168.379	169.933	3	sb = -sd	X
100000	1000	0.17783	0.01	0.001	0.001	0.911865	0.0041416	133.338	1.21003	132.423	134.71	3	sb = -sd
100000	1000	0.17783	0.01	0.01	0.01	1.13764	0.0256633	89.7288	10.1583	78.0866	96.7887	3	sb = -sd
100000	1000	0.17783	0.01	1e-05	0.01	1.98169	0.0589377	185.933	17.5588	170.308	204.935	3	sb = 0.01	X
100000	1000	0.17783	0.01	0.0001	0.01	2.17085	0.0939554	187.172	2.01423	185.908	189.494	3	sb = 0.01	X
100000	1000	0.17783	0.01	0.001	0.01	1.87903	0.142714	178.917	12.621	169.145	193.166	3	sb = 0.01	X
100000	1000	0.17783	0.01	0.01	0.01	1.13764	0.0256633	89.7288	10.1583	78.0866	96.7887	3	sb = 0.01
100000	1000	0.17783	0.01	1e-05	0.05	146343	79392	240.465	8.36008	233.973	249.898	3	sb = 0.05	X
100000	1000	0.17783	0.01	0.0001	0.05	64488.7	28254.2	221.913	11.7072	214.273	235.391	3	sb = 0.05	X
100000	1000	0.17783	0.01	0.001	0.05	98133.9	36246.2	223.079	14.3722	206.656	233.354	3	sb = 0.05	X
100000	1000	0.17783	0.01	0.01	0.05	60238.1	43865.5	182.239	19.4825	169.736	204.687	3	sb = 0.05	X
100000	1000	0.31623	0.01	1e-05	0.0001	0.997237	2.75015e-05	315.484	1.38964	313.9	316.496	3	sb = -10sd	X
100000	1000	0.31623	0.01	0.0001	0.001	0.986108	0.00161926	307.224	6.42128	299.912	311.946	3	sb = -10sd	X
100000	1000	0.31623	0.01	0.001	0.01	2.1577	0.218093	311.881	9.85571	305.418	323.225	3	sb = -10sd	X
100000	1000	0.31623	0.01	0.01	0.1	1.21977e+16	8118962422303440	358.914	15.9978	347.521	377.203	3	sb = -10sd	X
100000	1000	0.31623	0.01	1e-05	1e-05	0.996928	2.42487e-05	314.778	1.36465	313.342	316.058	3	sb = -sd	X
100000	1000	0.31623	0.01	0.0001	0.0001	0.972197	0.000213956	301.591	0.905368	300.933	302.623	3	sb = -sd	X
100000	1000	0.31623	0.01	0.001	0.001	0.837402	0.00195118	243.078	8.95627	236.561	253.29	3	sb = -sd	X
100000	1000	0.31623	0.01	0.01	0.01	0.854086	0.0315279	176.986	8.03836	168.762	184.824	3	sb = -sd	X
100000	1000	0.31623	0.01	1e-05	0.01	2.78423	0.337767	344.33	11.729	337.08	357.862	3	sb = 0.01	X
100000	1000	0.31623	0.01	0.0001	0.01	2.42056	0.0993975	340.78	19.9152	318.211	355.883	3	sb = 0.01	X
100000	1000	0.31623	0.01	0.001	0.01	2.1577	0.218093	311.881	9.85571	305.418	323.225	3	sb = 0.01	X
100000	1000	0.31623	0.01	0.01	0.01	0.854086	0.0315279	176.986	8.03836	168.762	184.824	3	sb = 0.01	X
100000	1000	0.31623	0.01	1e-05	0.05	1.26068e+06	351575	392.368	10.0971	380.775	399.238	3	sb = 0.05	X
100000	1000	0.31623	0.01	0.0001	0.05	2.3514e+06	1.26175e+06	404.548	19.8616	383.369	422.758	3	sb = 0.05	X
100000	1000	0.31623	0.01	0.001	0.05	709451	427151	359.886	20.1996	347.41	383.191	3	sb = 0.05	X
100000	1000	0.31623	0.01	0.01	0.05	112192	53974	301.055	21.3348	277.36	318.739	3	sb = 0.05	X
100000	1000	0.56234	0.01	1e-05	0.0001	0.995116	4.65725e-05	560.807	0.337557	560.418	561.027	3	sb = -10sd	X
100000	1000	0.56234	0.01	0.0001	0.001	0.968456	0.0023889	547.397	5.05419	541.624	551.027	3	sb = -10sd	X
100000	1000	0.56234	0.01	0.001	0.01	2.10476	0.0725313	534.151	11.774	525.319	547.518	3	sb = -10sd	X
100000	1000	0.56234	0.01	0.01	0.1	1.01056e+19	1.0167e+19	608.707	42.496	561.047	642.652	3	sb = -10sd	X
100000	1000	0.56234	0.01	1e-05	1e-05	0.994539	2.76827e-05	560.361	1.29458	558.949	561.492	3	sb = -sd	X
100000	1000	0.56234	0.01	0.0001	0.0001	0.951512	0.000365117	535.47	1.85813	533.41	537.02	3	sb = -sd	X
100000	1000	0.56234	0.01	0.001	0.001	0.711836	0.00321118	443.28	4.60985	438.875	448.071	3	sb = -sd	X
100000	1000	0.56234	0.01	0.01	0.01	0.412559	0.0268931	332.886	8.24652	323.538	339.129	3	sb = -sd	X
100000	1000	0.56234	0.01	1e-05	0.01	3.41623	0.267769	580.695	40.213	534.486	607.752	3	sb = 0.01	X
100000	1000	0.56234	0.01	0.0001	0.01	3.35818	0.64859	560.799	19.0805	541.322	579.456	3	sb = 0.01	X
100000	1000	0.56234	0.01	0.001	0.01	2.10476	0.0725313	534.151	11.774	525.319	547.518	3	sb = 0.01	X
100000	1000	0.56234	0.01	0.01	0.01	0.412559	0.0268931	332.886	8.24652	323.538	339.129	3	sb = 0.01	X
100000	1000	0.56234	0.01	1e-05	0.05	2.21704e+07	1.18664e+07	646.415	32.1827	610.93	673.716	3	sb = 0.05
100000	1000	0.56234	0.01	0.0001	0.05	8.22369e+06	2.14541e+06	614.659	19.2116	597.078	635.165	3	sb = 0.05	X
100000	1000	0.56234	0.01	0.001	0.05	1.86883e+07	1.84645e+06	647.648	28.2695	616.11	670.709	3	sb = 0.05
100000	1000	0.56234	0.01	0.01	0.05	692773	270672	506.329	22.6384	483.999	529.264	3	sb = 0.05	X
100000	1000	1	0.01	1e-05	0.0001	0.991356	9.35646e-05	995.839	3.14656	992.221	997.939	3	sb = -10sd
100000	1000	1	0.01	0.0001	0.001	0.943599	0.002514	978.621	17.1965	959.718	993.339	3	sb = -10sd
100000	1000	1	0.01	0.001	0.01	1.94902	0.159446	972.912	14.0456	963.88	989.094	3	sb = -10sd
100000	1000	1	0.01	0.01	0.1	3.15312e+21	2.70592e+21	1039.96	20.8924	1018.4	1060.11	3	sb = -10sd
100000	1000	1	0.01	1e-05	1e-05	0.99035	3.32866e-05	994.726	1.98206	993.156	996.953	3	sb = -sd
100000	1000	1	0.01	0.0001	0.0001	0.914889	0.000514933	951.996	1.47119	950.908	953.67	3	sb = -sd
100000	1000	1	0.01	0.001	0.001	0.526857	0.00880403	819.177	16.1074	803.335	835.537	3	sb = -sd
100000	1000	1	0.01	0.01	0.01	0.069578	0.0127088	609.528	15.4382	597.301	626.876	3	sb = -sd	X
100000	1000	1	0.01	1e-05	0.01	4.42331	0.338799	1074.6	25.4836	1045.53	1093.08	3	sb = 0.01
100000	1000	1	0.01	0.0001	0.01	3.97426	0.616513	1040.16	18.9688	1022.66	1060.31	3	sb = 0.01
100000	1000	1	0.01	0.001	0.01	1.94902	0.159446	972.912	14.0456	963.88	989.094	3	sb = 0.01
100000	1000	1	0.01	0.01	0.01	0.069578	0.0127088	609.528	15.4382	597.301	626.876	3	sb = 0.01	X
100000	1000	1	0.01	1e-05	0.05	1.40439e+09	9.39821e+08	1113.69	31.4378	1095.03	1149.99	3	sb = 0.05
100000	1000	1	0.01	0.0001	0.05	1.08634e+09	1.54058e+08	1104.79	31.8944	1082.55	1141.33	3	sb = 0.05
100000	1000	1	0.01	0.001	0.05	6.41832e+08	5.02631e+08	1087.24	25.6625	1060.48	1111.65	3	sb = 0.05
100000	1000	1	0.01	0.01	0.05	611123	365588	865.082	24.9915	840.782	890.712	3	sb = 0.05
100000	2000	0.001	0.01	1e-05	0.0001	0.999983	1.73205e-06	1.84398	0.102289	1.75113	1.95363	3	sb = -10sd
100000	2000	0.001	0.01	0.0001	0.001	1.0009	0.00180855	1.9707	0.109665	1.84888	2.06155	3	sb = -10sd
100000	2000	0.001	0.01	0.001	0.01	1.19304	0.0298051	5.64261	0.829893	4.70657	6.28837	3	sb = -10sd
100000	2000	0.001	0.01	0.01	0.1	128942	51666.8	39.2687	1.28747	38.0692	40.629	3	sb = -10sd
100000	2000	0.001	0.01	1e-05	1e-05	0.999979	1.52753e-06	2.07465	0.224068	1.90663	2.32905	3	sb = -sd
100000	2000	0.001	0.01	0.0001	0.0001	0.99983	1.26623e-05	1.8903	0.0284367	1.85974	1.91598	3	sb = -sd
100000	2000	0.001	0.01	0.001	0.001	0.999887	0.000803423	1.36275	0.392634	1.12913	1.81605	3	sb = -sd
100000	2000	0.001	0.01	0.01	0.01	1.22509	0.0371741	6.00194	0.878307	5.2692	6.97555	3	sb = -sd
100000	2000	0.001	0.01	1e-05	0.01	1.25825	0.0583145	7.87177	0.874365	6.86215	8.38046	3	sb = 0.01
100000	2000	0.001	0.01	0.0001	0.01	1.19399	0.103852	6.28237	1.09371	5.4267	7.51462	3	sb = 0.01
100000	2000	0.001	0.01	0.001	0.01	1.19304	0.0298051	5.64261	0.829893	4.70657	6.28837	3	sb = 0.01
100000	2000	0.001	0.01	0.01	0.01	1.22509	0.0371741	6.00194	0.878307	5.2692	6.97555	3	sb = 0.01
100000	2000	0.001	0.01	1e-05	0.05	44.1378	13.6319	23.7871	2.33452	21.0918	25.1741	3	sb = 0.05
100000	2000	0.001	0.01	0.0001	0.05	40.469	23.051	23.1462	1.62189	21.5433	24.7864	3	sb = 0.05
100000	2000	0.001	0.01	0.001	0.05	86.9659	68.4476	24.5514	2.17389	23.1024	27.051	3	sb = 0.05
100000	2000	0.001	0.01	0.01	0.05	47.1861	7.87962	24.238	4.5094	19.0454	27.1701	3	sb = 0.05
100000	2000	0.00178	0.01	1e-05	0.0001	0.99997	2.88675e-06	3.3754	0.279452	3.05346	3.55536	3	sb = -10sd
100000	2000	0.00178	0.01	0.0001	0.001	1.00048	0.00059128	3.79845	0.525744	3.20456	4.20438	3	sb = -10sd
100000	2000	0.00178	0.01	0.001	0.01	1.25202	0.0491961	9.32378	1.77269	7.94549	11.3235	3	sb = -10sd
100000	2000	0.00178	0.01	0.01	0.1	1.212e+06	478915	44.9946	3.83966	41.26	48.9313	3	sb = -10sd
100000	2000	0.00178	0.01	1e-05	1e-05	0.999965	3.05505e-06	3.58912	0.240246	3.34347	3.82357	3	sb = -sd
100000	2000	0.00178	0.01	0.0001	0.0001	0.99972	1.21655e-05	3.19459	0.142984	3.03483	3.31056	3	sb = -sd
100000	2000	0.00178	0.01	0.001	0.001	0.998939	5.99083e-05	2.00507	0.276715	1.70494	2.25007	3	sb = -sd
100000	2000	0.00178	0.01	0.01	0.01	1.27235	0.0149064	7.5207	2.02244	5.26113	9.16137	3	sb = -sd
100000	2000	0.00178	0.01	1e-05	0.01	1.36461	0.0577798	9.66765	2.37655	8.11693	12.4037	3	sb = 0.01
100000	2000	0.00178	0.01	0.0001	0.01	1.27479	0.101884	8.68178	0.395168	8.36533	9.1247	3	sb = 0.01
100000	2000	0.00178	0.01	0.001	0.01	1.25202	0.0491961	9.32378	1.77269	7.94549	11.3235	3	sb = 0.01
100000	2000	0.00178	0.01	0.01	0.01	1.27235	0.0149064	7.5207	2.02244	5.26113	9.16137	3	sb = 0.01
100000	2000	0.00178	0.01	1e-05	0.05	137.398	21.2348	28.117	0.819187	27.5617	29.0578	3	sb = 0.05
100000	2000	0.00178	0.01	0.0001	0.05	134.863	107.623	27.7585	2.46985	25.215	30.1474	3	sb = 0.05
100000	2000	0.00178	0.01	0.001	0.05	115.597	3.88884	27.7709	1.29434	26.2898	28.6852	3	sb = 0.05
100000	2000	0.00178	0.01	0.01	0.05	109.355	44.8015	27.3281	2.12361	25.0846	29.307	3	sb = 0.05
100000	2000	0.00316	0.01	1e-05	0.0001	0.999946	6.02771e-06	6.00525	0.438383	5.59882	6.46979	3	sb = -10sd
100000	2000	0.00316	0.01	0.0001	0.001	1.00199	0.00401144	5.92503	0.407988	5.58422	6.37711	3	sb = -10sd
100000	2000	0.00316	0.01	0.001	0.01	1.38957	0.0762873	14.6133	0.916757	13.7473	15.5736	3	sb = -10sd
100000	2000	0.00316	0.01	0.01	0.1	2.18614e+08	2.11447e+08	56.1362	3.65136	53.1076	60.1908	3	sb = -10sd
100000	2000	0.00316	0.01	1e-05	1e-05	0.999938	2.08167e-06	6.25837	0.100065	6.14578	6.33715	3	sb = -sd
100000	2000	0.00316	0.01	0.0001	0.0001	0.999489	3.55012e-05	5.90418	0.191867	5.74536	6.11736	3	sb = -sd
100000	2000	0.00316	0.01	0.001	0.001	0.998773	0.000916508	4.04261	0.418908	3.72763	4.51802	3	sb = -sd
100000	2000	0.00316	0.01	0.01	0.01	1.43398	0.0820896	11.5238	2.03961	10.3259	13.8788	3	sb = -sd
100000	2000	0.00316	0.01	1e-05	0.01	1.42965	0.0840324	15.4877	2.33156	12.9589	17.5521	3	sb = 0.01
100000	2000	0.00316	0.01	0.0001	0.01	1.34152	0.0927091	13.7986	3.54485	10.7557	17.691	3	sb = 0.01
100000	2000	0.00316	0.01	0.001	0.01	1.38957	0.0762873	14.6133	0.916757	13.7473	15.5736	3	sb = 0.01
100000	2000	0.00316	0.01	0.01	0.01	1.43398	0.0820896	11.5238	2.03961	10.3259	13.8788	3	sb = 0.01
100000	2000	0.00316	0.01	1e-05	0.05	297.23	106.506	36.0453	1.66748	34.1879	37.4134	3	sb = 0.05
100000	2000	0.00316	0.01	0.0001	0.05	557.06	210.011	37.7897	4.90622	33.1651	42.9359	3	sb = 0.05
100000	2000	0.00316	0.01	0.001	0.05	584.21	458.568	34.5369	3.1181	32.2692	38.0926	3	sb = 0.05
100000	2000	0.00316	0.01	0.01	0.05	235.92	83.3441	32.2256	2.66714	30.2747	35.2648	3	sb = 0.05
100000	2000	0.00562	0.01	1e-05	0.0001	0.999909	6.245e-06	10.9826	0.148567	10.8113	11.0756	3	sb = -10sd
100000	2000	0.00562	0.01	0.0001	0.001	1.00074	0.00132577	10.6346	0.50713	10.1276	11.1419	3	sb = -10sd
100000	2000	0.00562	0.01	0.001	0.01	1.50123	0.130747	18.2324	0.682214	17.5601	18.9241	3	sb = -10sd
100000	2000	0.00562	0.01	0.01	0.1	4.8084e+09	4.27319e+09	72.65	5.11184	66.782	76.1369	3	sb = -10sd
100000	2000	0.00562	0.01	1e-05	1e-05	0.999887	2.64575e-06	11.3042	0.344107	10.9069	11.5029	3	sb = -sd
100000	2000	0.00562	0.01	0.0001	0.0001	0.999047	4.67012e-05	10.5358	0.355382	10.2965	10.9442	3	sb = -sd
100000	2000	0.00562	0.01	0.001	0.001	0.999303	0.00374081	7.48828	1.38652	6.4795	9.06934	3	sb = -sd
100000	2000	0.00562	0.01	0.01	0.01	1.48914	0.138823	16.864	3.08056	13.7179	19.8746	3	sb = -sd
100000	2000	0.00562	0.01	1e-05	0.01	1.4844	0.0429184	19.3868	2.09351	17.3034	21.4902	3	sb = 0.01
100000	2000	0.00562	0.01	0.0001	0.01	1.57821	0.072306	20.9895	2.50277	18.7465	23.6892	3	sb = 0.01
100000	2000	0.00562	0.01	0.001	0.01	1.50123	0.130747	18.2324	0.682214	17.5601	18.9241	3	sb = 0.01
100000	2000	0.00562	0.01	0.01	0.01	1.48914	0.138823	16.864	3.08056	13.7179	19.8746	3	sb = 0.01
100000	2000	0.00562	0.01	1e-05	0.05	2141.16	1116.01	44.9909	5.74493	38.4302	49.1213	3	sb = 0.05
100000	2000	0.00562	0.01	0.0001	0.05	1416.74	436.677	47.6948	3.54907	44.2062	51.3014	3	sb = 0.05
100000	2000	0.00562	0.01	0.001	0.05	867.254	305.083	42.8418	5.00049	37.673	47.655	3	sb = 0.05
100000	2000	0.00562	0.01	0.01	0.05	1460.36	292.771	41.3929	3.9401	38.3416	45.8412	3	sb = 0.05
100000	2000	0.01	0.01	1e-05	0.0001	0.999845	1.43643e-05	19.8087	0.252774	19.6015	20.0903	3	sb = -10sd
100000	2000	0.01	0.01	0.0001	0.001	1.00271	0.00266125	19.5025	1.20076	18.4854	20.8271	3	sb = -10sd
100000	2000	0.01	0.01	0.001	0.01	1.71765	0.133638	28.7826	0.903527	27.8956	29.7018	3	sb = -10sd
100000	2000	0.01	0.01	0.01	0.1	1.09224e+12	6.49018e+11	87.593	4.1995	83.6792	92.0293	3	sb = -10sd
100000	2000	0.01	0.01	1e-05	1e-05	0.999811	4.93288e-06	19.6662	0.110594	19.5866	19.7925	3	sb = -sd
100000	2000	0.01	0.01	0.0001	0.0001	0.998402	5.29182e-05	18.3282	0.426253	17.9948	18.8084	3	sb = -sd
100000	2000	0.01	0.01	0.001	0.001	0.995717	0.00096022	12.9652	1.58829	11.5119	14.6607	3	sb = -sd
100000	2000	0.01	0.01	0.01	0.01	1.67975	0.13739	19.1245	0.315556	18.8304	19.4579	3	sb = -sd
100000	2000	0.01	0.01	1e-05	0.01	1.77609	0.0660883	31.312	5.51065	26.6014	37.3721	3	sb = 0.01
100000	2000	0.01	0.01	0.0001	0.01	1.82177	0.101305	32.6782	4.1365	28.112	36.1749	3	sb = 0.01
100000	2000	0.01	0.01	0.001	0.01	1.71765	0.133638	28.7826	0.903527	27.8956	29.7018	3	sb = 0.01
100000	2000	0.01	0.01	0.01	0.01	1.67975	0.13739	19.1245	0.315556	18.8304	19.4579	3	sb = 0.01
100000	2000	0.01	0.01	1e-05	0.05	11675.7	8169.9	62.997	2.16594	61.222	65.4104	3	sb = 0.05
100000	2000	0.01	0.01	0.0001	0.05	12984.7	2771.53	64.2898	1.23818	62.8723	65.1605	3	sb = 0.05
100000	2000	0.01	0.01	0.001	0.05	12277.6	9419.59	56.5836	2.69226	53.7867	59.1573	3	sb = 0.05
100000	2000	0.01	0.01	0.01	0.05	11214.7	9178.92	53.5698	4.88309	50.6332	59.2067	3	sb = 0.05
100000	2000	0.01778	0.01	1e-05	0.0001	0.999696	3.4641e-06	35.0201	0.220037	34.7724	35.1928	3	sb = -10sd
100000	2000	0.01778	0.01	0.0001	0.001	1.00499	0.00296503	37.4588	3.20808	33.7604	39.4902	3	sb = -10sd
100000	2000	0.01778	0.01	0.001	0.01	1.78685	0.0630967	46.557	7.84906	37.5062	51.4943	3	sb = -10sd
100000	2000	0.01778	0.01	0.01	0.1	861604852624683	1152646912007500	114.98	4.14947	110.479	118.653	3	sb = -10sd
100000	2000	0.01778	0.01	1e-05	1e-05	0.999647	8.73689e-06	35.8418	0.688302	35.3279	36.6238	3	sb = -sd
100000	2000	0.01778	0.01	0.0001	0.0001	0.997108	2.45764e-05	32.4852	0.148844	32.3685	32.6528	3	sb = -sd
100000	2000	0.01778	0.01	0.001	0.001	0.993672	0.00186471	22.0301	1.76199	20.4434	23.9263	3	sb = -sd
100000	2000	0.01778	0.01	0.01	0.01	1.80076	0.27687	25.9083	3.03548	23.8476	29.3941	3	sb = -sd
100000	2000	0.01778	0.01	1e-05	0.01	1.98558	0.0758556	55.2802	7.84035	49.8679	64.2713	3	sb = 0.01
100000	2000	0.01778	0.01	0.0001	0.01	2.14642	0.220232	49.9461	4.65711	46.992	55.3146	3	sb = 0.01
100000	2000	0.01778	0.01	0.001	0.01	1.78685	0.0630967	46.557	7.84906	37.5062	51.4943	3	sb = 0.01
100000	2000	0.01778	0.01	0.01	0.01	1.80076	0.27687	25.9083	3.03548	23.8476	29.3941	3	sb = 0.01
100000	2000	0.01778	0.01	1e-05	0.05	90717.8	73716.1	84.8942	1.90143	83.6857	87.0859	3	sb = 0.05
100000	2000	0.01778	0.01	0.0001	0.05	40243.8	31703.2	78.8773	4.24264	75.2738	83.5533	3	sb = 0.05
100000	2000	0.01778	0.01	0.001	0.05	84600.6	27203	80.7016	0.76259	80.0617	81.5454	3	sb = 0.05
100000	2000	0.01778	0.01	0.01	0.05	55978	31307.6	76.3699	2.88847	73.2976	79.0303	3	sb = 0.05
100000	2000	0.03162	0.01	1e-05	0.0001	0.999458	9.71253e-06	62.4155	0.362753	61.9967	62.6325	3	sb = -10sd
100000	2000	0.03162	0.01	0.0001	0.001	1.00541	0.0027777	64.6915	3.42672	60.7501	66.9644	3	sb = -10sd
100000	2000	0.03162	0.01	0.001	0.01	2.42691	0.168074	76.284	5.43722	70.0283	79.8738	3	sb = -10sd
100000	2000	0.03162	0.01	0.01	0.1	3.28632e+17	5.26563e+17	149.877	4.75738	144.482	153.473	3	sb = -10sd
100000	2000	0.03162	0.01	1e-05	1e-05	0.999393	1.07858e-05	63.1683	0.199606	63.0288	63.3969	3	sb = -sd
100000	2000	0.03162	0.01	0.0001	0.0001	0.994852	2.97377e-05	57.8807	0.644643	57.2215	58.5098	3	sb = -sd
100000	2000	0.03162	0.01	0.001	0.001	0.9852	0.00257189	41.9166	1.80031	40.1575	43.7555	3	sb = -sd
100000	2000	0.03162	0.01	0.01	0.01	1.96121	0.228218	41.3073	1.96686	39.041	42.5682	3	sb = -sd
100000	2000	0.03162	0.01	1e-05	0.01	2.20705	0.219928	73.8977	5.39639	67.7152	77.6627	3	sb = 0.01
100000	2000	0.03162	0.01	0.0001	0.01	2.24225	0.126188	80.1291	1.59101	78.783	81.8849	3	sb = 0.01
100000	2000	0.03162	0.01	0.001	0.01	2.42691	0.168074	76.284	5.43722	70.0283	79.8738	3	sb = 0.01
100000	2000	0.03162	0.01	0.01	0.01	1.96121	0.228218	41.3073	1.96686	39.041	42.5682	3	sb = 0.01
100000	2000	0.03162	0.01	1e-05	0.05	726795	704998	118.395	2.00189	116.192	120.102	3	sb = 0.05
100000	2000	0.03162	0.01	0.0001	0.05	478241	65452.8	121.688	6.34025	117.667	128.997	3	sb = 0.05
100000	2000	0.03162	0.01	0.001	0.05	473188	317967	129.207	6.60462	121.596	133.429	3	sb = 0.05
100000	2000	0.03162	0.01	0.01	0.05	1.35058e+06	926373	104.248	12.4106	92.8547	117.472	3	sb = 0.05
100000	2000	0.05623	0.01	1e-05	0.0001	0.999064	1.08167e-05	111.05	1.60399	109.376	112.573	3	sb = -10sd
100000	2000	0.05623	0.01	0.0001	0.001	1.00304	0.00189607	104.161	2.26502	101.656	106.063	3	sb = -10sd
100000	2000	0.05623	0.01	0.001	0.01	2.4752	0.0949041	121.763	5.36599	117.831	127.876	3	sb = -10sd
100000	2000	0.05623	0.01	0.01	0.1	2.52649e+20	1.0663e+20	214.04	2.88716	210.869	216.518	3	sb = -10sd	X
100000	2000	0.05623	0.01	1e-05	1e-05	0.998905	3.60555e-06	111.671	0.586237	111.074	112.245	3	sb = -sd
100000	2000	0.05623	0.01	0.0001	0.0001	0.991005	0.000295195	103.201	2.07012	100.853	104.762	3	sb = -sd
100000	2000	0.05623	0.01	0.001	0.001	0.963102	0.00499395	73.5947	8.73461	66.5647	83.3729	3	sb = -sd
100000	2000	0.05623	0.01	0.01	0.01	1.85	0.186702	65.8068	5.46357	61.9048	72.051	3	sb = -sd
100000	2000	0.05623	0.01	1e-05	0.01	2.81761	0.344118	130.185	9.67425	123.361	141.257	3	sb = 0.01
100000	2000	0.05623	0.01	0.0001	0.01	2.79997	0.432071	139.486	21.3953	116.667	159.094	3	sb = 0.01
100000	2000	0.05623	0.01	0.001	0.01	2.4752	0.0949041	121.763	5.36599	117.831	127.876	3	sb = 0.01
100000	2000	0.05623	0.01	0.01	0.01	1.85	0.186702	65.8068	5.46357	61.9048	72.051	3	sb = 0.01
100000	2000	0.05623	0.01	1e-05	0.05	1.02677e+07	8.48633e+06	186.473	17.9091	173.288	206.862	3	sb = 0.05	X
100000	2000	0.05623	0.01	0.0001	0.05	5.3163e+06	424902	175.554	15.8801	158.405	189.751	3	sb = 0.05
100000	2000	0.05623	0.01	0.001	0.05	8.36807e+06	2.85068e+06	172.08	5.38151	166.676	177.439	3	sb = 0.05	X
100000	2000	0.05623	0.01	0.01	0.05	4.02732e+06	2.50395e+06	159.493	17.2974	139.644	171.345	3	sb = 0.05
100000	2000	0.1	0.01	1e-05	0.0001	0.998292	2.23383e-05	199.69	1.55149	198.069	201.161	3	sb = -10sd	X
100000	2000	0.1	0.01	0.0001	0.001	0.997317	0.00101455	187.307	5.19563	181.887	192.244	3	sb = -10sd	X
100000	2000	0.1	0.01	0.001	0.01	3.13268	0.286077	209.433	9.74168	201.274	220.219	3	sb = -10sd	X
100000	2000	0.1	0.01	0.01	0.1	4.35492e+23	4.25544e+23	287.074	3.42883	284.319	290.915	3	sb = -10sd	X
100000	2000	0.1	0.01	1e-05	1e-05	0.998067	2.37557e-05	199.013	1.38512	197.487	200.19	3	sb = -sd	X
100000	2000	0.1	0.01	0.0001	0.0001	0.983659	0.000184886	184.271	1.78122	182.936	186.293	3	sb = -sd	X
100000	2000	0.1	0.01	0.001	0.001	0.923433	0.00397507	137.181	5.12738	131.322	140.85	3	sb = -sd
100000	2000	0.1	0.01	0.01	0.01	1.76595	0.0747056	107.771	8.25676	98.616	114.654	3	sb = -sd
100000	2000	0.1	0.01	1e-05	0.01	3.45245	0.130109	235.745	18.928	213.891	246.959	3	sb = 0.01	X
100000	2000	0.1	0.01	0.0001	0.01	3.36111	0.262688	219.099	8.4254	213.768	228.812	3	sb = 0.01	X
100000	2000	0.1	0.01	0.001	0.01	3.13268	0.286077	209.433	9.74168	201.274	220.219	3	sb = 0.01	X
100000	2000	0.1	0.01	0.01	0.01	1.76595	0.0747056	107.771	8.25676	98.616	114.654	3	sb = 0.01
100000	2000	0.1	0.01	1e-05	0.05	2.62425e+08	1.50791e+08	292.697	2.63815	289.953	295.214	3	sb = 0.05	X
100000	2000	0.1	0.01	0.0001	0.05	2.15309e+08	1.66312e+08	267.029	7.49272	261.46	275.548	3	sb = 0.05	X
100000	2000	0.1	0.01	0.001	0.05	1.3353e+08	4.81458e+07	276.659	10.7433	269.088	288.955	3	sb = 0.05	X
100000	2000	0.1	0.01	0.01	0.05	1.23777e+08	5.4746e+07	214.461	9.2338	207.954	225.029	3	sb = 0.05	X
100000	2000	0.17783	0.01	1e-05	0.0001	0.997022	1.94251e-05	353.541	0.882357	352.538	354.195	3	sb = -10sd	X
100000	2000	0.17783	0.01	0.0001	0.001	0.992473	0.00876785	331.872	4.24538	327.008	334.831	3	sb = -10sd	X
100000	2000	0.17783	0.01	0.001	0.01	3.57568	0.21376	358.892	4.20993	356.448	363.753	3	sb = -10sd	X
100000	2000	0.17783	0.01	0.01	0.1	8.79037e+27	1.22868e+28	461.294	6.94076	453.286	465.576	3	sb = -10sd	X
100000	2000	0.17783	0.01	1e-05	1e-05	0.996593	2.81839e-05	351.79	2.48814	350.22	354.659	3	sb = -sd	X
100000	2000	0.17783	0.01	0.0001	0.0001	0.971279	0.000217845	326.784	1.5938	324.944	327.709	3	sb = -sd	X
100000	2000	0.17783	0.01	0.001	0.001	0.850477	0.00448112	260.808	9.98094	250.129	269.902	3	sb = -sd	X
100000	2000	0.17783	0.01	0.01	0.01	1.347	0.149064	177.278	16.468	161.542	194.391	3	sb = -sd
100000	2000	0.17783	0.01	1e-05	0.01	4.75436	0.476976	388.257	23.8729	367.954	414.557	3	sb = 0.01	X
100000	2000	0.17783	0.01	0.0001	0.01	4.87449	0.456629	378.888	14.4298	366.444	394.706	3	sb = 0.01	X
100000	2000	0.17783	0.01	0.001	0.01	3.57568	0.21376	358.892	4.20993	356.448	363.753	3	sb = 0.01	X
100000	2000	0.17783	0.01	0.01	0.01	1.347	0.149064	177.278	16.468	161.542	194.391	3	sb = 0.01
100000	2000	0.17783	0.01	1e-05	0.05	2.97334e+10	1.91534e+10	459.553	10.9361	447.361	468.498	3	sb = 0.05	X
100000	2000	0.17783	0.01	0.0001	0.05	8.89357e+09	7.25309e+09	449.58	8.16144	440.18	454.866	3	sb = 0.05	X
100000	2000	0.17783	0.01	0.001	0.05	1.38801e+10	9.7738e+09	440.165	19.2096	420.761	459.174	3	sb = 0.05	X
100000	2000	0.17783	0.01	0.01	0.05	3.33054e+09	4.54013e+09	370.408	20.274	356.097	393.608	3	sb = 0.05	X
100000	2000	0.31623	0.01	1e-05	0.0001	0.994616	3.77492e-05	626.168	1.52068	624.619	627.659	3	sb = -10sd	X
100000	2000	0.31623	0.01	0.0001	0.001	0.980096	0.00148824	606.789	19.2222	585.472	622.803	3	sb = -10sd	X
100000	2000	0.31623	0.01	0.001	0.01	4.87196	0.590741	627.772	14.8655	611.354	640.318	3	sb = -10sd	X
100000	2000	0.31623	0.01	0.01	0.1	1.82226e+32	2.63529e+32	728.098	16.4729	711.346	744.277	3	sb = -10sd
100000	2000	0.31623	0.01	1e-05	1e-05	0.993928	3.5019e-05	624.419	2.48104	621.577	626.153	3	sb = -sd	X
100000	2000	0.31623	0.01	0.0001	0.0001	0.948701	0.000235339	584.63	7.19801	576.499	590.187	3	sb = -sd	X
100000	2000	0.31623	0.01	0.001	0.001	0.723656	0.00257651	474.649	24.9624	450.667	500.488	3	sb = -sd	X
100000	2000	0.31623	0.01	0.01	0.01	0.7733	0.0489575	335.134	3.82992	330.748	337.816	3	sb = -sd	X
100000	2000	0.31623	0.01	1e-05	0.01	7.96604	1.35148	693.673	6.78297	686.015	698.928	3	sb = 0.01
100000	2000	0.31623	0.01	0.0001	0.01	6.32611	0.488299	678.776	7.88744	671.196	686.939	3	sb = 0.01
100000	2000	0.31623	0.01	0.001	0.01	4.87196	0.590741	627.772	14.8655	611.354	640.318	3	sb = 0.01	X
100000	2000	0.31623	0.01	0.01	0.01	0.7733	0.0489575	335.134	3.82992	330.748	337.816	3	sb = 0.01	X
100000	2000	0.31623	0.01	1e-05	0.05	1.6075e+12	5.35926e+11	779.741	33.2466	742.186	805.413	3	sb = 0.05
100000	2000	0.31623	0.01	0.0001	0.05	1.95258e+12	6.76935e+11	780.796	41.1003	733.457	807.382	3	sb = 0.05
100000	2000	0.31623	0.01	0.001	0.05	6.14371e+11	3.16412e+11	744.273	46.2488	714.245	797.533	3	sb = 0.05
100000	2000	0.31623	0.01	0.01	0.05	2.59337e+10	1.10054e+10	608.393	18.461	597.005	629.693	3	sb = 0.05	X
100000	2000	0.56234	0.01	1e-05	0.0001	0.990499	9.08754e-05	1116.67	0.359621	1116.43	1117.09	3	sb = -10sd
100000	2000	0.56234	0.01	0.0001	0.001	0.952962	0.00481294	1086.82	21.5231	1062.45	1103.23	3	sb = -10sd
100000	2000	0.56234	0.01	0.001	0.01	4.62029	0.0839104	1064.94	12.1086	1050.98	1072.69	3	sb = -10sd
100000	2000	0.56234	0.01	0.01	0.1	2.76633e+38	4.17558e+38	1209.13	28.956	1175.93	1229.12	3	sb = -10sd
100000	2000	0.56234	0.01	1e-05	1e-05	0.989224	6.08523e-05	1117.51	0.868915	1116.53	1118.18	3	sb = -sd
100000	2000	0.56234	0.01	0.0001	0.0001	0.911224	0.00139962	1039.45	10.0815	1028.13	1047.47	3	sb = -sd
100000	2000	0.56234	0.01	0.001	0.001	0.533913	0.0085232	872.343	15.8903	857.824	889.318	3	sb = -sd
100000	2000	0.56234	0.01	0.01	0.01	0.184102	0.019619	640.261	3.68338	636.535	643.9	3	sb = -sd	X
100000	2000	0.56234	0.01	1e-05	0.01	11.8645	1.12993	1172.83	16.6731	1154.58	1187.27	3	sb = 0.01
100000	2000	0.56234	0.01	0.0001	0.01	11.3585	1.96287	1132.47	30.0234	1101.16	1161.02	3	sb = 0.01
100000	2000	0.56234	0.01	0.001	0.01	4.62029	0.0839104	1064.94	12.1086	1050.98	1072.69	3	sb = 0.01
100000	2000	0.56234	0.01	0.01	0.01	0.184102	0.019619	640.261	3.68338	636.535	643.9	3	sb = 0.01	X
100000	2000	0.56234	0.01	1e-05	0.05	902963775975555	1026614125975850	1301.1	86.1	1239.78	1399.53	3	sb = 0.05
100000	2000	0.56234	0.01	0.0001	0.05	322610231226972	133609093131244	1269.73	27.965	1247.6	1301.16	3	sb = 0.05
100000	2000	0.56234	0.01	0.001	0.05	471218004567052	399404961873121	1297.71	7.81216	1289.15	1304.46	3	sb = 0.05
100000	2000	0.56234	0.01	0.01	0.05	1.47474e+11	3.87717e+10	1020.82	33.8045	993.043	1058.46	3	sb = 0.05
100000	2000	1	0.01	1e-05	0.0001	0.983219	0.000192962	1985.15	9.81212	1977.2	1996.12	3	sb = -10sd
100000	2000	1	0.01	0.0001	0.001	0.901735	0.00197925	1940.34	39.8598	1894.55	1967.27	3	sb = -10sd
100000	2000	1	0.01	0.001	0.01	3.92558	0.379704	1932.24	36.8291	1894.63	1968.24	3	sb = -10sd
100000	2000	1	0.01	0.01	0.1	1.01357e+43	8.04097e+42	2062.56	19.4478	2040.73	2078.03	3	sb = -10sd
100000	2000	1	0.01	1e-05	1e-05	0.981012	2.27156e-05	1981.78	3.62697	1977.91	1985.1	3	sb = -sd
100000	2000	1	0.01	0.0001	0.0001	0.843677	0.000783455	1863.42	13.0504	1851.46	1877.34	3	sb = -sd
100000	2000	1	0.01	0.001	0.001	0.294244	0.00469421	1604.56	10.7614	1597.67	1616.96	3	sb = -sd
100000	2000	1	0.01	0.01	0.01	0.006798	0.00149146	1182.39	0.912657	1181.51	1183.33	3	sb = -sd
100000	2000	1	0.01	1e-05	0.01	22.3694	1.03535	2115.31	64.8725	2041	2160.67	3	sb = 0.01
100000	2000	1	0.01	0.0001	0.01	16.7481	2.475	2044.08	34.8516	2022.45	2084.28	3	sb = 0.01
100000	2000	1	0.01	0.001	0.01	3.92558	0.379704	1932.24	36.8291	1894.63	1968.24	3	sb = 0.01
100000	2000	1	0.01	0.01	0.01	0.006798	0.00149146	1182.39	0.912657	1181.51	1183.33	3	sb = 0.01
100000	2000	1	0.01	1e-05	0.05	1.61067e+18	3.52695e+17	2231.96	41.113	2186.16	2265.66	3	sb = 0.05
100000	2000	1	0.01	0.0001	0.05	4.0901e+18	5.1922e+18	2195.52	41.9074	2161.53	2242.34	3	sb = 0.05
100000	2000	1	0.01	0.001	0.05	5.30275e+17	3.25188e+17	2178.01	43.1943	2128.36	2207.01	3	sb = 0.05
100000	2000	1	0.01	0.01	0.05	6.60075e+11	6.94555e+11	1782.47	33.6659	1759.42	1821.11	3	sb = 0.05
100000	1000	0.001	0.1	1e-05	0.0001	1	3.21455e-06	1.03533	0.0786428	0.94793	1.10037	3	sb = -10sd
100000	1000	0.001	0.1	0.0001	0.001	1.00012	9.19474e-05	0.965953	0.0527076	0.92157	1.02421	3	sb = -10sd
100000	1000	0.001	0.1	0.001	0.01	1.27145	0.0407406	5.57935	0.528275	5.11392	6.15354	3	sb = -10sd
100000	1000	0.001	0.1	0.01	0.1	1.77145e+06	717995	36.6345	0.53646	36.0402	37.083	3	sb = -10sd
100000	1000	0.001	0.1	1e-05	1e-05	0.999992	1.52753e-06	0.998933	0.123434	0.88297	1.12868	3	sb = -sd
100000	1000	0.001	0.1	0.0001	0.0001	0.999931	6.08276e-06	0.946667	0.0304688	0.91903	0.97934	3	sb = -sd
100000	1000	0.001	0.1	0.001	0.001	0.999901	0.000220437	0.892227	0.0984691	0.77864	0.95346	3	sb = -sd
100000	1000	0.001	0.1	0.01	0.01	1.29351	0.0230036	5.48326	0.265682	5.26022	5.7772	3	sb = -sd
100000	1000	0.001	0.1	1e-05	0.01	1.24032	0.038329	5.11253	1.64767	3.21891	6.21894	3	sb = 0.01
100000	1000	0.001	0.1	0.0001	0.01	1.29488	0.0359594	6.12849	0.896114	5.17167	6.94806	3	sb = 0.01
100000	1000	0.001	0.1	0.001	0.01	1.27145	0.0407406	5.57935	0.528275	5.11392	6.15354	3	sb = 0.01
100000	1000	0.001	0.1	0.01	0.01	1.29351	0.0230036	5.48326	0.265682	5.26022	5.7772	3	sb = 0.01
100000	1000	0.001	0.1	1e-05	0.05	102.38	44.4919	20.5141	1.63556	19.1792	22.3385	3	sb = 0.05
100000	1000	0.001	0.1	0.0001	0.05	106.071	26.0787	21.2504	1.17922	20.1124	22.4669	3	sb = 0.05
100000	1000	0.001	0.1	0.001	0.05	87.4377	30.8164	20.8956	1.18314	19.705	22.0711	3	sb = 0.05
100000	1000	0.001	0.1	0.01	0.05	121.338	60.4983	22.2003	0.987903	21.2695	23.2368	3	sb = 0.05
100000	1000	0.00178	0.1	1e-05	0.0001	1	5.56776e-06	1.69406	0.06707	1.61736	1.74168	3	sb = -10sd
100000	1000	0.00178	0.1	0.0001	0.001	1.00072	0.000238294	1.82593	0.100853	1.76347	1.94228	3	sb = -10sd
100000	1000	0.00178	0.1	0.001	0.01	1.38036	0.113481	9.291	0.215578	9.07647	9.50761	3	sb = -10sd
100000	1000	0.00178	0.1	0.01	0.1	1.66626e+07	1.67269e+07	43.8709	2.12656	42.0274	46.1974	3	sb = -10sd
100000	1000	0.00178	0.1	1e-05	1e-05	0.999986	5.7735e-07	1.81338	0.0856697	1.72585	1.89706	3	sb = -sd
100000	1000	0.00178	0.1	0.0001	0.0001	0.999872	1.13578e-05	1.69025	0.056301	1.63634	1.74867	3	sb = -sd
100000	1000	0.00178	0.1	0.001	0.001	1.00088	0.00180895	1.84336	0.466132	1.50726	2.37549	3	sb = -sd
100000	1000	0.00178	0.1	0.01	0.01	1.42463	0.0661664	8.63117	1.40583	7.45651	10.1888	3	sb = -sd
100000	1000	0.00178	0.1	1e-05	0.01	1.30364	0.0403024	7.61265	1.44125	6.01681	8.81945	3	sb = 0.01
100000	1000	0.00178	0.1	0.0001	0.01	1.3961	0.125132	8.26943	0.858403	7.63656	9.24652	3	sb = 0.01
100000	1000	0.00178	0.1	0.001	0.01	1.38036	0.113481	9.291	0.215578	9.07647	9.50761	3	sb = 0.01
100000	1000	0.00178	0.1	0.01	0.01	1.42463	0.0661664	8.63117	1.40583	7.45651	10.1888	3	sb = 0.01
100000	1000	0.00178	0.1	1e-05	0.05	241.788	202.28	23.7351	3.01766	20.3552	26.159	3	sb = 0.05
100000	1000	0.00178	0.1	0.0001	0.05	236.979	86.6338	26.4496	0.25857	26.2217	26.7306	3	sb = 0.05
100000	1000	0.00178	0.1	0.001	0.05	196.056	81.1517	24.2937	1.74683	22.2888	25.4876	3	sb = 0.05
100000	1000	0.00178	0.1	0.01	0.05	302.022	177.516	27.3688	3.3835	23.6424	30.2486	3	sb = 0.05
100000	1000	0.00316	0.1	1e-05	0.0001	1.00001	9.07377e-06	3.18282	0.285041	2.99011	3.51025	3	sb = -10sd
100000	1000	0.00316	0.1	0.0001	0.001	1.00179	0.00188538	3.63297	0.643721	3.10042	4.34832	3	sb = -10sd
100000	1000	0.00316	0.1	0.001	0.01	1.48799	0.0268594	10.6987	1.13591	9.38743	11.3814	3	sb = -10sd
100000	1000	0.00316	0.1	0.01	0.1	2.60449e+08	1.00467e+08	50.5017	1.32585	49.0431	51.6339	3	sb = -10sd
100000	1000	0.00316	0.1	1e-05	1e-05	0.999974	2.88675e-06	3.30174	0.115041	3.17636	3.40243	3	sb = -sd
100000	1000	0.00316	0.1	0.0001	0.0001	0.999756	1.15326e-05	3.12752	0.0673288	3.05713	3.1913	3	sb = -sd
100000	1000	0.00316	0.1	0.001	0.001	1.00015	0.000807696	2.76528	0.0890009	2.7109	2.86799	3	sb = -sd
100000	1000	0.00316	0.1	0.01	0.01	1.42448	0.0917185	8.76664	2.26879	7.38617	11.3851	3	sb = -sd
100000	1000	0.00316	0.1	1e-05	0.01	1.51037	0.0950156	11.2326	2.31396	9.40302	13.8338	3	sb = 0.01
100000	1000	0.00316	0.1	0.0001	0.01	1.42946	0.0479	9.35148	1.75577	8.17106	11.3692	3	sb = 0.01
100000	1000	0.00316	0.1	0.001	0.01	1.48799	0.0268594	10.6987	1.13591	9.38743	11.3814	3	sb = 0.01
100000	1000	0.00316	0.1	0.01	0.01	1.42448	0.0917185	8.76664	2.26879	7.38617	11.3851	3	sb = 0.01
100000	1000	0.00316	0.1	1e-05	0.05	549.301	140.709	28.4043	4.08755	24.5116	32.6622	3	sb = 0.05
100000	1000	0.00316	0.1	0.0001	0.05	1026.17	316.926	32.7888	0.842959	32.1055	33.7308	3	sb = 0.05
100000	1000	0.00316	0.1	0.001	0.05	583.237	129.09	31.9251	2.58024	30.1809	34.8891	3	sb = 0.05
100000	1000	0.00316	0.1	0.01	0.05	652.927	124.053	29.2244	2.80159	26.0311	31.2692	3	sb = 0.05
100000	1000	0.00562	0.1	1e-05	0.0001	1.00001	1.30512e-05	5.56578	0.178389	5.38423	5.74083	3	sb = -10sd
100000	1000	0.00562	0.1	0.0001	0.001	1.00259	0.000914566	6.18787	0.283887	5.97148	6.50931	3	sb = -10sd
100000	1000	0.00562	0.1	0.001	0.01	1.64208	0.0971042	14.3485	0.488101	13.7873	14.6734	3	sb = -10sd
100000	1000	0.00562	0.1	0.01	0.1	2.07804e+10	4.94046e+09	63.8342	1.79948	62.4305	65.8628	3	sb = -10sd
100000	1000	0.00562	0.1	1e-05	1e-05	0.999955	3.21455e-06	5.63086	0.237282	5.36783	5.82881	3	sb = -sd
100000	1000	0.00562	0.1	0.0001	0.0001	0.999613	5.68624e-06	5.36662	0.110086	5.23961	5.43455	3	sb = -sd
100000	1000	0.00562	0.1	0.001	0.001	0.999891	0.000670344	4.79666	0.160802	4.64931	4.96818	3	sb = -sd
100000	1000	0.00562	0.1	0.01	0.01	1.57018	0.0401601	12.1576	1.72942	10.1627	13.2329	3	sb = -sd
100000	1000	0.00562	0.1	1e-05	0.01	1.61103	0.0743748	15.721	1.85336	13.7345	17.4036	3	sb = 0.01
100000	1000	0.00562	0.1	0.0001	0.01	1.51208	0.0508367	15.5796	0.729071	14.738	16.0181	3	sb = 0.01
100000	1000	0.00562	0.1	0.001	0.01	1.64208	0.0971042	14.3485	0.488101	13.7873	14.6734	3	sb = 0.01
100000	1000	0.00562	0.1	0.01	0.01	1.57018	0.0401601	12.1576	1.72942	10.1627	13.2329	3	sb = 0.01
100000	1000	0.00562	0.1	1e-05	0.05	1564.73	835.097	36.5535	4.74749	31.4511	40.8405	3	sb = 0.05
100000	1000	0.00562	0.1	0.0001	0.05	3162.31	1592.42	40.6517	2.09903	38.754	42.9063	3	sb = 0.05
100000	1000	0.00562	0.1	0.001	0.05	4070.64	1226.88	45.233	2.56117	43.0726	48.0622	3	sb = 0.05
100000	1000	0.00562	0.1	0.01	0.05	2845.43	518.677	37.4397	2.31101	34.7995	39.0957	3	sb = 0.05
100000	1000	0.01	0.1	1e-05	0.0001	1.00002	1.64418e-05	10.0854	0.171729	9.89217	10.2206	3	sb = -10sd
100000	1000	0.01	0.1	0.0001	0.001	1.00394	0.00146952	10.6142	0.185287	10.4013	10.7391	3	sb = -10sd
100000	1000	0.01	0.1	0.001	0.01	1.76284	0.195757	20.2202	3.03269	17.7879	23.6181	3	sb = -10sd
100000	1000	0.01	0.1	0.01	0.1	1.93762e+12	2.35394e+12	77.8294	1.43755	76.3858	79.2609	3	sb = -10sd
100000	1000	0.01	0.1	1e-05	1e-05	0.999918	2.08167e-06	10.029	0.13063	9.88011	10.1242	3	sb = -sd
100000	1000	0.01	0.1	0.0001	0.0001	0.9993	2.1362e-05	9.80424	0.349764	9.47064	10.1682	3	sb = -sd
100000	1000	0.01	0.1	0.001	0.001	1	0.00139569	8.291	0.532553	7.67675	8.62327	3	sb = -sd
100000	1000	0.01	0.1	0.01	0.01	1.8691	0.170769	15.9356	1.7667	14.7699	17.9683	3	sb = -sd
100000	1000	0.01	0.1	1e-05	0.01	1.90097	0.24211	22.3662	2.54955	20.6299	25.2933	3	sb = 0.01
100000	1000	0.01	0.1	0.0001	0.01	1.77611	0.130814	24.3854	6.12809	19.2243	31.1583	3	sb = 0.01
100000	1000	0.01	0.1	0.001	0.01	1.76284	0.195757	20.2202	3.03269	17.7879	23.6181	3	sb = 0.01
100000	1000	0.01	0.1	0.01	0.01	1.8691	0.170769	15.9356	1.7667	14.7699	17.9683	3	sb = 0.01
100000	1000	0.01	0.1	1e-05	0.05	21556.6	8710.43	51.9757	2.86265	48.8263	54.4197	3	sb = 0.05
100000	1000	0.01	0.1	0.0001	0.05	9744.97	2245.8	52.3028	9.78271	44.9209	63.3986	3	sb = 0.05
100000	1000	0.01	0.1	0.001	0.05	15906.5	3227.82	48.7398	5.06315	45.6418	54.5827	3	sb = 0.05
100000	1000	0.01	0.1	0.01	0.05	18185.9	10875.6	50.4209	5.37165	46.1427	56.4494	3	sb = 0.05
100000	1000	0.01778	0.1	1e-05	0.0001	1.00007	2.55799e-05	17.8953	0.282868	17.6695	18.2126	3	sb = -10sd
100000	1000	0.01778	0.1	0.0001	0.001	1.00518	0.000324186	19.1731	0.531189	18.5808	19.6073	3	sb = -10sd
100000	1000	0.01778	0.1	0.001	0.01	2.04163	0.240892	30.4633	1.94884	28.5043	32.4018	3	sb = -10sd
100000	1000	0.01778	0.1	0.01	0.1	139962480316217	6.02445e+13	97.8187	2.38389	95.6105	100.346	3	sb = -10sd
100000	1000	0.01778	0.1	1e-05	1e-05	0.999861	1.73205e-06	17.6494	0.457489	17.2794	18.161	3	sb = -sd
100000	1000	0.01778	0.1	0.0001	0.0001	0.998766	1.8735e-05	17.1122	0.176775	16.9937	17.3154	3	sb = -sd
100000	1000	0.01778	0.1	0.001	0.001	0.998166	0.000533699	14.875	0.566319	14.2533	15.3615	3	sb = -sd
100000	1000	0.01778	0.1	0.01	0.01	1.87618	0.0523759	23.8206	5.02367	20.2797	29.5702	3	sb = -sd
100000	1000	0.01778	0.1	1e-05	0.01	2.05757	0.0320377	35.8951	5.82119	30.1419	41.7819	3	sb = 0.01
100000	1000	0.01778	0.1	0.0001	0.01	2.08128	0.17412	33.3873	2.41109	30.6362	35.1327	3	sb = 0.01
100000	1000	0.01778	0.1	0.001	0.01	2.04163	0.240892	30.4633	1.94884	28.5043	32.4018	3	sb = 0.01
100000	1000	0.01778	0.1	0.01	0.01	1.87618	0.0523759	23.8206	5.02367	20.2797	29.5702	3	sb = 0.01
100000	1000	0.01778	0.1	1e-05	0.05	110749	25371	69.7526	7.96847	62.4316	78.24	3	sb = 0.05
100000	1000	0.01778	0.1	0.0001	0.05	91950.2	29171.4	73.8674	7.01377	67.9734	81.6247	3	sb = 0.05
100000	1000	0.01778	0.1	0.001	0.05	117651	54641	66.944	4.02702	62.3235	69.7074	3	sb = 0.05
100000	1000	0.01778	0.1	0.01	0.05	133554	33079.1	68.0043	6.34804	63.7436	75.3002	3	sb = 0.05
100000	1000	0.03162	0.1	1e-05	0.0001	1.00004	2.33524e-05	31.7307	0.322825	31.4285	32.0708	3	sb = -10sd
100000	1000	0.03162	0.1	0.0001	0.001	1.01043	0.000394169	33.7876	0.929415	33.1932	34.8587	3	sb = -10sd
100000	1000	0.03162	0.1	0.001	0.01	2.69362	0.065394	53.5847	7.19407	46.0106	60.3263	3	sb = -10sd
100000	1000	0.03162	0.1	0.01	0.1	1.13289e+17	1.47528e+17	129.336	5.12849	124.337	134.585	3	sb = -10sd
100000	1000	0.03162	0.1	1e-05	1e-05	0.99975	4.04145e-06	31.5844	0.39527	31.236	32.014	3	sb = -sd
100000	1000	0.03162	0.1	0.0001	0.0001	0.997801	5.3799e-05	30.2493	0.495532	29.7308	30.7182	3	sb = -sd
100000	1000	0.03162	0.1	0.001	0.001	0.994911	0.00052539	25.7416	0.068883	25.6854	25.8184	3	sb = -sd
100000	1000	0.03162	0.1	0.01	0.01	2.35575	0.212455	36.6726	8.4508	29.457	45.9697	3	sb = -sd
100000	1000	0.03162	0.1	1e-05	0.01	2.5378	0.299893	48.7752	2.79495	45.9475	51.5362	3	sb = 0.01
100000	1000	0.03162	0.1	0.0001	0.01	2.4664	0.258035	54.1911	6.74622	47.9815	61.3693	3	sb = 0.01
100000	1000	0.03162	0.1	0.001	0.01	2.69362	0.065394	53.5847	7.19407	46.0106	60.3263	3	sb = 0.01
100000	1000	0.03162	0.1	0.01	0.01	2.35575	0.212455	36.6726	8.4508	29.457	45.9697	3	sb = 0.01
100000	1000	0.03162	0.1	1e-05	0.05	999025	329586	87.4402	2.34145	85.7923	90.1204	3	sb = 0.05
100000	1000	0.03162	0.1	0.0001	0.05	1.23233e+06	620021	95.2604	2.65672	92.3091	97.4609	3	sb = 0.05
100000	1000	0.03162	0.1	0.001	0.05	1.36161e+06	713605	97.3739	4.14365	92.5915	99.8924	3	sb = 0.05
100000	1000	0.03162	0.1	0.01	0.05	1.17048e+06	566597	84.9076	3.52781	81.9833	88.8257	3	sb = 0.05
100000	1000	0.05623	0.1	1e-05	0.0001	1.00014	8.96289e-06	56.1047	0.396481	55.6508	56.3833	3	sb = -10sd
100000	1000	0.05623	0.1	0.0001	0.001	1.01573	0.00300911	58.6751	0.670638	57.9014	59.0897	3	sb = -10sd
100000	1000	0.05623	0.1	0.001	0.01	3.65284	0.117198	84.2351	12.4809	73.685	98.0128	3	sb = -10sd
100000	1000	0.05623	0.1	0.01	0.1	2.32065e+20	2.49368e+20	173.888	8.31295	165.963	182.541	3	sb = -10sd	X
100000	1000	0.05623	0.1	1e-05	1e-05	0.999562	1.20968e-05	56.0554	0.842068	55.3321	56.9798	3	sb = -sd
100000	1000	0.05623	0.1	0.0001	0.0001	0.996016	8.90468e-05	54.4255	0.681548	53.6703	54.9949	3	sb = -sd
100000	1000	0.05623	0.1	0.001	0.001	0.991526	0.00528259	47.9716	3.07038	44.9766	51.1122	3	sb = -sd
100000	1000	0.05623	0.1	0.01	0.01	2.85936	0.462875	55.406	9.20101	44.8868	61.9571	3	sb = -sd
100000	1000	0.05623	0.1	1e-05	0.01	3.60988	0.210271	89.4132	5.03178	84.323	94.3844	3	sb = 0.01
100000	1000	0.05623	0.1	0.0001	0.01	3.25211	0.321151	84.4158	12.0311	70.5236	91.41	3	sb = 0.01
100000	1000	0.05623	0.1	0.001	0.01	3.65284	0.117198	84.2351	12.4809	73.685	98.0128	3	sb = 0.01
100000	1000	0.05623	0.1	0.01	0.01	2.85936	0.462875	55.406	9.20101	44.8868	61.9571	3	sb = 0.01
100000	1000	0.05623	0.1	1e-05	0.05	2.19539e+07	8.33322e+06	131.601	3.21064	129.128	135.229	3	sb = 0.05
100000	1000	0.05623	0.1	0.0001	0.05	1.58538e+07	2.90151e+06	132.32	7.90903	126.001	141.189	3	sb = 0.05
100000	1000	0.05623	0.1	0.001	0.05	2.94963e+07	1.66154e+07	140.139	10.4245	133.116	152.116	3	sb = 0.05
100000	1000	0.05623	0.1	0.01	0.05	9.3731e+06	4.49922e+06	119.345	1.96026	117.299	121.206	3	sb = 0.05
100000	1000	0.1	0.1	1e-05	0.0001	1.00023	2.8688e-05	99.3189	0.488708	99.0083	99.8822	3	sb = -10sd
100000	1000	0.1	0.1	0.0001	0.001	1.02053	0.000505021	103.436	1.26868	102.319	104.815	3	sb = -10sd
100000	1000	0.1	0.1	0.001	0.01	4.26599	0.313019	124.458	5.1367	118.891	129.014	3	sb = -10sd
100000	1000	0.1	0.1	0.01	0.1	1.07516e+25	1.0222e+25	227.089	12.7637	213.096	238.093	3	sb = -10sd	X
100000	1000	0.1	0.1	1e-05	1e-05	0.999215	9.16515e-06	98.648	0.54567	98.2673	99.2731	3	sb = -sd
100000	1000	0.1	0.1	0.0001	0.0001	0.992961	9.10897e-05	96.2066	0.668223	95.6519	96.9484	3	sb = -sd
100000	1000	0.1	0.1	0.001	0.001	0.972615	0.00247828	84.0258	1.45034	82.5485	85.4476	3	sb = -sd
100000	1000	0.1	0.1	0.01	0.01	3.34191	0.320491	95.3137	5.18447	90.3586	100.701	3	sb = -sd
100000	1000	0.1	0.1	1e-05	0.01	4.69216	0.458649	128.045	5.14521	123.049	133.327	3	sb = 0.01
100000	1000	0.1	0.1	0.0001	0.01	4.74136	0.124202	138.622	8.62772	128.737	144.638	3	sb = 0.01
100000	1000	0.1	0.1	0.001	0.01	4.26599	0.313019	124.458	5.1367	118.891	129.014	3	sb = 0.01
100000	1000	0.1	0.1	0.01	0.01	3.34191	0.320491	95.3137	5.18447	90.3586	100.701	3	sb = 0.01
100000	1000	0.1	0.1	1e-05	0.05	1.36145e+09	4.2168e+08	208.45	3.43059	205.869	212.343	3	sb = 0.05	X
100000	1000	0.1	0.1	0.0001	0.05	1.19566e+09	4.41863e+08	194.642	11.0245	183.438	205.478	3	sb = 0.05	X
100000	1000	0.1	0.1	0.001	0.05	1.39336e+09	1.12011e+09	196.079	9.37195	187.772	206.239	3	sb = 0.05	X
100000	1000	0.1	0.1	0.01	0.05	4.15823e+08	1.08403e+08	191.541	10.2204	180.748	201.071	3	sb = 0.05	X
100000	1000	0.17783	0.1	1e-05	0.0001	1.00038	5.19615e-06	177.363	0.262679	177.087	177.609	3	sb = -10sd	X
100000	1000	0.17783	0.1	0.0001	0.001	1.03268	0.001734	185.903	5.35343	182.407	192.066	3	sb = -10sd	X
100000	1000	0.17783	0.1	0.001	0.01	6.42262	0.789183	215.166	3.46628	211.35	218.121	3	sb = -10sd	X
100000	1000	0.17783	0.1	0.01	0.1	7.72683e+29	9.78717e+29	343.362	19.3145	322.323	360.29	3	sb = -10sd	X
100000	1000	0.17783	0.1	1e-05	1e-05	0.99859	6.245e-06	177.491	0.909567	176.619	178.434	3	sb = -sd	X
100000	1000	0.17783	0.1	0.0001	0.0001	0.987533	0.000202673	171.396	1.39003	169.828	172.476	3	sb = -sd	X
100000	1000	0.17783	0.1	0.001	0.001	0.946624	0.00374303	145.967	9.48512	135.063	152.314	3	sb = -sd
100000	1000	0.17783	0.1	0.01	0.01	3.68334	0.286301	158.697	11.713	146.008	169.096	3	sb = -sd
100000	1000	0.17783	0.1	1e-05	0.01	8.17679	0.390699	216.316	10.1642	204.843	224.194	3	sb = 0.01	X
100000	1000	0.17783	0.1	0.0001	0.01	7.78881	1.25983	221.917	12.6889	208.525	233.761	3	sb = 0.01	X
100000	1000	0.17783	0.1	0.001	0.01	6.42262	0.789183	215.166	3.46628	211.35	218.121	3	sb = 0.01	X
100000	1000	0.17783	0.1	0.01	0.01	3.68334	0.286301	158.697	11.713	146.008	169.096	3	sb = 0.01
100000	1000	0.17783	0.1	1e-05	0.05	2.1105e+11	1.4176e+10	307.508	13.043	292.489	315.989	3	sb = 0.05	X
100000	1000	0.17783	0.1	0.0001	0.05	1.75025e+11	9.13295e+10	302.627	4.36066	298.72	307.331	3	sb = 0.05	X
100000	1000	0.17783	0.1	0.001	0.05	1.42749e+11	8.88605e+10	316.889	6.61605	312.23	324.462	3	sb = 0.05	X
100000	1000	0.17783	0.1	0.01	0.05	3.58867e+10	8.69681e+09	288.502	12.8631	274.086	298.808	3	sb = 0.05	X
100000	1000	0.31623	0.1	1e-05	0.0001	1.00071	9.15278e-05	314.465	1.98502	312.218	315.981	3	sb = -10sd	X
100000	1000	0.31623	0.1	0.0001	0.001	1.05032	0.00215632	317.849	7.10549	309.941	323.696	3	sb = -10sd	X
100000	1000	0.31623	0.1	0.001	0.01	12.5418	4.78511	358.685	22.3743	337.213	381.864	3	sb = -10sd	X
100000	1000	0.31623	0.1	0.01	0.1	3.63513e+36	2.28372e+36	541.578	16.0589	529.069	559.687	3	sb = -10sd	X
100000	1000	0.31623	0.1	1e-05	1e-05	0.9975	6.50641e-06	314.854	0.910524	314.247	315.901	3	sb = -sd	X
100000	1000	0.31623	0.1	0.0001	0.0001	0.97794	0.000206391	303.584	0.913452	302.659	304.485	3	sb = -sd	X
100000	1000	0.31623	0.1	0.001	0.001	0.899263	0.00474701	258.888	11.2249	247.723	270.172	3	sb = -sd	X
100000	1000	0.31623	0.1	0.01	0.01	4.22484	0.317346	262.931	12.962	252.495	277.44	3	sb = -sd	X
100000	1000	0.31623	0.1	1e-05	0.01	15.1881	2.16128	381.508	20.907	362.843	404.1	3	sb = 0.01	X
100000	1000	0.31623	0.1	0.0001	0.01	15.2424	2.63421	381.403	24.9822	363.802	409.996	3	sb = 0.01	X
100000	1000	0.31623	0.1	0.001	0.01	12.5418	4.78511	358.685	22.3743	337.213	381.864	3	sb = 0.01	X
100000	1000	0.31623	0.1	0.01	0.01	4.22484	0.317346	262.931	12.962	252.495	277.44	3	sb = 0.01	X
100000	1000	0.31623	0.1	1e-05	0.05	6.79761e+13	8.98187e+13	475.742	14.0805	463.263	491.007	3	sb = 0.05	X
100000	1000	0.31623	0.1	0.0001	0.05	91261801605229	1.4363e+13	491.539	29.3104	472.41	525.283	3	sb = 0.05	X
100000	1000	0.31623	0.1	0.001	0.05	219179294173220	247153037760975	477.279	13.0794	462.95	488.575	3	sb = 0.05	X
100000	1000	0.31623	0.1	0.01	0.05	21018760092942	1.59326e+13	413.769	10.6436	402.327	423.375	3	sb = 0.05	X
100000	1000	0.56234	0.1	1e-05	0.0001	1.00127	6.73078e-05	563.111	1.86364	561.456	565.13	3	sb = -10sd	X
100000	1000	0.56234	0.1	0.0001	0.001	1.07962	0.00774505	574.285	10.2812	563.089	583.302	3	sb = -10sd	X
100000	1000	0.56234	0.1	0.001	0.01	26.2658	4.82121	651.643	52.2143	601.155	705.427	3	sb = -10sd
100000	1000	0.56234	0.1	0.01	0.1	7.68646e+46	1.31212e+47	826.091	10.5583	818.754	838.192	3	sb = -10sd
100000	1000	0.56234	0.1	1e-05	1e-05	0.995551	2.13854e-05	561.358	1.09709	560.638	562.621	3	sb = -sd	X
100000	1000	0.56234	0.1	0.0001	0.0001	0.960758	0.000275595	542.991	1.25224	541.637	544.108	3	sb = -sd	X
100000	1000	0.56234	0.1	0.001	0.001	0.799875	0.000774367	483.883	3.10635	481.855	487.459	3	sb = -sd	X
100000	1000	0.56234	0.1	0.01	0.01	4.56005	0.335422	435.186	19.05	416.906	454.922	3	sb = -sd	X
100000	1000	0.56234	0.1	1e-05	0.01	42.4098	3.53365	659.592	28.9174	631.797	689.515	3	sb = 0.01
100000	1000	0.56234	0.1	0.0001	0.01	38.9607	0.854951	687.709	21.1746	665.273	707.344	3	sb = 0.01
100000	1000	0.56234	0.1	0.001	0.01	26.2658	4.82121	651.643	52.2143	601.155	705.427	3	sb = 0.01
100000	1000	0.56234	0.1	0.01	0.01	4.56005	0.335422	435.186	19.05	416.906	454.922	3	sb = 0.01	X
100000	1000	0.56234	0.1	1e-05	0.05	1.34203e+18	1.46568e+18	801.485	10.1247	790.702	810.789	3	sb = 0.05
100000	1000	0.56234	0.1	0.0001	0.05	5.23734e+18	6.94312e+18	796.629	5.01688	791.215	801.121	3	sb = 0.05
100000	1000	0.56234	0.1	0.001	0.05	9.28931e+17	3.51017e+17	783.016	19.8662	765.284	804.486	3	sb = 0.05
100000	1000	0.56234	0.1	0.01	0.05	4.23038e+16	3340472697854270	705.11	28.1335	682.803	736.716	3	sb = 0.05
100000	1000	1	0.1	1e-05	0.0001	1.00206	3.11341e-05	1000.6	1.9727	998.987	1002.8	3	sb = -10sd
100000	1000	1	0.1	0.0001	0.001	1.12192	0.011122	1019.6	1.00846	1018.44	1020.27	3	sb = -10sd
100000	1000	1	0.1	0.001	0.01	89.8012	18.7806	1098.79	1.70016	1097.39	1100.68	3	sb = -10sd
100000	1000	1	0.1	0.01	0.1	7.30172e+57	7.19079e+57	1342.1	21.7403	1319.82	1363.25	3	sb = -10sd
100000	1000	1	0.1	1e-05	1e-05	0.992143	4.33474e-05	995.529	1.33858	994.186	996.863	3	sb = -sd
100000	1000	1	0.1	0.0001	0.0001	0.931425	0.000757823	961.923	3.43837	959.702	965.883	3	sb = -sd
100000	1000	1	0.1	0.001	0.001	0.64621	0.00836137	845.648	29.8107	825.323	879.87	3	sb = -sd
100000	1000	1	0.1	0.01	0.01	2.05942	0.162331	785.295	39.653	739.549	809.858	3	sb = -sd
100000	1000	1	0.1	1e-05	0.01	208.477	52.7505	1118.77	55.7629	1077.64	1182.24	3	sb = 0.01
100000	1000	1	0.1	0.0001	0.01	182.007	17.4405	1141.46	33.122	1113.13	1177.88	3	sb = 0.01
100000	1000	1	0.1	0.001	0.01	89.8012	18.7806	1098.79	1.70016	1097.39	1100.68	3	sb = 0.01
100000	1000	1	0.1	0.01	0.01	2.05942	0.162331	785.295	39.653	739.549	809.858	3	sb = 0.01
100000	1000	1	0.1	1e-05	0.05	4.50187e+23	2.95002e+23	1291.17	30.3061	1263.33	1323.45	3	sb = 0.05
100000	1000	1	0.1	0.0001	0.05	6.267e+23	3.36593e+23	1329.67	45.8445	1295.61	1381.8	3	sb = 0.05
100000	1000	1	0.1	0.001	0.05	4.12372e+23	5.41118e+23	1302.25	36.3126	1261.66	1331.64	3	sb = 0.05
100000	1000	1	0.1	0.01	0.05	3.25302e+20	5.10748e+19	1170.19	22.3163	1148.23	1192.85	3	sb = 0.05
100000	2000	0.001	0.1	1e-05	0.0001	1.00001	2e-06	2.06048	0.113303	1.93166	2.14467	3	sb = -10sd
100000	2000	0.001	0.1	0.0001	0.001	1.00207	0.00203313	2.68119	0.583577	2.1955	3.32856	3	sb = -10sd
100000	2000	0.001	0.1	0.001	0.01	1.62985	0.0943948	12.4405	1.05171	11.2326	13.1532	3	sb = -10sd
100000	2000	0.001	0.1	0.01	0.1	7.96493e+11	7.9004e+11	72.4759	2.18053	70.9528	74.9737	3	sb = -10sd
100000	2000	0.001	0.1	1e-05	1e-05	0.999985	2.64575e-06	1.89074	0.19278	1.72684	2.10314	3	sb = -sd
100000	2000	0.001	0.1	0.0001	0.0001	0.999878	1.25033e-05	1.78751	0.0555004	1.7368	1.8468	3	sb = -sd
100000	2000	0.001	0.1	0.001	0.001	1.00369	0.00236923	3.11029	1.06041	2.02703	4.14626	3	sb = -sd
100000	2000	0.001	0.1	0.01	0.01	1.63216	0.0206281	11.4642	1.3539	10.0076	12.6842	3	sb = -sd
100000	2000	0.001	0.1	1e-05	0.01	1.60765	0.0744793	12.2059	3.02584	9.6894	15.5632	3	sb = 0.01
100000	2000	0.001	0.1	0.0001	0.01	1.77504	0.100748	14.3158	0.817759	13.3716	14.8006	3	sb = 0.01
100000	2000	0.001	0.1	0.001	0.01	1.62985	0.0943948	12.4405	1.05171	11.2326	13.1532	3	sb = 0.01
100000	2000	0.001	0.1	0.01	0.01	1.63216	0.0206281	11.4642	1.3539	10.0076	12.6842	3	sb = 0.01
100000	2000	0.001	0.1	1e-05	0.05	14733.1	8766.03	43.1084	0.989541	42.1349	44.1133	3	sb = 0.05
100000	2000	0.001	0.1	0.0001	0.05	9214.79	3273.18	41.802	1.82338	40.0665	43.7021	3	sb = 0.05
100000	2000	0.001	0.1	0.001	0.05	10390.2	4453.73	42.956	1.77751	41.799	45.0027	3	sb = 0.05
100000	2000	0.001	0.1	0.01	0.05	14824	7523.2	44.7953	0.997893	44.1114	45.9403	3	sb = 0.05
100000	2000	0.00178	0.1	1e-05	0.0001	1.00002	1.26623e-05	3.49549	0.0739203	3.4143	3.5589	3	sb = -10sd
100000	2000	0.00178	0.1	0.0001	0.001	1.0059	0.00153562	4.19562	0.13491	4.0414	4.29178	3	sb = -10sd
100000	2000	0.00178	0.1	0.001	0.01	1.94848	0.205897	18.8411	0.832218	17.8834	19.3878	3	sb = -10sd
100000	2000	0.00178	0.1	0.01	0.1	795527839317171	729909748670456	86.07	3.45474	83.9789	90.0576	3	sb = -10sd
100000	2000	0.00178	0.1	1e-05	1e-05	0.999973	1e-06	3.49779	0.126681	3.38513	3.63492	3	sb = -sd
100000	2000	0.00178	0.1	0.0001	0.0001	0.999776	5.32572e-05	3.29581	0.0511945	3.24089	3.34221	3	sb = -sd
100000	2000	0.00178	0.1	0.001	0.001	1.00738	0.00440507	4.83152	0.818636	4.02472	5.6615	3	sb = -sd
100000	2000	0.00178	0.1	0.01	0.01	2.04667	0.109568	16.5379	1.42326	14.9072	17.53	3	sb = -sd
100000	2000	0.00178	0.1	1e-05	0.01	1.78065	0.0683804	17.2923	1.10337	16.0903	18.2592	3	sb = 0.01
100000	2000	0.00178	0.1	0.0001	0.01	2.06073	0.254956	18.0161	1.99599	16.6336	20.3044	3	sb = 0.01
100000	2000	0.00178	0.1	0.001	0.01	1.94848	0.205897	18.8411	0.832218	17.8834	19.3878	3	sb = 0.01
100000	2000	0.00178	0.1	0.01	0.01	2.04667	0.109568	16.5379	1.42326	14.9072	17.53	3	sb = 0.01
100000	2000	0.00178	0.1	1e-05	0.05	58193.7	48709	50.2868	4.24346	45.3869	52.7508	3	sb = 0.05
100000	2000	0.00178	0.1	0.0001	0.05	94267.2	67715.5	54.0352	3.01791	52.0395	57.5071	3	sb = 0.05
100000	2000	0.00178	0.1	0.001	0.05	57362.4	23449.3	52.2233	1.85131	50.8221	54.322	3	sb = 0.05
100000	2000	0.00178	0.1	0.01	0.05	98801	42534.4	53.6663	3.04681	50.3137	56.2664	3	sb = 0.05
100000	2000	0.00316	0.1	1e-05	0.0001	1.00003	2.40278e-05	6.47609	0.232718	6.31572	6.74301	3	sb = -10sd
100000	2000	0.00316	0.1	0.0001	0.001	1.00906	0.00188066	8.05993	1.45213	6.38517	8.96854	3	sb = -10sd
100000	2000	0.00316	0.1	0.001	0.01	2.27168	0.132538	21.1624	0.706391	20.3666	21.7155	3	sb = -10sd
100000	2000	0.00316	0.1	0.01	0.1	2.13256e+17	1.4065e+17	100.12	4.3368	97.0154	105.075	3	sb = -10sd
100000	2000	0.00316	0.1	1e-05	1e-05	0.99995	2.64575e-06	6.32419	0.0389675	6.28025	6.35456	3	sb = -sd
100000	2000	0.00316	0.1	0.0001	0.0001	0.99958	1.19304e-05	5.90422	0.212741	5.66001	6.04934	3	sb = -sd
100000	2000	0.00316	0.1	0.001	0.001	1.00762	0.00659367	6.08063	0.256095	5.91535	6.37563	3	sb = -sd
100000	2000	0.00316	0.1	0.01	0.01	2.21153	0.271327	19.1954	2.98867	16.6101	22.4677	3	sb = -sd
100000	2000	0.00316	0.1	1e-05	0.01	2.14506	0.166508	23.4012	5.65169	18.8613	29.7311	3	sb = 0.01
100000	2000	0.00316	0.1	0.0001	0.01	2.15686	0.0230005	21.5455	1.77239	19.527	22.8472	3	sb = 0.01
100000	2000	0.00316	0.1	0.001	0.01	2.27168	0.132538	21.1624	0.706391	20.3666	21.7155	3	sb = 0.01
100000	2000	0.00316	0.1	0.01	0.01	2.21153	0.271327	19.1954	2.98867	16.6101	22.4677	3	sb = 0.01
100000	2000	0.00316	0.1	1e-05	0.05	376183	164038	57.9072	4.34476	54.7886	62.8698	3	sb = 0.05
100000	2000	0.00316	0.1	0.0001	0.05	694163	256965	68.0083	2.0436	66.213	70.2322	3	sb = 0.05
100000	2000	0.00316	0.1	0.001	0.05	493472	153386	63.3109	3.02758	61.3154	66.7946	3	sb = 0.05
100000	2000	0.00316	0.1	0.01	0.05	450554	102726	60.8008	1.28335	59.3242	61.647	3	sb = 0.05
100000	2000	0.00562	0.1	1e-05	0.0001	1.00005	1.43643e-05	11.3713	0.153664	11.269	11.548	3	sb = -10sd
100000	2000	0.00562	0.1	0.0001	0.001	1.01227	0.00193899	13.4253	0.482855	12.9544	13.9193	3	sb = -10sd
100000	2000	0.00562	0.1	0.001	0.01	2.99989	0.27959	31.2881	2.6737	28.214	33.0724	3	sb = -10sd
100000	2000	0.00562	0.1	0.01	0.1	2.23464e+20	2.22934e+20	126.929	5.99455	123.084	133.836	3	sb = -10sd
100000	2000	0.00562	0.1	1e-05	1e-05	0.999913	2.08167e-06	11.2745	0.311391	10.9536	11.5754	3	sb = -sd
100000	2000	0.00562	0.1	0.0001	0.0001	0.999295	5.10686e-05	10.4955	0.204977	10.2589	10.6188	3	sb = -sd
100000	2000	0.00562	0.1	0.001	0.001	1.00612	0.00218094	10.3366	1.66152	8.4367	11.5176	3	sb = -sd
100000	2000	0.00562	0.1	0.01	0.01	2.62538	0.225919	24.5441	2.24665	22.9607	27.1154	3	sb = -sd
100000	2000	0.00562	0.1	1e-05	0.01	2.67565	0.187609	33.6463	5.16159	27.6871	36.712	3	sb = 0.01
100000	2000	0.00562	0.1	0.0001	0.01	2.61	0.278273	31.0953	3.2477	27.5373	33.9003	3	sb = 0.01
100000	2000	0.00562	0.1	0.001	0.01	2.99989	0.27959	31.2881	2.6737	28.214	33.0724	3	sb = 0.01
100000	2000	0.00562	0.1	0.01	0.01	2.62538	0.225919	24.5441	2.24665	22.9607	27.1154	3	sb = 0.01
100000	2000	0.00562	0.1	1e-05	0.05	4.23065e+06	2.46785e+06	75.0921	4.49168	70.0626	78.7038	3	sb = 0.05
100000	2000	0.00562	0.1	0.0001	0.05	1.52441e+07	1.37211e+07	84.6646	5.35376	78.569	88.604	3	sb = 0.05
100000	2000	0.00562	0.1	0.001	0.05	9.77953e+06	2.28023e+06	82.9863	1.14173	81.9416	84.2051	3	sb = 0.05
100000	2000	0.00562	0.1	0.01	0.05	8.31246e+06	3.83207e+06	77.3613	4.0532	73.3516	81.4566	3	sb = 0.05
100000	2000	0.01	0.1	1e-05	0.0001	1.00006	7.37111e-06	20.2591	0.71045	19.7489	21.0705	3	sb = -10sd
100000	2000	0.01	0.1	0.0001	0.001	1.01498	0.00295427	21.0628	1.05495	20.4001	22.2793	3	sb = -10sd
100000	2000	0.01	0.1	0.001	0.01	3.45889	0.514431	44.3171	5.34564	41.1585	50.4891	3	sb = -10sd
100000	2000	0.01	0.1	0.01	0.1	8.2052e+23	7.09514e+23	153.735	1.00082	152.581	154.353	3	sb = -10sd
100000	2000	0.01	0.1	1e-05	1e-05	0.999841	5.7735e-07	19.9895	0.250383	19.7997	20.2733	3	sb = -sd
100000	2000	0.01	0.1	0.0001	0.0001	0.998751	8.59089e-05	19.2757	0.523133	18.899	19.873	3	sb = -sd
100000	2000	0.01	0.1	0.001	0.001	1.00867	0.00204958	16.5545	1.72575	15.2156	18.5022	3	sb = -sd
100000	2000	0.01	0.1	0.01	0.01	3.43772	0.298958	35.6779	2.14826	33.3858	37.6454	3	sb = -sd
100000	2000	0.01	0.1	1e-05	0.01	3.65873	0.401206	51.021	3.77526	48.7182	55.3779	3	sb = 0.01
100000	2000	0.01	0.1	0.0001	0.01	3.28598	0.382009	49.9061	5.58648	44.645	55.7692	3	sb = 0.01
100000	2000	0.01	0.1	0.001	0.01	3.45889	0.514431	44.3171	5.34564	41.1585	50.4891	3	sb = 0.01
100000	2000	0.01	0.1	0.01	0.01	3.43772	0.298958	35.6779	2.14826	33.3858	37.6454	3	sb = 0.01
100000	2000	0.01	0.1	1e-05	0.05	3.95882e+08	3.00041e+08	104.865	3.95946	100.981	108.896	3	sb = 0.05
100000	2000	0.01	0.1	0.0001	0.05	1.50061e+08	7.64436e+07	105.556	13.4767	96.6971	121.066	3	sb = 0.05
100000	2000	0.01	0.1	0.001	0.05	2.12345e+08	8.47631e+07	97.623	3.77581	94.7221	101.892	3	sb = 0.05
100000	2000	0.01	0.1	0.01	0.05	8.84769e+08	1.09505e+09	101.53	6.75171	94.3936	107.817	3	sb = 0.05
100000	2000	0.01778	0.1	1e-05	0.0001	1.00017	4.69361e-05	36.0738	0.340481	35.8302	36.4628	3	sb = -10sd
100000	2000	0.01778	0.1	0.0001	0.001	1.01785	0.00125763	42.6056	3.28216	39.1191	45.6356	3	sb = -10sd
100000	2000	0.01778	0.1	0.001	0.01	4.12452	0.776263	59.085	8.57684	52.9006	68.8762	3	sb = -10sd
100000	2000	0.01778	0.1	0.01	0.1	2.59453e+28	2.3267e+28	200.119	9.56462	189.31	207.485	3	sb = -10sd	X
100000	2000	0.01778	0.1	1e-05	1e-05	0.999723	7.93725e-06	35.5989	0.317782	35.2964	35.93	3	sb = -sd
100000	2000	0.01778	0.1	0.0001	0.0001	0.997839	5.52479e-05	32.8114	0.114468	32.6831	32.9031	3	sb = -sd
100000	2000	0.01778	0.1	0.001	0.001	1.00782	0.00492942	28.3526	2.41781	25.9608	30.7956	3	sb = -sd
100000	2000	0.01778	0.1	0.01	0.01	3.86876	0.154546	49.877	6.31044	45.1919	57.0527	3	sb = -sd
100000	2000	0.01778	0.1	1e-05	0.01	4.53185	0.244589	76.6314	5.65477	70.1238	80.3492	3	sb = 0.01
100000	2000	0.01778	0.1	0.0001	0.01	4.83465	0.219717	64.227	4.95607	59.4731	69.3631	3	sb = 0.01
100000	2000	0.01778	0.1	0.001	0.01	4.12452	0.776263	59.085	8.57684	52.9006	68.8762	3	sb = 0.01
100000	2000	0.01778	0.1	0.01	0.01	3.86876	0.154546	49.877	6.31044	45.1919	57.0527	3	sb = 0.01
100000	2000	0.01778	0.1	1e-05	0.05	1.45874e+10	6.55996e+09	143.882	6.73092	139.116	151.582	3	sb = 0.05
100000	2000	0.01778	0.1	0.0001	0.05	1.44375e+10	1.08237e+10	146.16	5.2805	141.441	151.864	3	sb = 0.05
100000	2000	0.01778	0.1	0.001	0.05	6.60906e+09	1.64829e+09	137.239	5.62133	132.952	143.603	3	sb = 0.05
100000	2000	0.01778	0.1	0.01	0.05	1.10796e+10	1.02674e+10	131.334	12.889	119.45	145.035	3	sb = 0.05
100000	2000	0.03162	0.1	1e-05	0.0001	1.00019	1.95192e-05	63.9271	0.220886	63.6733	64.0759	3	sb = -10sd
100000	2000	0.03162	0.1	0.0001	0.001	1.03245	0.000566157	71.2654	3.58445	67.999	75.1	3	sb = -10sd
100000	2000	0.03162	0.1	0.001	0.01	7.20434	0.518058	101.257	4.88919	95.7779	105.174	3	sb = -10sd
100000	2000	0.03162	0.1	0.01	0.1	3.02795e+34	5.14156e+34	263.646	1.62371	261.772	264.618	3	sb = -10sd	X
100000	2000	0.03162	0.1	1e-05	1e-05	0.999501	5.50757e-06	62.8771	0.932775	62.1703	63.9344	3	sb = -sd
100000	2000	0.03162	0.1	0.0001	0.0001	0.996096	0.000143948	58.7077	0.798629	57.7973	59.2901	3	sb = -sd
100000	2000	0.03162	0.1	0.001	0.001	1.00908	0.00301833	48.9647	1.48318	47.2712	50.0326	3	sb = -sd
100000	2000	0.03162	0.1	0.01	0.01	5.51318	0.0997189	72.3232	7.55189	66.3006	80.7959	3	sb = -sd
100000	2000	0.03162	0.1	1e-05	0.01	6.93933	1.02807	109.797	10.3223	101.353	121.304	3	sb = 0.01
100000	2000	0.03162	0.1	0.0001	0.01	7.17327	0.412828	108.002	10.9358	100.443	120.542	3	sb = 0.01
100000	2000	0.03162	0.1	0.001	0.01	7.20434	0.518058	101.257	4.88919	95.7779	105.174	3	sb = 0.01
100000	2000	0.03162	0.1	0.01	0.01	5.51318	0.0997189	72.3232	7.55189	66.3006	80.7959	3	sb = 0.01
100000	2000	0.03162	0.1	1e-05	0.05	1.77562e+12	1.47218e+12	184.98	4.34326	180.865	189.521	3	sb = 0.05	X
100000	2000	0.03162	0.1	0.0001	0.05	1.81992e+12	5.79414e+11	196.064	0.528837	195.673	196.666	3	sb = 0.05	X
100000	2000	0.03162	0.1	0.001	0.05	2.01533e+12	1.80086e+12	191.051	10.0229	185.245	202.624	3	sb = 0.05	X
100000	2000	0.03162	0.1	0.01	0.05	2.7097e+12	3.50924e+12	177.503	4.36664	172.511	180.616	3	sb = 0.05	X
100000	2000	0.05623	0.1	1e-05	0.0001	1.00037	1.96299e-05	112.038	0.952917	111.474	113.139	3	sb = -10sd
100000	2000	0.05623	0.1	0.0001	0.001	1.04495	0.00205508	125.83	6.61815	118.44	131.21	3	sb = -10sd
100000	2000	0.05623	0.1	0.001	0.01	12.1876	0.460463	176.384	13.9447	166.315	192.3	3	sb = -10sd	X
100000	2000	0.05623	0.1	0.01	0.1	4.13816e+40	3.93669e+40	345.997	9.77935	336.348	355.902	3	sb = -10sd	X
100000	2000	0.05623	0.1	1e-05	1e-05	0.99912	1.44684e-05	111.81	1.42087	110.377	113.219	3	sb = -sd
100000	2000	0.05623	0.1	0.0001	0.0001	0.992912	0.000249145	105.456	0.319229	105.181	105.806	3	sb = -sd
100000	2000	0.05623	0.1	0.001	0.001	1.00128	0.00420659	89.1606	6.4671	82.4298	95.327	3	sb = -sd
100000	2000	0.05623	0.1	0.01	0.01	8.51708	2.127	107.085	7.80245	98.0802	111.847	3	sb = -sd
100000	2000	0.05623	0.1	1e-05	0.01	13.0262	0.204028	177.393	19.4982	155.008	190.675	3	sb = 0.01
100000	2000	0.05623	0.1	0.0001	0.01	11.4421	2.6282	174.983	15.1299	157.802	186.319	3	sb = 0.01
100000	2000	0.05623	0.1	0.001	0.01	12.1876	0.460463	176.384	13.9447	166.315	192.3	3	sb = 0.01	X
100000	2000	0.05623	0.1	0.01	0.01	8.51708	2.127	107.085	7.80245	98.0802	111.847	3	sb = 0.01
100000	2000	0.05623	0.1	1e-05	0.05	816558376954916	348853063207759	273.713	12.1829	263.104	287.018	3	sb = 0.05	X
100000	2000	0.05623	0.1	0.0001	0.05	415994768180057	274728955709893	273.257	9.19835	262.743	279.815	3	sb = 0.05	X
100000	2000	0.05623	0.1	0.001	0.05	1445470230494640	924215593506864	278.099	9.11579	269.276	287.482	3	sb = 0.05	X
100000	2000	0.05623	0.1	0.01	0.05	231828461093585	237292108777324	244.813	15.412	233.654	262.398	3	sb = 0.05	X
100000	2000	0.1	0.1	1e-05	0.0001	1.00076	2.40069e-05	199.54	0.508503	199.179	200.121	3	sb = -10sd	X
100000	2000	0.1	0.1	0.0001	0.001	1.06304	0.00651731	213.859	10.3808	202.319	222.437	3	sb = -10sd	X
100000	2000	0.1	0.1	0.001	0.01	19.6241	2.39979	257.608	7.08547	251.384	265.319	3	sb = -10sd	X
100000	2000	0.1	0.1	0.01	0.1	7.44804e+48	4.52692e+48	475.512	16.4873	456.486	485.617	3	sb = -10sd	X
100000	2000	0.1	0.1	1e-05	1e-05	0.998452	5.7735e-06	197.451	0.787894	196.564	198.07	3	sb = -sd	X
100000	2000	0.1	0.1	0.0001	0.0001	0.987273	9.55842e-05	186.168	1.27265	184.925	187.469	3	sb = -sd	X
100000	2000	0.1	0.1	0.001	0.001	0.968037	0.00262776	161.642	8.64486	151.663	166.872	3	sb = -sd
100000	2000	0.1	0.1	0.01	0.01	13.1717	2.29333	195.637	13.1719	180.733	205.717	3	sb = -sd	X
100000	2000	0.1	0.1	1e-05	0.01	28.1251	4.37222	271.843	6.39623	265.429	278.221	3	sb = 0.01	X
100000	2000	0.1	0.1	0.0001	0.01	24.6427	2.98127	269.277	12.5923	260.24	283.66	3	sb = 0.01	X
100000	2000	0.1	0.1	0.001	0.01	19.6241	2.39979	257.608	7.08547	251.384	265.319	3	sb = 0.01	X
100000	2000	0.1	0.1	0.01	0.01	13.1717	2.29333	195.637	13.1719	180.733	205.717	3	sb = 0.01	X
100000	2000	0.1	0.1	1e-05	0.05	2.131e+18	1.28765e+18	404.597	7.04306	396.989	410.891	3	sb = 0.05	X
100000	2000	0.1	0.1	0.0001	0.05	2.50519e+18	2.19853e+18	396.391	13.2298	382.249	408.465	3	sb = 0.05	X
100000	2000	0.1	0.1	0.001	0.05	1.11435e+18	6.3769e+17	401.88	6.5701	397.789	409.459	3	sb = 0.05	X
100000	2000	0.1	0.1	0.01	0.05	1.67536e+17	3.10251e+16	379.016	19.3842	362.911	400.53	3	sb = 0.05	X
100000	2000	0.17783	0.1	1e-05	0.0001	1.00146	7.21965e-05	355.414	2.72767	353.262	358.482	3	sb = -10sd	X
100000	2000	0.17783	0.1	0.0001	0.001	1.08732	0.00334005	375.725	13.7773	362.936	390.314	3	sb = -10sd	X
100000	2000	0.17783	0.1	0.001	0.01	44.991	8.83141	437.122	12.9441	427.527	451.845	3	sb = -10sd	X
100000	2000	0.17783	0.1	0.01	0.1	6.68094e+59	2.81011e+59	693.699	4.25526	690.142	698.413	3	sb = -10sd
100000	2000	0.17783	0.1	1e-05	1e-05	0.997226	3.91195e-05	351.709	2.3512	349.588	354.237	3	sb = -sd	X
100000	2000	0.17783	0.1	0.0001	0.0001	0.977712	0.000225105	332.009	3.43543	329.997	335.976	3	sb = -sd	X
100000	2000	0.17783	0.1	0.001	0.001	0.928494	0.003476	270.513	14.1769	254.671	282.005	3	sb = -sd	X
100000	2000	0.17783	0.1	0.01	0.01	15.3274	1.45484	307.064	7.67529	298.482	313.272	3	sb = -sd	X
100000	2000	0.17783	0.1	1e-05	0.01	75.075	9.6517	444.704	8.0804	439.486	454.011	3	sb = 0.01	X
100000	2000	0.17783	0.1	0.0001	0.01	68.361	15.201	441.923	19.7984	421.232	460.688	3	sb = 0.01	X
100000	2000	0.17783	0.1	0.001	0.01	44.991	8.83141	437.122	12.9441	427.527	451.845	3	sb = 0.01	X
100000	2000	0.17783	0.1	0.01	0.01	15.3274	1.45484	307.064	7.67529	298.482	313.272	3	sb = 0.01	X
100000	2000	0.17783	0.1	1e-05	0.05	5.51412e+22	2.25054e+22	633.858	9.59845	627.356	644.882	3	sb = 0.05	X
100000	2000	0.17783	0.1	0.0001	0.05	5.38526e+22	4.79795e+22	610.586	13.7467	601.033	626.341	3	sb = 0.05	X
100000	2000	0.17783	0.1	0.001	0.05	7.07827e+22	4.68094e+22	607.419	8.10723	600.799	616.461	3	sb = 0.05	X
100000	2000	0.17783	0.1	0.01	0.05	2.63041e+21	1.55318e+21	563.969	24.6413	536.224	583.306	3	sb = 0.05	X
100000	2000	0.31623	0.1	1e-05	0.0001	1.00251	0.000203841	634.399	3.24974	630.746	636.969	3	sb = -10sd	X
100000	2000	0.31623	0.1	0.0001	0.001	1.12561	0.00139857	625.822	16.4716	609.107	642.039	3	sb = -10sd	X
100000	2000	0.31623	0.1	0.001	0.01	182.6	43.0542	723.802	18.143	712.751	744.741	3	sb = -10sd
100000	2000	0.31623	0.1	0.01	0.1	3.50073e+73	8.97858e+72	1081.91	32.27	1045.93	1108.29	3	sb = -10sd
100000	2000	0.31623	0.1	1e-05	1e-05	0.995037	3.01717e-05	630.06	2.71276	627.498	632.902	3	sb = -sd	X
100000	2000	0.31623	0.1	0.0001	0.0001	0.960162	0.000763114	590.452	7.15278	582.358	595.924	3	sb = -sd	X
100000	2000	0.31623	0.1	0.001	0.001	0.835168	0.00199946	504.601	22.1589	479.819	522.505	3	sb = -sd	X
100000	2000	0.31623	0.1	0.01	0.01	20.7708	1.16186	534.45	11.7771	522.505	546.052	3	sb = -sd	X
100000	2000	0.31623	0.1	1e-05	0.01	265.384	56.0298	776.099	2.99162	772.702	778.342	3	sb = 0.01
100000	2000	0.31623	0.1	0.0001	0.01	253.795	12.3821	781.45	16.1261	763.151	793.584	3	sb = 0.01
100000	2000	0.31623	0.1	0.001	0.01	182.6	43.0542	723.802	18.143	712.751	744.741	3	sb = 0.01
100000	2000	0.31623	0.1	0.01	0.01	20.7708	1.16186	534.45	11.7771	522.505	546.052	3	sb = 0.01	X
100000	2000	0.31623	0.1	1e-05	0.05	9.20367e+27	1.25203e+28	966.33	12.756	958.149	981.028	3	sb = 0.05
100000	2000	0.31623	0.1	0.0001	0.05	1.29111e+28	6.37156e+27	998.957	45.7801	963.51	1050.64	3	sb = 0.05
100000	2000	0.31623	0.1	0.001	0.05	5.97928e+28	8.57138e+28	972.628	21.8261	948.418	990.797	3	sb = 0.05
100000	2000	0.31623	0.1	0.01	0.05	3.58704e+26	4.4465e+26	838.707	25.584	810.405	860.193	3	sb = 0.05
100000	2000	0.56234	0.1	1e-05	0.0001	1.00391	0.000579847	1124.93	0.719675	1124.14	1125.56	3	sb = -10sd
100000	2000	0.56234	0.1	0.0001	0.001	1.19057	0.0117797	1142.1	27.2738	1125.91	1173.59	3	sb = -10sd
100000	2000	0.56234	0.1	0.001	0.01	936.572	186.408	1295.56	51.7179	1238.28	1338.83	3	sb = -10sd
100000	2000	0.56234	0.1	0.01	0.1	2.19031e+93	3.72152e+93	1678.59	6.7188	1673.97	1686.3	3	sb = -10sd
100000	2000	0.56234	0.1	1e-05	1e-05	0.991266	4.82804e-05	1114.66	3.75072	1110.88	1118.38	3	sb = -sd
100000	2000	0.56234	0.1	0.0001	0.0001	0.930113	0.00146348	1060.03	10.5295	1047.92	1067.09	3	sb = -sd
100000	2000	0.56234	0.1	0.001	0.001	0.661249	0.00779943	962.718	15.9881	949.996	980.665	3	sb = -sd
100000	2000	0.56234	0.1	0.01	0.01	19.007	2.47197	873.531	33.6554	835.714	900.191	3	sb = -sd
100000	2000	0.56234	0.1	1e-05	0.01	2110.33	252.712	1337.56	21.741	1313.72	1356.28	3	sb = 0.01
100000	2000	0.56234	0.1	0.0001	0.01	1817.28	62.4418	1333.81	31.0347	1298.29	1355.7	3	sb = 0.01
100000	2000	0.56234	0.1	0.001	0.01	936.572	186.408	1295.56	51.7179	1238.28	1338.83	3	sb = 0.01
100000	2000	0.56234	0.1	0.01	0.01	19.007	2.47197	873.531	33.6554	835.714	900.191	3	sb = 0.01
100000	2000	0.56234	0.1	1e-05	0.05	1.2504e+36	8.74654e+35	1588.26	26.7171	1572.56	1619.11	3	sb = 0.05
100000	2000	0.56234	0.1	0.0001	0.05	1.34637e+37	2.1832e+37	1582.9	12.5222	1568.99	1593.27	3	sb = 0.05
100000	2000	0.56234	0.1	0.001	0.05	1.13858e+36	1.18539e+36	1587.95	9.8663	1581.56	1599.32	3	sb = 0.05
100000	2000	0.56234	0.1	0.01	0.05	1.36292e+33	1.11726e+33	1410.28	30.0793	1375.62	1429.62	3	sb = 0.05
100000	2000	1	0.1	1e-05	0.0001	1.00712	0.000508501	1998.3	2.69011	1996.5	2001.39	3	sb = -10sd
100000	2000	1	0.1	0.0001	0.001	1.28789	0.00579916	2018.72	21.1901	1998.64	2040.87	3	sb = -10sd
100000	2000	1	0.1	0.001	0.01	9751.24	3448.7	2197.96	64.3217	2123.84	2239.18	3	sb = -10sd
100000	2000	1	0.1	0.01	0.1	3.02442e+115	4.29144e+115	2726.46	29.521	2707.32	2760.46	3	sb = -10sd
100000	2000	1	0.1	1e-05	1e-05	0.984544	8.54888e-05	1977.69	4.80146	1974.74	1983.23	3	sb = -sd
100000	2000	1	0.1	0.0001	0.0001	0.87453	0.00058349	1897.94	2.96109	1895.2	1901.08	3	sb = -sd
100000	2000	1	0.1	0.001	0.001	0.438459	0.0162799	1694.29	49.7414	1638.41	1733.74	3	sb = -sd
100000	2000	1	0.1	0.01	0.01	4.84523	0.906628	1543.2	46.9134	1494.19	1587.69	3	sb = -sd
100000	2000	1	0.1	1e-05	0.01	50266.8	20363.6	2298.47	33.4301	2260.72	2324.33	3	sb = 0.01
100000	2000	1	0.1	0.0001	0.01	37409.9	4768.78	2280.06	24.6373	2253.39	2301.98	3	sb = 0.01
100000	2000	1	0.1	0.001	0.01	9751.24	3448.7	2197.96	64.3217	2123.84	2239.18	3	sb = 0.01
100000	2000	1	0.1	0.01	0.01	4.84523	0.906628	1543.2	46.9134	1494.19	1587.69	3	sb = 0.01
100000	2000	1	0.1	1e-05	0.05	1.20211e+48	1.84656e+48	2618.32	25.4409	2589.46	2637.51	3	sb = 0.05
100000	2000	1	0.1	0.0001	0.05	1.95953e+47	8.29665e+46	2669.75	66.3637	2629.76	2746.36	3	sb = 0.05
100000	2000	1	0.1	0.001	0.05	6.55475e+46	7.0211e+46	2585.29	44.0643	2543.31	2631.18	3	sb = 0.05
100000	2000	1	0.1	0.01	0.05	2.45616e+41	5.88797e+40	2363.3	17.7704	2350.01	2383.49	3	sb = 0.05
